# Supplementary material for: Absence of high-grade cervical intraepithelial neoplasia in conization specimens from patients with colposcopic biopsy-confirmed high-grade cervical intraepithelial neoplasia: Retrospective study of 1695 cases
Source: Front Oncol. 2022 Sep 14;12:980884. doi: 10.3389/fonc.2022.980884 (PMC9515539; doi:10.3389/fonc.2022.980884)
Supplement: Supplementary file 1 [file DataSheet_1.xlsx]

## Sheet: 数据整理
编码	姓名（基本信息）	出生日期（基本信息）	民族（基本信息）	地址（基本信息）	年龄	年龄分组	住院号（手术情况）+0	病历编号+0	住院日期+0	出院日期+0	主管医师+0	主诉及现病史+0	主诉	主诉分类	HPV	HPV感染	HPV分型	HPV定量	细胞学	细胞学异常	细胞学分类	是否累腺	月经及孕产史+0	孕次	孕次分类	孕次分组	产次	产次分类	产次分组	体检及妇检+0	宫颈糜烂	宫颈糜烂分组	触血	主诉及现病史+0	术前病理诊断+0	阴道镜活检	阴道镜活检时间	锥切时间	间隔时间	间隔时间分组	活检分类	临床诊断+0	临床诊断分类+0	锥切手术方式+0	手术方式	锥切术后病检+0	锥切术后病检	锥切结果	切缘
1	吴金荣	1979-10-03	汉族	武汉	30	3	322688	2B444	2010-01-04	2010-01-14	WXF	体检发现宫颈病变4月余。2009年8月在中山医院行TCT： ASCUS，2009年9月8日查HPV-18（+）。2009年12月28日我院阴道镜，活检示：CIN2。	体检发现	体检发现	18+	阳性	16/18+		ASCUS	是	低级别	0	13,4-5/27,25岁，G4P1A3。	4	≥4次	3	1	1至2次	2	宫颈重度糜烂	重度	3	0	体检发现宫颈病变4月余。2009年8月在中山医院行TCT： ASCUS，2009年9月8日查HPV-18（+）。2009年12月28日我院阴道镜，活检示：CIN2。	2009.12.29：阴道镜+活检：CIN1-2累腺。	CIN2	2009-12-29	2010-01-06	8	1	1	CIN2	高级别CIN病人	CKC	2	2010.1.7：小区CIN1，切缘鳞状上皮增生。	LSIL	1	阴性
2	苏丽	1988-06-30	汉	鄂钢	32	3	323909	2B448	2010-01-16	2010-01-23	WXF	体检发现宫颈病变2月余。2009年10月当地医院查TCT：HSIL。2009年12月28日本院阴道镜下活检：CIS。	体检发现	体检发现					HSIL	是	高级别	0	13,5-7/30,24岁，G1P1。	1	1至3次	2	1	1至2次	2	宫颈轻度糜烂。	轻度	1	0	体检发现宫颈病变2月余。2009年10月当地医院查TCT：HSIL。2009年12月28日本院阴道镜下活检：鳞状细胞原位癌。	2009.12.28：阴道镜下活检：鳞状细胞原位癌。	CIN3	2009-12-28	2010-01-18	21	1	3	CIS	高级别CIN病人	CKC	2	2010.1.20：极小区CIN1-2，切缘鳞状上皮增生。	CIN2	0	阴性
3	魏又先	1967-04-27	汉族	汉川	43	5	324431	2B453	2010-01-21	2010-01-27	吴绪峰，黄燕明	接触性出血2月余 外院镜下活检示：CIN3累腺；20/1我院HPV-13HR：1.5*10^7（+）	同房出血	阴道/同房出血	+	阳性						1	初14岁，5/20-25d，20岁结婚，G7P3A4，Lmp2010-1-12	7	≥4次	3	3	≥3次	3	宫颈：肥大，中糜，触血（+），醋白上皮局限在上唇内，碘不染区内1/3	中度	2	1	接触性出血2月余 外院镜下活检示：CIN3累腺；20/1我院HPV-13HR：1.5*10^7（+）	外院：CIN3累腺	CIN3	2010-01-18	2010-01-23	5	1	3	CIN3	高级别CIN病人	LEEP	1	2010-1-25（1000641）：小区CIN2-3累腺，切缘可见CIN1	CIN3	0	CIN1
4	黄小璐	1989-03-29	汉族	青山区	21	1	327353	2B462	2010-02-22	2010-03-01	吴绪峰，黄燕明	体检发现宫颈病变12天 HPV-分型：52、58（+），6/2阴道镜下活检示：CIN2-3	体检发现	体检发现	其它	阳性	其它+					0	初15岁，5/30d，未婚，A2，Lmp2010-1-25	2	1至3次	2	0	0次	1	宫颈：轻糜，常大	轻度	1	0	体检发现宫颈病变12天 HPV-分型：52、58（+），6/2阴道镜下活检示：CIN2-3	2010-2-6（1000995）：CIN2-3累腺	CIN2-3	2010-02-06	2010-02-24	18	1	2	CIN3	高级别CIN病人	LEEP	1	2010-3-1（1001364）：部分区CIN1，极小区CIN1-2，切缘增生	CIN2	0	阴性
5	龚琼	1967-06-30	汉	武汉雄楚大道	43	5	327695	2B466	2010-02-25	2010-03-03	WXF	白带多3月，体检发现宫颈病变3天。2010年2月21日我院TCT示：ASCUS，2010年2月22日阴道镜检：CIN1，2010年2月23日镜下活检：CIN2-3累腺，收入院。	白带异常	白带异常					ASCUS	是	低级别	1	14,3-5/28，G4P1A3。	4	≥4次	3	1	1至2次	2	宫颈光滑，触血（-）。	无	0	1	白带多3月，体检发现宫颈病变3天。2010年2月21日我院TCT示：ASCUS，2010年2月22日阴道镜检：CIN1，2010年2月23日镜下活检：CIN2-3累腺，收入院。	2010.2.23：阴道镜+活检：CIN2-3累腺。	CIN2-3	2010-02-23	2010-02-26	3	1	2	CIN3	高级别CIN病人	LEEP	1	2010.2.27： CIN3累腺，切缘鳞状上皮增生。	CIN3	0	阴性
6	夏敬梅	1963-05-21	汉族	鄂州市	48	6	328769	2B470	2010-03-08	2010-03-19	吴绪峰，黄燕明	2010-2-7我院TCT:ASCUS；2010-2-28我院阴道镜检：CIN1 2010-3-2镜下活检：CIN2-3累腺	体检发现	体检发现					ASCUS	是	低级别	1	初14岁，5/25-30d，24岁结婚，G3P2A1，Lmp2010-2-22	3	1至3次	2	2	1至2次	2	宫颈：轻糜，触血（-），醋白上皮（-）	轻度	1	1	2010-2-7我院TCT:ASCUS；2010-2-28我院阴道镜检：CIN1 2010-3-2镜下活检：CIN2-3累腺	2010-3-2（1001466）：CIN2-3累腺	CIN2-3	2010-03-02	2010-03-09	7	1	2	CIN3	高级别CIN病人	LEEP	1	2010-3-10（1001712）：CIN3，大部分切缘鳞状上皮增生，部分切缘烧灼明显	CIN3	0	阴性
7	刘纯	1988-09-26	汉族	武昌区	22	1	329094	2B471	2010-03-11	2010-03-18	吴绪峰	2010-1-4我院TCT:ASC-N?；2010-1-18我院镜下活检：CIN1-2伴HPV感染；2009-9-18我院HPV-13HR：5.1*10^5（+）	体检发现	体检发现					ASC-H	是	高级别	0	初13岁，6-7/30d，未婚，Lmp2010-3-3	0	0次	1	0	0次	1	宫颈：重糜	重度	3	0	2010-1-4我院TCT:ASC-N?；2010-1-18我院镜下活检：CIN1-2伴HPV感染；2009-9-18我院HPV-13HR：5.1*10^5（+）	2010-1-18（1000469）：CIN1-2伴HPV感染	CIN2	2010-01-18	2010-03-12	53	2	1	CIN2	高级别CIN病人	CKC	2	2010-3-15（1001916）：小区CIN2-3级累腺，大部分切缘鳞状上皮增生，小部分烧灼明显	CIN3	0	阴性
8	罗时秀	1960-06-30	汉	湖北省洪湖市	50	7	330090	2B474	2010-03-21	2010-03-27	WXF	体检发现宫颈病变2月余。2009年12月30日陆总医院行TCT：ASCUS，2010年3月1日我院阴道镜检：慢性宫颈炎，镜下活检：CIN3，收入院。	体检发现	体检发现					ASCUS	是	低级别	0	15,7/30,20岁，G4P2A2。	4	≥4次	3	2	1至2次	2	宫颈肥大，光滑。	无	0	0	体检发现宫颈病变2月余。2009年12月30日陆总医院行TCT：ASCUS，2010年3月1日我院阴道镜检：慢性宫颈炎，镜下活检：CIN3，收入院。	2010.3.1：我院阴道镜检：慢性宫颈炎，镜下活检：CIN3。	CIN3	2010-03-01	2010-03-22	21	1	3	CIN3	高级别CIN病人	LEEP	1	2010.3.26：慢性宫颈炎，左侧卵巢浆液性乳头状囊腺癌。	慢性宫颈炎	1	阴性
9	何琪	1987-06-30	汉	武汉市中南路	31	3	330630	2B477	2010-03-26	2010-04-02	WXF	同房出血3月余。2010年3月15日我院查TCT：ASCUS，阴道镜拟诊：湿疣，CIN2-3，镜下活检：尖锐湿疣伴CIN1-2，收入院。	同房出血	阴道/同房出血					ASCUS	是	低级别	0	15,7/30,26岁，G1P1。	1	1至3次	2	1	1至2次	2	宫颈12点及周围见2cm菜花样赘生物	无	0	0	同房出血3月余。2010年3月15日我院查TCT：ASCUS，阴道镜拟诊：湿疣，CIN2-3，镜下活检：尖锐湿疣伴CIN1-2，收入院。	2010.3.16：尖锐湿疣伴CIN1-2。	CIN2	2010-03-16	2010-03-28	12	1	1	CIN2	高级别CIN病人	LEEP	1	2010.3.29：CIN1-2累腺，部分切缘CIN1。	CIN2	0	CIN1
10	张婉	1991-06-30	汉	武汉市武昌	19	1	330676	2B476	2010-03-26	2010-04-02	WXF	体检发现宫颈病变1月。本院人流时发现宫颈赘生物，行TCT：ASCUS，HPV-13HR（+），阴道镜活检：拟诊CIN1-2。	体检发现	体检发现	+	阳性			ASCUS	是	低级别	0	14，4/32，G1P0A1。	1	1至3次	2	0	0次	1	宫颈光滑。	无	0	0	体检发现宫颈病变1月。本院人流时发现宫颈赘生物，行TCT：ASCUS，HPV-13HR（+），阴道镜活检：拟诊CIN1-2。	本院阴道镜+活检：CIN1-2。	CIN2	2010-02-20	2010-03-29	37	2	1	CIN2	高级别CIN病人	LEEP	1	2010.3.30：小区CIN1-2累腺，部分切缘CIN1。	CIN2	0	CIN1
11	于红梅	1988-06-30	汉	湖北省恩施市	32	3	330625	2B478	2010-03-26	2010-04-02	WXF	体检发现宫颈病变1周。2010年3月17日我院TCT：ASCUS，3月18日阴道镜拟诊：CIN1，镜下活检：CIN2累腺。	体检发现	体检发现					ASCUS	是	低级别	1	15,7/30,26岁，G0	0	0次	1	0	0次	1	宫颈光滑，肥大。	无	0	0	体检发现宫颈病变1周。2010年3月17日我院TCT：ASCUS，3月18日阴道镜拟诊：CIN1，镜下活检：CIN2累腺。	2010.3.19：阴道镜活检：CIN2累腺。	CIN2	2010-03-19	2010-03-29	10	1	1	CIN2	高级别CIN病人	LEEP	1	2010.3.30： CIN2-3累腺，小区切缘CIN2。	CIN3	0	CIN2
12	周桂芳	1970-06-30	汉	武汉市南湖	40	5	330934	2B479	2010-03-29	2010-04-12	WXF	体检发现宫颈病变20余天。2010年3月5日行TCT检查示：ASCUS，2010年3月12日阴道镜拟诊：CIN1-2。2010年3月15日镜下活检：CIN2-3。收入院。	体检发现	体检发现					ASCUS	是	低级别	0	13,6/28，22岁，G3P1A2。	3	1至3次	2	1	1至2次	2	宫颈光滑。	无	0	0	体检发现宫颈病变20余天。2010年3月5日行TCT检查示：ASCUS，2010年3月12日阴道镜拟诊：CIN1-2。2010年3月15日镜下活检：CIN2-3。收入院。	2010.3.15：阴道镜活检：CIN2-3。	CIN2-3	2010-03-15	2010-03-29	14	1	2	CIN3	高级别CIN病人	LEEP	1	2010.3.31：（宫颈）CIS，切缘鳞状上皮增生。	CIN3	0	阴性
13	谭珍英	1974-06-30	汉	武汉市洪山区	36	4	331338	2B482	2010-04-02	2010-04-10	WXF	体检发现CIN3半月。2010年3月16日我院TCT检查示：HSIL，2010年3月12日阴道镜检：CIN2-3，2010年3月19活检回报：CIN2-3，2010年3月24查HPV：HPV-13HR（+）。	体检发现	体检发现					HSIL	是	高级别	0	13,5-7/28-30,24岁，G5P2A3。	5	≥4次	3	2	1至2次	2	宫颈肥大，轻度糜烂	轻度	1	0	体检发现CIN3半月。2010年3月16日我院TCT检查示：HSIL，2010年3月12日阴道镜检：CIN2-3，2010年3月19活检回报：CIN2-3，2010年3月24查HPV：HPV-13HR（+）。	2010.3.19：阴道镜+活检：CIN2-3累腺。	CIN2-3	2010-03-19	2010-04-06	18	1	2	CIN3	高级别CIN病人	LEEP	1	2010.4.7：CIN3累腺，大部分切缘鳞状上皮增生，小部分切缘灼烧明显，不清。	CIN3	0	阴性
14	邱平	1978-01-13	汉族	新洲区	32	3	331853	2B494	2010-04-07	2010-04-13	吴绪峰，黄燕明	白带增多2年，体检发现宫颈病变1月 一月前我院TCT:HSIL，镜下活检：CIN2-3累腺	白带异常	白带异常					HSIL	是	高级别	1	初16岁，4/30d，23岁结婚，G5P1A4，Lmp2010-3-23	5	≥4次	3	1	1至2次	2	宫颈：重糜，触血（+）	重度	3	1	白带增多2年，体检发现宫颈病变1月 一月前我院TCT:HSIL，镜下活检：CIN2-3累腺	CIN2-3	CIN2-3	2010-03-05	2010-04-10	36	2	2	CIN3	高级别CIN病人	LEEP	1	2010-4-11（1002962）：CIS，切缘鳞状上皮增生	CIN3	0	阴性
15	何彩仙	1988-06-30	汉	湖北省大冶市	22	1	332426	2B504	2010-04-13	2010-04-19	WXF	妇检发现宫颈病变13天。因痛经入我院妇检，发现宫颈病变。2010年3月31日阴道镜检：CIN1，镜下活检：CIN2-3。2010年4月12日查HPV：HPV-13HR（+）。收入院。	体检发现	体检发现	+	阳性						0	15,3/23，G0P0	0	0次	1	0	0次	1	宫颈中度糜烂	中度	2	0	妇检发现宫颈病变13天。因痛经入我院妇检，发现宫颈病变。2010年3月31日阴道镜检：CIN1，镜下活检：CIN2-3。2010年4月12日查HPV：HPV-13HR（+）。收入院。	2010.4.12：阴道镜+活检：CIN2-3。	CIN2-3	2010-04-12	2010-04-15	3	1	2	CIN3	高级别CIN病人	LEEP	1	2010.4.16：慢性宫颈炎。	慢性宫颈炎	1	阴性
16	熊秀萍	1965-06-30	汉	武汉熊家咀	45	6	332989	2B489	2010-04-19	2010-04-30	WXF	体检发现宫颈病变月余。2010年3月21日中山医院查TCT：LSIL。2010年3月26日我院阴道镜下活检：CIN2-3累腺。	体检发现	体检发现					LSIL	是	低级别	1	14,5/28,25岁，G3P1A2。	3	1至3次	2	1	1至2次	2	宫颈肥大，重度糜烂。	重度	3	0	体检发现宫颈病变月余。2010年3月21日中山医院查TCT：LSIL。2010年3月26日我院阴道镜下活检：CIN2-3累腺。	2010.3.29：阴道镜+活检：CIN2-3累腺。	CIN2-3	2010-03-29	2010-04-20	22	1	2	CIN3	高级别CIN病人	LEEP	1	2010.4.21： Leep术：小区CIN1-2，切缘鳞状上皮增生。	CIN2	0	阴性
17	孙春香	1972-08-15	汉族	卓刀泉	38	4	333440	2B500	2010-04-23	2010-04-30	吴绪峰，黄燕明	间断同房出血2年 2007-11我院TCT（-）；2010-3我院镜下活检：CIN2-3	同房出血	阴道/同房出血					正常	否	正常	0	初13岁，5-7/34d，28岁结婚，G4P2A2，Lmp2010-4-13	4	≥4次	3	2	1至2次	2	宫颈：肥大，不全化生状充血 阴道镜下：广泛鳞化及不全化生上皮	无	0	0	间断同房出血2年 2007-11我院TCT（-）；2010-3我院镜下活检：CIN2-3	2010-3-23（1002239）：CIN2-3累腺	CIN2-3	2010-03-23	2010-04-26	34	2	2	CIN3	高级别CIN病人	LEEP	1	2010-4-27（1003633）：慢性宫颈炎伴鳞化	慢性宫颈炎	1	阴性
18	王秋芬	1974-06-30	汉	湖北鄂州市	36	4	333450	2B501	2010-04-23	2010-04-30	WXF	妇检发现宫颈病变12天。2010年4月11日我院TCT：LSIL。2010年4月12日查HPV：HPV-13HR（+），2010年4月19日阴道镜下拟诊：CIN1-2。2010年4月21日病检回报：CIN2-3累腺。	体检发现	体检发现	+	阳性			LSIL	是	低级别	1	14,4/30,21岁，G4P1A3	4	≥4次	3	1	1至2次	2	宫颈轻度糜烂	轻度	1	0	妇检发现宫颈病变12天。2010年4月11日我院TCT：LSIL。2010年4月12日查HPV：HPV-13HR（+），2010年4月19日阴道镜下拟诊：CIN1-2。2010年4月21日病检回报：CIN2-3累腺。	2010.4.20：阴道镜+活检：CIN2-3累腺。	CIN2-3	2010-04-20	2010-04-26	6	1	2	CIN3	高级别CIN病人	LEEP	1	2010.4.27：慢性宫颈炎。	慢性宫颈炎	1	阴性
19	高金丽	1965-06-30	汉	河南省息县	45	6	333839	2B498	2010-04-27	2010-05-03	WXF	妇检发现宫颈病变25天。2010年4月3日外院TCT：ASCUS，2010年4月6日宫颈活检：CIN1-2累腺。转我院。	体检发现	体检发现					ASCUS	是	低级别	1	14,5-7/30,22岁，G2P2。	2	1至3次	2	2	1至2次	2	宫颈肥大	无	0	0	妇检发现宫颈病变25天。2010年4月3日外院TCT：ASCUS，2010年4月6日宫颈活检：CIN1-2累腺。转我院。	2010.4.6：息县妇幼保健院：CIN1-2累腺。	CIN2	2010-04-06	2010-04-29	23	1	1	CIN2	高级别CIN病人	LEEP	1	2010.4.30：小区CIN1-2，切缘鳞状上皮增生。	CIN2	0	阴性
20	刘芳	1982-06-30	汉	武汉市徐东	28	2	334097	2B503	2010-04-29	2010-05-04	WXF	体检发现宫颈病变月余。2010年3月17日市妇幼TCT示：ASCUS，2010年3月24日阴道镜下活检示：CIN2-3，收入院。	体检发现	体检发现					ASCUS	是	低级别	0	18,3-4/28,26岁，G0	0	0次	1	0	0次	1	宫颈中度糜烂	中度	2	0	体检发现宫颈病变月余。2010年3月17日市妇幼TCT示：ASCUS，2010年3月24日阴道镜下活检示：CIN2-3，收入院。	2010.3.24：市妇幼阴道镜+活检：CIN2-3。	CIN2-3	2010-03-24	2010-04-30	37	2	2	CIN3	高级别CIN病人	LEEP	1	2010.5.2： CIN2-3累腺，小区切缘CIN1。	CIN3	0	CIN1
21	胡星	1988-08-28	汉族	雄楚大街	22	1	334896	2B512	2010-05-07	2010-05-14	吴绪峰，黄燕明	妇检发现宫颈病变2周余 2010-4-21我院TCT:ASCUS；2010-5-1我院阴道镜拟诊：CIN1，3/5镜下活检示：CIN2-3累腺	体检发现	体检发现					ASCUS	是	低级别	1	初14岁，3-4/30d，未婚，G4A4，Lmp2010-4-25	4	≥4次	3	0	0次	1	宫颈：中糜，触血（+），阴道镜检示8-9点白色上皮近边缘	中度	2	1	妇检发现宫颈病变2周余 2010-4-21我院TCT:ASCUS；2010-5-1我院阴道镜拟诊：CIN1，3/5镜下活检示：CIN2-3累腺	2010-5-1（1003843）：CIN1-2累腺	CIN2	2010-05-01	2010-05-10	9	1	1	CIN2	高级别CIN病人	LEEP	1	2010-5-11（1004158）：小区CIN1，切缘鳞状上皮增生	LSIL	1	阴性
22	李喜菊	1978-06-30	汉	武汉市武珞路	32	3	335570	2B514	2010-05-14	2010-05-21	WXF	体检发现宫颈病变月余。2010年5月5日陆总医院查TCT示：HSIL，镜下活检：CIN3累腺。查HPV-52（+）。	体检发现	体检发现					HSIL	是	高级别	1	13,5-6/30，25岁，G2P1A1。	2	1至3次	2	1	1至2次	2	宫颈轻度糜烂，肥大。	轻度	1	0	体检发现宫颈病变月余。2010年5月5日陆总医院查TCT示：HSIL，镜下活检：CIN3累腺。查HPV-52（+）。	2010.5.10：陆总医院：阴道镜活检：CIN3累腺。	CIN3	2010-05-10	2010-05-17	7	1	3	CIN3	高级别CIN病人	LEEP	1	2010.5.18： CIN3累腺，切缘可见CIN1。	CIN3	0	CIN1
23	罗红桃	1969-03-11	汉族	洪山区	41	5	335577	2B515	2010-05-15	2010-05-19	吴绪峰，黄燕明	间断同房出血4年 7/5我院TCT:HSIL，镜下活检：CIN2-3累腺	同房出血	阴道/同房出血					HSIL	是	高级别	1	初18岁，4/28-30d，20岁结婚，G7P3A4	7	≥4次	3	3	≥3次	3	宫颈：轻糜，触血（+）	轻度	1	1	间断同房出血4年 7/5我院TCT:HSIL，镜下活检：CIN2-3累腺	2010-5-11（1004160）：CIN2-3累腺	CIN2-3	2010-05-11	2010-05-17	6	1	2	CIN3	高级别CIN病人	LEEP	1	2010-5-18（1004461）：CIN3累腺，部分切缘见CIN1	CIN3	0	CIN1
24	袁娟	1982-06-07	汉族	民族大道	28	2	335706	2B520	2010-05-15	2010-05-21	吴绪峰，黄燕明	白带多8月，妇检发现CIN2三天 30/4我院TCT:ASCUS；11/5镜下活检：CIN1-2	白带异常	白带异常					ASCUS	是	低级别	0	初14岁，4-5/28d，22岁结婚，G3P1A2，Lmp2010-5-2	3	1至3次	2	1	1至2次	2	宫颈：轻糜	轻度	1	0	白带多8月，妇检发现CIN2三天 30/4我院TCT:ASCUS；11/5镜下活检：CIN1-2	2010-5-11：CIN1-2	CIN2	2010-05-11	2010-05-17	6	1	1	CIN2	高级别CIN病人	LEEP	1	2010-5-18（1004481）：CIN1-2，部分切缘可见CIN1	CIN2	0	CIN1
25	邓程	1985-07-04	汉族	汉川市	22	1	336762	2B535	2010-05-26	2010-06-01	吴绪峰，黄燕明	体检发现宫颈病变7天 19/5我院TCT:HSIL；22/5阴道镜拟诊：CIN1-2，镜下活检：CIN2-3累腺	体检发现	体检发现					HSIL	是	高级别	1	初13岁，7/28d，23岁结婚，Lmp2010-5-12，G0	0	0次	1	0	0次	1	宫颈：轻糜	轻度	1	0	体检发现宫颈病变7天 19/5我院TCT:HSIL；22/5阴道镜拟诊：CIN1-2，镜下活检：CIN2-3累腺	本院：CIN2-3累腺	CIN2-3	2010-05-24	2010-05-28	4	1	2	CIN3	高级别CIN病人	LEEP	1	2010-5-31（1004911）：CIN2-3累腺，部分区切缘可见CIN1	CIN3	0	CIN1
26	张兰芬	1980-06-30	汉	武汉市江夏区	30	3	337383	2B536	2010-06-01	2010-06-08	WXF	体检发现宫颈病变1月。2010年4月28日单位行TCT检查示：ASCUS-H，见大量异常倍体细胞，2010年5月29日我院阴道镜下活检：CIN2-3累腺。	体检发现	体检发现					ASC-H	是	高级别	1	12,4/30,24岁，G2P1A1。	2	1至3次	2	1	1至2次	2	宫颈轻度糜烂	轻度	1	0	体检发现宫颈病变1月。2010年4月28日单位行TCT检查示：ASCUS-H，见大量异常倍体细胞，2010年5月29日我院阴道镜下活检：CIN2-3累腺。	2010.5.29：阴道镜+活检：CIN2-3累腺。	CIN2-3	2010-05-29	2010-06-03	5	1	2	CIN3	高级别CIN病人	LEEP	1	2010.6.4： CIN3累腺，部分切缘可见CIN1。	CIN3	0	CIN1
27	袁红梅	1968-07-23	汉族	江夏区	42	5	338720	2B530	2010-06-15	2010-06-25	吴绪峰，黄燕明	白带增多1月，同房出血1次 5/6外院TCT:ASCUS；10/6我院阴道镜下活检：CIN3累腺	白带异常	白带异常					ASCUS	是	低级别	1	初18岁，4-5/30-33d，24岁结婚，G3P2A1，Lmp2010-5-26	3	1至3次	2	2	1至2次	2	宫颈：稍肥大，不全化生状，阴道镜下见醋白上皮位于内1/2，不染区一致	无	0	0	白带增多1月，同房出血1次 5/6外院TCT:ASCUS；10/6我院阴道镜下活检：CIN3累腺	2010-6-12本院：CIN3累腺	CIN3	2010-06-12	2010-06-17	5	1	3	CIN3	高级别CIN病人	LEEP	1	2010-6-22（1005782）：部分区CIN2-3累腺，切缘可见CIN1	CIN3	0	CIN1
28	熊娟娟	1988-03-23	汉族	松滋市	22	1	339167	2B537	2010-06-19	2010-06-27	吴绪峰，黄燕明	体检发现宫颈病变一月 21/5外院TCT:ASCUS；11/6阴道镜下拟诊：CIN3；17/6活检：CIN2-3累腺	体检发现	体检发现					ASCUS	是	低级别	1	初16岁，5-7/30d，未婚同居，Lmp2010-6-3	0	0次	1	0	0次	1	宫颈：重糜，肥大，醋白上皮近上唇边缘	重度	3	0	体检发现宫颈病变一月 21/5外院TCT:ASCUS；11/6阴道镜下拟诊：CIN3；17/6活检：CIN2-3累腺	2010-6-17：CIN2-3累腺	CIN2-3	2010-06-17	2010-06-22	5	1	2	CIN3	高级别CIN病人	CKC	2	2010-6-23（1005840）：小区CIN2累腺，切缘鳞状上皮增生	CIN2	0	阴性
29	李瑞霞	1983-06-30	汉	武汉市江夏区	27	2	339497	2B538	2010-06-22	2010-06-28	WXF	2010年4月20日我院TCT：LSIL，查HPV示HPV-58（+），2010年4月22日阴道镜下活检：CIN2-3累腺。	体检发现	体检发现	58+	阳性	其它+		LSIL	是	低级别	1	15,6/30,25岁，G2P0A2。	2	1至3次	2	0	0次	1	宫颈多个小纳囊。	无	0	0	2010年4月20日我院TCT：LSIL，查HPV示HPV-58（+），2010年4月22日阴道镜下活检：CIN2-3累腺。	2010.4.22：阴道镜+活检：CIN2-3累腺。	CIN2-3	2010-04-22	2010-06-24	63	2	2	CIN3	高级别CIN病人	LEEP	1	2010.6.25：小区CIN1，切缘可见鳞状上皮增生。	LSIL	1	阴性
30	胡海玲	1970-06-30	汉	武汉市洪山区	40	5	339781	2B540	2010-06-26	2010-07-02	WXF	同房出血1次，发现宫颈病变1月。2010年5月24日出血后来院检查，TCT：ASCUS，高危HPV（+），2010年5月31日阴道镜下活检：CIN2，收入院。	同房出血	阴道/同房出血	+	阳性			ASCUS	是	低级别	0	13,5/37-40，22岁，G4P1A3。	4	≥4次	3	1	1至2次	2	宫颈肥大，光滑，纳囊。	无	0	0	同房出血1次，发现宫颈病变1月。2010年5月24日出血后来院检查，TCT：ASCUS，高危HPV（+），2010年5月31日阴道镜下活检：CIN2，收入院。	2010年5月31日阴道镜下活检：CIN2。	CIN2	2010-05-31	2010-06-28	28	1	1	CIN2	高级别CIN病人	LEEP	1	2010.6.29：小区CIN2-3累腺，切缘可见CIN1。	CIN3	0	CIN1
31	曾祥俊	1988-06-30	汉	武汉市青山区	38	4	339804	2B541	2010-06-28	2010-07-03	WXF	妇检发现宫颈病变月余。2010年5月15日我院TCT：LSIL，2010年6月3日阴道镜下活检：CIN2-3。	体检发现	体检发现					LSIL	是	低级别	0	13,3-5/28-30,24岁，G4P1A3。	4	≥4次	3	1	1至2次	2	宫颈光滑。	无	0	0	妇检发现宫颈病变月余。2010年5月15日我院TCT：LSIL，2010年6月3日阴道镜下活检：CIN2-3。	2010年6月3日阴道镜下活检：CIN2-3。	CIN2-3	2010-06-03	2010-06-28	25	1	2	CIN2	高级别CIN病人	LEEP	1	2010.6.29：部分区CIN1，切缘鳞状上皮增生。	LSIL	1	阴性
32	余娟	1982-04-01	汉	武汉理工大学	28	2	340347	2B545	2010-07-02	2010-07-09	WXF	体检发现宫颈病变1月。2010年6月8日我院TCT示：ASCUS，2010年6月13日宫颈活检：CIN2-3累腺，2010年6月19日查HPV，HPV-13HR（+）。	体检发现	体检发现	+	阳性			ASCUS	是	低级别	1	12,7/30,25岁，G1P1。	1	1至3次	2	1	1至2次	2	宫颈轻度糜烂。	轻度	1	0	体检发现宫颈病变1月。2010年6月8日我院TCT示：ASCUS，2010年6月13日宫颈活检：CIN2-3累腺，2010年6月19日查HPV，HPV-13HR（+）。	2010.6.13：阴道镜+活检：CIN2-3累腺。	CIN2-3	2010-06-13	2010-07-05	22	1	2	CIN3	高级别CIN病人	LEEP	1	2010.7.6：小区CIN2-3，切缘鳞状上皮增生。	CIN3	0	阴性
33	王淮湘	1975-06-30	汉	湖北省宜昌市	35	4	340285	2B544	2010-07-02	2010-07-09	WXF	体检发现宫颈病变3月余。2010年3月14日我院TCT：ASCUS，查HPV示：HPV-13HR（+），2010年4月15日阴道镜下活检：CIN2-3累腺。	体检发现	体检发现	+	阳性			ASCUS	是	低级别	1	14,5/28，G0	0	0次	1	0	0次	1	宫颈重度糜烂	重度	3	0	体检发现宫颈病变3月余。2010年3月14日我院TCT：ASCUS，查HPV示：HPV-13HR（+），2010年4月15日阴道镜下活检：CIN2-3累腺。	2010.4.16：阴道镜+活检：CIN2-3累腺。	CIN2-3	2010-04-16	2010-07-05	80	2	2	CIN3	高级别CIN病人	LEEP	1	2010.7.6：慢性宫颈炎。	慢性宫颈炎	1	阴性
34	姜敢珍	1981-06-30	汉	武汉市洪山区	39	4	340670	2B550	2010-07-06	2010-07-12	WXF	体检发现宫颈病变1月。2010年6月8日我院TCT：ASCUS，2010年6月15日阴道镜拟诊：CIN1-2，2010年6月17日活检回报：CIN2-3。	体检发现	体检发现					ASCUS	是	低级别	0	13,6-7/30，23岁，G8A3P5	8	≥4次	3	5	≥3次	3	宫颈肥大，下管纳囊。	无	0	0	体检发现宫颈病变1月。2010年6月8日我院TCT：ASCUS，2010年6月15日阴道镜拟诊：CIN1-2，2010年6月17日活检回报：CIN2-3。	2010.6.17：阴道镜+活检：CIN2。	CIN2	2010-06-17	2010-07-08	21	1	1	CIN2	高级别CIN病人	LEEP	1	2010.7.9：小区CIN1-2，切缘烧灼明显，结构不清，随诊。	CIN2	0	CIN2
35	张璞茹	1987-06-30	汉	武汉市武锅	24	1	341001	2B553	2010-07-09	2010-07-16	WXF	体检发现宫颈病变1月。2010年6月8日我院行TCT检查示：ASCUS，2010年6月11日阴道镜拟诊：CIN1-2，镜下活检：CIN2-3，并在我院查TCT，阴性。	体检发现	体检发现					ASCUS	是	低级别	0	15,4/30，未婚，G2A2。	2	1至3次	2	0	0次	1	宫颈重度糜烂	重度	3	0	体检发现宫颈病变1月。2010年6月8日我院行TCT检查示：ASCUS，2010年6月11日阴道镜拟诊：CIN1-2，镜下活检：CIN2-3，并在我院查TCT，阴性。	2010.6.13：阴道镜+活检：小区CIN2-3。	CIN2-3	2010-06-13	2010-07-11	28	1	2	CIN3	高级别CIN病人	LEEP	1	2010.7.13：部分区CIN1-2，切缘可见CIN1-2。	CIN2	0	CIN1
36	李晶晶	1984-06-30	汉	武汉市武昌区	26	2	341237	2B554	2010-07-12	2010-07-18	WXF	体检发现宫颈病变半月。2010年4月14日康圣达行TCT（-）。2010年6月28日阴道镜检CIN待排，2010年6月29日镜下活检示：CIN2-3累腺。	体检发现	体检发现					正常	否	正常	1	14,6/28,22岁，G4P1A3	4	≥4次	3	1	1至2次	2	宫颈重度糜烂	重度	3	0	体检发现宫颈病变半月。2010年4月14日康圣达行TCT（-）。2010年6月28日阴道镜检CIN待排，2010年6月29日镜下活检示：CIN2-3累腺。	2010.6.29：阴道镜+活检：CIN2-3累腺。	CIN2-3	2010-06-29	2010-07-14	15	1	2	CIN3	高级别CIN病人	LEEP	1	2010.7.15：CIN3累腺，部分切缘可见CIN1。	CIN3	0	CIN1
37	王艺竟	1991-08-12	汉族	江夏区	23	1	341251	2B606	2010-07-12	2010-07-18	吴绪峰，高晗	发现宫颈病变一月 25/6外院TCT（-） 24/6我院HPV（+），阴道拟诊CIN3 4/7镜下活检，CIN3累腺	体检发现	体检发现	+	阳性			正常	否	正常	1	初13岁，3-4/28d，G2A2，未婚，Lmp2010-6-25	2	1至3次	2	0	0次	1	宫颈：重糜	重度	3	0	发现宫颈病变一月 25/6外院TCT（-） 24/6我院HPV（+），阴道拟诊CIN3 4/7镜下活检，CIN3累腺	2010-7-4：CIN3	CIN3	2010-07-04	2010-07-14	10	1	3	CIN3	高级别CIN病人	LEEP	1	2010-7-15（1006575）：慢性炎	慢性宫颈炎	1	阴性
38	王雅婷	1982-06-07	汉族	武汉市	28	2	341848	2B566	2010-07-18	2010-07-24	吴绪峰，高晗	妇检发现宫颈病变18天 30/6我院TCT:ASCUS；8/7镜下活检：CIN2-3	体检发现	体检发现					ASCUS	是	低级别	0	初14岁，4-5/30d，25岁结婚，G2P0A2，Lmp2010-7-12	2	1至3次	2	0	0次	1	宫颈：轻糜	轻度	1	0	妇检发现宫颈病变18天 30/6我院TCT:ASCUS；8/7镜下活检：CIN2-3	2010-7-8本院：CIN2-3	CIN2-3	2010-07-08	2010-07-20	12	1	2	CIN3	高级别CIN病人	LEEP	1	2010-7-21（1006771）：慢性宫颈炎，另见小块游离上皮呈CIN2-3级	CIN3	0	阴性
39	罗慧琴	1972-07-14	汉族	葛店	38	4	341961	2B648	2010-07-19	2010-07-24	吴绪峰，高晗	体检发现宫颈病变10天 9/7我院TCT:HSIL 13/7阴道镜拟诊：CIN2-3 15/7活检：CIN2-3累腺	体检发现	体检发现					HSIL	是	高级别	1	初11岁，6-7/30d，33岁结婚，G3P2A1，Lmp2010-7-15	3	1至3次	2	2	1至2次	2	宫颈：轻糜状	轻度	1	0	体检发现宫颈病变10天 9/7我院TCT:HSIL 13/7阴道镜拟诊：CIN2-3 15/7活检：CIN2-3累腺	2010-7-15（1006536）：CIN2-3累腺	CIN2-3	2010-07-15	2010-07-21	6	1	2	CIN3	高级别CIN病人	LEEP	1	2010-7-22（1006804）：CIS，小区切缘CINI	CIN3	0	CIN1
40	周城芳	1980-06-30	汉	武汉市汉口站	30	3	342070	2B561	2010-07-20	2010-07-26	WXF	同房出血3月。2010年6月22日我院TCT：SIL，2010年6月25日阴道镜拟诊：CIN3，2010年6月28日阴道镜下活检：CIN3累腺。	同房出血	阴道/同房出血					HSIL	是	高级别	1	13,6/30,17岁，G6P1A5。	6	≥4次	3	1	1至2次	2	宫颈肥大，轻度糜烂。	轻度	1	0	同房出血3月。2010年6月22日我院TCT：SIL，2010年6月25日阴道镜拟诊：CIN3，2010年6月28日阴道镜下活检：CIN3累腺。	阴道镜+活检：CIN3累腺。	CIN3	2010-06-28	2010-07-22	24	1	3	CIN3	高级别CIN病人	LEEP	1	2010.7.23：CIN3累腺，小区切缘可见CIN1。	CIN3	0	CIN1
41	徐洁	1977-06-30	汉	武汉市关山	33	3	342167	2B563	2010-07-21	2010-07-27	WXF	妇检发现宫颈病变1月。2010年6月21日我院TCT：ASCUS，查HPV（+），2010年6月25日阴道镜下活检：CIN2累腺。	体检发现	体检发现	+	阳性			ASCUS	是	低级别	1	13,3-5/30,20岁，G4P1A3。	4	≥4次	3	1	1至2次	2	宫颈不全化生状。	无	0	0	妇检发现宫颈病变1月。2010年6月21日我院TCT：ASCUS，查HPV（+），2010年6月25日阴道镜下活检：CIN2累腺。	2010.6.25：阴道镜+活检：CIN2累腺。	CIN2	2010-06-25	2010-07-23	28	1	1	CIN2	高级别CIN病人	CKC	2	2010.7.24：小区CIN1，切缘鳞状上皮增生。	LSIL	1	阴性
42	胡苹芳	1966-07-23	汉族	汉川市	44	5	342229	2B576	2010-07-22	2010-08-07	吴绪峰，高晗	妇检发现宫颈病变20余天 28/6外院TCT:ASCUS，阴道镜下活检：CIN2-3累腺	体检发现	体检发现					ASCUS	是	低级别	1	初14岁，3-4/30d，20岁结婚，G2P2A，Lmp2010-7-1	2	1至3次	2	2	1至2次	2	宫颈：肥大，中糜	中度	2	0	妇检发现宫颈病变20余天 28/6外院TCT:ASCUS，阴道镜下活检：CIN2-3累腺	会诊：CIN2-3累腺	CIN2-3	2010-06-28	2010-07-23	25	1	2	CIN3	高级别CIN病人	LEEP	1	2010-7-24（1006896）：CIN2-3累腺，切缘小区CIN1	CIN3	0	CIN1
43	郭小兰	1983-07-29	汉族	江汉路	27	2	342306	2B571	2010-07-23	2010-07-30	吴绪峰，高晗	妇检发现宫颈病变18天 5/7我院TCT:ASCUS；18/7CIN3累腺；HPV-33（+）	体检发现	体检发现	33+	阳性	其它+		ASCUS	是	低级别	1	初13岁，3-4/30d，26岁结婚，G2P0A2，Lmp2010-7-10	2	1至3次	2	0	0次	1	宫颈：光滑	无	0	0	妇检发现宫颈病变18天 5/7我院TCT:ASCUS；18/7CIN3累腺；HPV-33（+）	2010-7-18：CIN3	CIN3	2010-07-18	2010-07-26	8	1	3	CIN3	高级别CIN病人	LEEP	1	2010-7-27（1006978）：小区CIN1级，切缘鳞状上皮增生	LSIL	1	阴性
44	胡丽姣	1959-06-30	汉	武汉市新洲区	51	7	342499	2B577	2010-07-25	2010-08-06	WXF	妇检发现宫颈病变7月余。2010年1月22日本院阴道镜下活检：CIN1-2伴HPV感染，2010年6月28日查HPV（+），收入院。	体检发现	体检发现	+	阳性						0	14,3-5/20-40,24岁，G10P6A4。	10	≥4次	3	6	≥3次	3	宫颈轻度糜烂	轻度	1	0	妇检发现宫颈病变7月余。2010年1月22日本院阴道镜下活检：CIN1-2伴HPV感染，2010年6月28日查HPV（+），收入院。	阴道镜活检：CIN1-2伴HPV感染	CIN2	2010-01-22	2010-07-24	183	3	1	CIN2	高级别CIN病人	LEEP	1	2010.7.27：CIN3累腺，切缘可见CIN2-3。	CIN3	0	CIN3
45	刘永恒	1976-08-12	汉族	武昌区	34	3	342723	2B564	2010-07-27	2010-08-02	吴绪峰，高晗	18/7我院体检TCT:ASCUS；20/7镜下活检：CIN2-3累腺	体检发现	体检发现					ASCUS	是	低级别	1	初12岁，10/26-27d，24岁结婚，G5P1A4，Lmp2010-7-4	5	≥4次	3	1	1至2次	2	宫颈：轻糜，轻度白色上皮内1/2	轻度	1	0	18/7我院体检TCT:ASCUS；20/7镜下活检：CIN2-3累腺	2010-7-22（1006792）：CIN2-3累腺	CIN2-3	2010-07-22	2010-07-29	7	1	2	CIN3	高级别CIN病人	LEEP	1	2010-7-30（1007084）：部分区CIN1，切缘部分CIN1	LSIL	1	CIN1
46	夏宜珍	1963-06-30	汉	武汉雄楚大街	47	6	342744	2B565	2010-07-27	2010-08-02	WXF	体检发现宫颈病变3月。2010年4月28日外院体检;LSIL，2010年5月18日我院查HPV（+），2010年6月21日阴道镜下活检：CIN2，收入院。	体检发现	体检发现	+	阳性			LSIL	是	低级别	0	14,4-5/30,22岁，G2P2。	2	1至3次	2	2	1至2次	2	宫颈肥大，下管纳囊，轻度糜烂。	轻度	1	0	体检发现宫颈病变3月。2010年4月28日外院体检;LSIL，2010年5月18日我院查HPV（+），2010年6月21日阴道镜下活检：CIN2，收入院。	2010.6.28：阴道镜+活检：CIN2。	CIN2	2010-06-28	2010-07-29	31	2	1	CIN2	高级别CIN病人	LEEP	1	2010.7.30：CIN2累腺，切缘鳞状上皮增生。	CIN2	0	阴性
47	余丽琼	1982-07-19	汉族	金地太阳城	28	2	344057	2B575	2010-08-10	2010-08-17	吴绪峰，高晗	妇检发现宫颈病变三月余 2/5外院TCT:CIN3，18/5东莞市医院阴道镜下活检：CIN 2；112/6中山医院DNA见多量异倍体细胞	体检发现	体检发现					HSIL	是	高级别	0	初14岁，5/45d，未婚，G4P2A2，Lmp2010-8-1	4	≥4次	3	2	1至2次	2	宫颈：中糜，非正常转化区近下唇边缘	中度	2	0	妇检发现宫颈病变三月余 2/5外院TCT:CIN3，18/5东莞市医院阴道镜下活检：CIN 2；112/6中山医院DNA见多量异倍体细胞	外院：CIN2	CIN2	2010-05-18	2010-08-13	87	2	1	CIN2	高级别CIN病人	LEEP	1	2010-8-16（1007472）：CIN2-3累腺，部分切缘可见CIN1	CIN3	0	CIN1
48	张丽	1987-08-25	汉族	洪山区	23	1	344623	2B579	2010-08-17	2010-08-22	吴绪峰，高晗	妇检发现宫颈病变20余天 21/7TCT:ASCUS；11/8阴道镜下活检：CIN3	体检发现	体检发现					ASCUS	是	低级别	0	初14岁，5/37-40d，Lmp2010-8-4	0	0次	1	0	0次	1	宫颈：轻糜	轻度	1	0	妇检发现宫颈病变20余天 21/7TCT:ASCUS；11/8阴道镜下活检：CIN3	外院：CIN3	CIN3	2010-08-11	2010-08-18	7	1	3	CIN3	高级别CIN病人	LEEP	1	2010-8-19（1007624）：慢性宫颈炎	慢性宫颈炎	1	阴性
49	黄芳	1977-06-29	汉族	江夏区	33	3	345043	2B580	2010-08-20	2010-08-26	吴绪峰，高晗	同房出血4月 26/7我院TCT:HSIL，镜下活检：CIN1-2	同房出血	阴道/同房出血					HSIL	是	高级别	0	初13岁，3-5/22-23,20岁结婚，G4P1A3，Lmp2010-8-8	4	≥4次	3	1	1至2次	2	宫颈：上唇轻糜，下唇肥大，重度颗粒状糜烂，醋白上皮浅而薄内2/3	轻度	1	0	同房出血4月 26/7我院TCT:HSIL，镜下活检：CIN1-2	2010-7-26（1006942）：CIN1-2	CIN2	2010-07-26	2010-08-23	28	1	1	CIN2	高级别CIN病人	LEEP	1	2010-8-24（1007740）：CIN1，切缘鳞状上皮增生	LSIL	1	阴性
50	彭琳	1982-06-30	汉	武汉市汉阳区	28	2	345113	2B583	2010-08-21	2010-08-27	WXF	体检发现宫颈病变10余天。2010年8月8日我院TCT（-），2010年8月9日查HPV（+），2010年8月16日我院阴道镜下活检：CIN2-3累腺。	体检发现	体检发现	+	阳性			正常	否	正常	1	15,3-5/30，G0	0	0次	1	0	0次	1	宫颈轻度糜烂	轻度	1	0	体检发现宫颈病变10余天。2010年8月8日我院TCT（-），2010年8月9日查HPV（+），2010年8月16日我院阴道镜下活检：CIN2-3累腺。	2010.8.16： CIN2-3累腺。	CIN2-3	2010-08-16	2010-08-23	7	1	2	CIN3	高级别CIN病人	LEEP	1	2010.8.24： CIN2-3累腺，切缘增生。	CIN3	0	阴性
51	胡玲	1979-06-30	汉	武汉市武昌区	31	3	345919	2B586	2010-08-30	2010-09-05	WXF	妇检发现宫颈病变2月余。2010年7月14日本院查HPV-16（+），2010年7月28日阴道镜下活检：CIN2-3累腺。	体检发现	体检发现	16+	阳性	16/18+					1	11,4-5/28-30,26岁，G3P1A2。	3	1至3次	2	1	1至2次	2	轻度糜烂	轻度	1	0	妇检发现宫颈病变2月余。2010年7月14日本院查HPV-16（+），2010年7月28日阴道镜下活检：CIN2-3累腺。	2010.7.28：阴道镜+活检：CIN2-3累腺。	CIN2-3	2010-07-28	2010-09-01	35	2	2	CIN3	高级别CIN病人	LEEP	1	2010.9.2： CIN2-3，切缘鳞状上皮增生。	CIN3	0	阴性
52	陈星星	1978-06-30	汉	阳新县	32	3	347396	2B593	2010-09-13	2010-09-19	WXF	同房出血2次。2010年8月9日行TCT检查：ASCUS，2010年9月8日阴道镜拟诊：CIN3，活检示：CIN2-3。	同房出血	阴道/同房出血					ASCUS	是	低级别	0	13,5/30,20岁，G7P2A5	7	≥4次	3	2	1至2次	2	宫颈轻度糜烂	轻度	1	0	同房出血2次。2010年8月9日行TCT检查：ASCUS，2010年9月8日阴道镜拟诊：CIN3，活检示：CIN2-3。	2010.9.11：阴道镜+活检：CIN2-3累腺。	CIN2-3	2010-09-11	2010-09-15	4	1	2	CIN3	高级别CIN病人	LEEP	1	2010.9.16：极小区CIN2-3累腺，切缘鳞状上皮增生。	CIN3	0	阴性
53	陆秋雁	1987-06-04	汉族	武昌区石牌岭	23	1	347363	2B592	2010-09-13	2010-09-17	吴绪峰，高晗	白带多2年，发现宫颈病变月余 11/7我院TCT:ASCUS，4/8HPV-13HR：2.0*10^5（+）；阴道镜拟诊：CIN2，活检：CIN2-3累腺	白带异常	白带异常	+	阳性			ASCUS	是	低级别	1	初13岁，7-8/40d，G1A1，Lmp2010-8-28	1	1至3次	2	0	0次	1	宫颈：轻糜，下唇局限性白色上皮	轻度	1	0	白带多2年，发现宫颈病变月余 11/7我院TCT:ASCUS，4/8HPV-13HR：2.0*10^5（+）；阴道镜拟诊：CIN2，活检：CIN2-3累腺	2010-8-4（1007253）：CIN2-3累腺	CIN2-3	2010-08-04	2010-09-15	42	2	2	CIN3	高级别CIN病人	LEEP	1	2010-9-16（1008372）：CIN2-3累腺，小区切缘可见CIN2-3 毛主任会诊（1008972）：慢性宫颈炎伴灶性CIN2-3级	CIN3	0	CIN3
54	姚艳	1979-04-08	汉族	洪山区	31	3	347382	2B591	2010-09-13	2010-09-18	吴绪峰，高晗	妇检发现宫颈病变月余 15/4TCT（-），23/8镜下活检：CIN2-3	体检发现	体检发现					正常	否	正常	0	初14岁，4-5/32-33d，23岁结婚，G3P1A2，Lmp2010-9-6	3	1至3次	2	1	1至2次	2	宫颈：肥大，中糜，少许白色上皮，内1/2	中度	2	0	妇检发现宫颈病变月余 15/4TCT（-），23/8镜下活检：CIN2-3	2010-8-25（1007761）：CIN2-3累腺	CIN2-3	2010-08-25	2010-09-15	21	1	2	CIN3	高级别CIN病人	LEEP	1	2010-9-16（1008371）：慢性宫颈炎	慢性宫颈炎	1	阴性
55	王庆	1977-06-30	汉	武汉市沌口	33	3	347587	2B601	2010-09-15	2010-09-21	WXF	体检发现宫颈病变1年。2010年9月9日我院TCT：ASCUS，镜下拟诊：CIN1，活检：CIN2-3。	体检发现	体检发现					ASCUS	是	低级别	0	16,5-6/30-35,20岁，G3P1A2。	3	1至3次	2	1	1至2次	2	宫颈中度糜烂	中度	2	0	体检发现宫颈病变1年。2010年9月9日我院TCT：ASCUS，镜下拟诊：CIN1，活检：CIN2-3。	2010.9.12：阴道镜活检：CIN2-3	CIN2-3	2010-09-12	2010-09-17	5	1	2	CIN3	高级别CIN病人	LEEP	1	2010.9.18：CIN3，切缘鳞状上皮增生。	CIN3	0	阴性
56	雷红	1975-04-08	汉族	武汉万科城市	35	4	347810	2B594	2010-09-17	2010-09-23	吴绪峰，高晗	体检发现宫颈病变4月余 2010-5-1我院TCT:HSIL；2010-8-1阴道镜：CIN2，镜下活检：CIN2-3累腺	体检发现	体检发现					HSIL	是	高级别	1	初14岁，3-4/28d，未婚未育，Lmp2010-9-11	0	0次	1	0	0次	1	宫颈：光滑	无	0	0	体检发现宫颈病变4月余 2010-5-1我院TCT:HSIL；2010-8-1阴道镜：CIN2，镜下活检：CIN2-3累腺	2010-8-？（1007876）：CIN2-3累腺	CIN2-3	2010-08-01	2010-09-19	49	2	2	CIN3	高级别CIN病人	LEEP	1	2010-9-20（1008495）：CIS，切缘鳞状上皮增生	CIN3	0	阴性
57	朱萍	1976-06-30	汉	武汉市雄楚大街	34	3	348571	2B600	2010-09-24	2010-09-30	WXF	体检发现宫颈病变1月余。1月前在石首人民医院行TCT：拟诊：ASCUS，2010年8月28日我院阴道镜拟诊：CIN3，2010年8月28日病检回报：CIN3。	体检发现	体检发现					ASCUS	是	低级别	0	12,7/28-29,20岁 ,G2P1A1。	2	1至3次	2	1	1至2次	2	宫颈肥大，光滑。	无	0	0	体检发现宫颈病变1月余。1月前在石首人民医院行TCT：拟诊：ASCUS，2010年8月28日我院阴道镜拟诊：CIN3，2010年8月28日病检回报：CIN3。	2010.8.28：CIN3	CIN3	2010-08-28	2010-09-26	29	1	3	CIN3	高级别CIN病人	LEEP	1	2010.9.27：CIS，切缘鳞状上皮增生。	CIN3	0	阴性
58	罗发清	1968-06-30	汉	武汉光谷	42	5	348895	2B607	2010-09-27	2010-10-03	WXF	发现宫颈病变6月余。2010年5月5日外院TCT：ASCUS，2010年6月6日我院镜下活检：CIN2-3。	体检发现	体检发现					ASCUS	是	低级别	0	12,5-6/23,23岁，G2P2	2	1至3次	2	2	1至2次	2	宫颈中度糜烂，触血（+）。	中度	2	1	发现宫颈病变6月余。2010年5月5日外院TCT：ASCUS，2010年6月6日我院镜下活检：CIN2-3。	2010.6.6： CIN2-3	CIN2-3	2010-06-06	2010-09-29	115	3	2	CIN3	高级别CIN病人	LEEP	1	2010.9.30：极小区CIN2-3累腺，切缘可见鳞状上皮增生。	CIN3	0	阴性
59	杨艳	1988-06-30	汉	武汉市洪山区	22	1	348990	2B602	2010-09-28	2010-10-04	WXF	发现宫颈病变年余。2009年5月我院人流时发现宫颈糜烂，行TCT、HPV（-），2010年8月30日我院TCT：LSIL，HPV-13HR（+），2010年9月2日阴道镜下活检：慢性宫颈炎。2010年9月27日同济病理会诊：局部CIN2累腺。收入院。	体检发现	体检发现	+	阳性			LSIL	是	低级别	1	14,7-8/28，未婚有性生活。G1A1。	1	1至3次	2	0	0次	1	宫颈中度糜烂	中度	2	0	发现宫颈病变年余。2009年5月我院人流时发现宫颈糜烂，行TCT、HPV（-），2010年8月30日我院TCT：LSIL，HPV-13HR（+），2010年9月2日阴道镜下活检：慢性宫颈炎。2010年9月27日同济病理会诊：局部CIN2累腺。收入院。	2010年9月2日阴道镜下活检：慢性宫颈炎。2010年9月27日同济病理会诊：局部CIN2累腺。	CIN2	2010-09-02	2010-09-30	28	1	1	CIN2	高级别CIN病人	LEEP	1	2010.10.1：慢性宫颈炎。	慢性宫颈炎	1	阴性
60	吴艳云	1972-06-30	汉	汉川市	38	4	348991	2B603	2010-09-29	2010-10-04	WXF	体检发现宫颈病变8天。2010年9月21日汉川县人民医院查TCT：ASCUS，2010年9月25日阴道镜检：CIN3累腺。	体检发现	体检发现					ASCUS	是	低级别	1	15,5-6/28,19岁，G2P1A1。	2	1至3次	2	1	1至2次	2	宫颈光滑，纳囊。	无	0	0	体检发现宫颈病变8天。2010年9月21日汉川县人民医院查TCT：ASCUS，2010年9月25日阴道镜检：CIN3累腺。	2010.9.25：CIN3	CIN3	2010-09-25	2010-09-30	5	1	3	CIN3	高级别CIN病人	LEEP	1	2010.10.1：CIN2累腺，切缘鳞状上皮增生。	CIN2	0	阴性
61	杨彩琴	1973-06-30	汉	武汉市	37	4	350913	2B614	2010-10-19	2010-10-22	WXF	体检发现宫颈病变月余。2010年9月14日我院TCT示：HSIL，2010年10月14日阴道镜拟诊：CIN2-3，2010年10月15日镜下活检：CIN2-3，收入院。	体检发现	体检发现					HSIL	是	高级别	0	13,5/30,23岁，G1P0A1。	1	1至3次	2	0	0次	1	宫颈重度糜烂	重度	3	0	体检发现宫颈病变月余。2010年9月14日我院TCT示：HSIL，2010年10月14日阴道镜拟诊：CIN2-3，2010年10月15日镜下活检：CIN2-3，收入院。	2010.10.15：阴道镜+活检：CIN2-3累腺。	CIN2-3	2010-10-15	2010-10-21	6	1	2	CIN3	高级别CIN病人	CKC	2	2010.10.22： CIN2累腺，切缘鳞状上皮增生。	CIN2	0	阴性
62	黄乔香	1968-10-09	汉族	汉川	42	5	351115	2B613	2010-10-21	2010-10-28	吴绪峰，高晗	发现宫颈病变二月余 4/10我院TCT:HSIL(CIN3) 18/10镜下活检：CIN2-3累腺	体检发现	体检发现					HSIL	是	高级别	1	初17岁，7/28d，25岁结婚，G5P2A3，Lmp2010-10-9	5	≥4次	3	2	1至2次	2	宫颈肥大，纳囊，轻糜	轻度	1	0	发现宫颈病变二月余 4/10我院TCT:HSIL(CIN3) 18/10镜下活检：CIN2-3累腺	2010-10-18（1009305）：CIN2-3累腺	CIN2-3	2010-10-18	2010-10-22	4	1	2	CIN3	高级别CIN病人	LEEP	1	2010-10-23（1009485）：CIN2-3，切缘可见CIN1	CIN3	0	CIN1
63	李娜	1981-04-26	汉族	浠水县	29	2	351135	2B612	2010-10-21	2010-10-24	吴绪峰，高晗	妇检发现宫颈病变六月余 23/9我院TCT：ASCUS 6/10镜下拟诊：CIN1，活检CIN2-3	体检发现	体检发现					ASCUS	是	低级别	0	初14岁，7/30d，23岁结婚，G0，Lmp2010-10-12	0	0次	1	0	0次	1	宫颈：重糜，触血（+）	重度	3	1	妇检发现宫颈病变六月余 23/9我院TCT：ASCUS 6/10镜下拟诊：CIN1，活检CIN2-3	2010-10-18（1009312）：CIN2-3	CIN2-3	2010-10-18	2010-10-22	4	1	2	CIN3	高级别CIN病人	LEEP	1	2010-10-23（1009486）：慢性宫颈炎	慢性宫颈炎	1	阴性
64	邱小等	1991-04-23	汉族	河南	19	1	352484	2B622	2010-11-03	2010-11-09	吴绪峰，高晗	发现宫颈病变半年余 13/10我院TCT（-） 阴道镜拟诊CIN1，活检：CIN2	体检发现	体检发现					正常	否	正常	0	初13岁，5/30d，未婚，Lmp2010-10-23	0	0次	1	0	0次	1	宫颈：中糜状，	中度	2	0	发现宫颈病变半年余 13/10我院TCT（-） 阴道镜拟诊CIN1，活检：CIN2	2010-10-12（1009165）：CIN2	CIN2	2010-10-12	2010-11-05	24	1	1	CIN2	高级别CIN病人	LEEP	1	2010-11-8（1009906）小区CIN1，切缘鳞状上皮增生	LSIL	1	阴性
65	刘小艳	1979-06-30	汉	湖北省汉川市	31	3	353820	2B628	2010-11-16	2010-11-22	WXF	妇检发现宫颈病变2月余。2010年9月10日我院TCT：HSIL，2010年11月10日本院阴道镜拟诊：慢性宫颈炎，活检：部分区CIN2-3累腺，收入院。	体检发现	体检发现					HSIL	是	高级别	1	15,7/30,24岁，G2P1A1。	2	1至3次	2	1	1至2次	2	宫颈上管光滑，下管重度糜烂状。	重度	3	0	妇检发现宫颈病变2月余。2010年9月10日我院TCT：HSIL，2010年11月10日本院阴道镜拟诊：慢性宫颈炎，活检：部分区CIN2-3累腺，收入院。	2010.11.11：阴道镜+活检：CIN2-3累腺。	CIN2-3	2010-11-11	2010-11-18	7	1	2	CIN3	高级别CIN病人	LEEP	1	2010.11.19：CIN1-2，切缘鳞状上皮增生。	CIN2	0	阴性
66	张素盈	1976-07-26	汉族	新洲区	34	3	353953	2B630	2010-11-17	2010-11-23	吴绪峰，高晗	28/10我院TCT（-），29/10 HPV：5.8*10^3（+）；31/10阴道镜拟诊：CIN2，镜下活检CIN2-3	体检发现	体检发现	+	阳性			正常	否	正常	0	初14岁，8/24-26d，28岁结婚，G3P1A2，Lmp2010-10-30	3	1至3次	2	1	1至2次	2	宫颈：中糜状，，醋白上皮少而短	中度	2	0	28/10我院TCT（-），29/10 HPV：5.8*10^3（+）；31/10阴道镜拟诊：CIN2，镜下活检CIN2-3	2010-10-11（1009994）CIN2-3	CIN2-3	2010-10-11	2010-11-20	40	2	2		高级别CIN病人	LEEP	1	2010-11-22（1010407）：极小区CIN1，切缘鳞状上皮增生	LSIL	1	阴性
67	曾媛媛	1984-06-30	汉	湖北省咸宁市	26	2	355865	2B639	2010-12-05	2010-12-11	WXF	妇检发现宫颈病变周余。2010年11月19日外院查DNA倍体（-）。2010年11月28日来我院阴道镜检，拟诊：CIN1。镜下活检CIN2-3，收入院。	体检发现	体检发现	-	阴性	阴性	阴性				0	12,5-6/30，未婚未孕。	0	0次	1	0	0次	1	2010.12.1：宫颈中度糜烂。	中度	2	0	妇检发现宫颈病变周余。2010年11月19日外院查DNA倍体（-）。2010年11月28日来我院阴道镜检，拟诊：CIN1。镜下活检CIN2-3，收入院。	2010.12.1：阴道镜+活检：CIN2-3累腺。	CIN2-3	2010-12-01	2010-12-06	5	1	2	CIN3	高级别CIN病人	LEEP	1	2010.12.8：CIN2-3累腺，因烧灼明显，部分区切缘考虑有CIN2病灶。	CIN3	0	CIN2
68	肖丽	1985-06-03	汉族	监利县	35	4	356136	2B640	2010-12-08	2012-12-14	吴绪峰，高晗	体检发现宫颈病变一月余 23/10我院TCT：LSIL，12/11镜下为CIN3	体检发现	体检发现					LSIL	是	低级别	0	初12岁，4/28d，25岁结婚，G1P0，Lmp2010-12-1	1	1至3次	2	0	0次	1	无	无	0	0	体检发现宫颈病变一月余 23/10我院TCT：LSIL，12/11镜下为CIN3	镜下为CIN3	CIN3	2010-11-12	2010-12-10	28	1	3	CIN3	高级别CIN病人	LEEP	1	2010-12-12（1011031）：CIN3，部分切缘烧灼明显考虑有CIN2	CIN3	0	CIN2
69	梁平	1964-06-30	汉	武汉市武昌区	46	6	356350	2B643	2010-12-10	2010-12-17	WXF	体检发现宫颈病变10余天。2010年11月28日我院TCT示：ASCUS，2010年12月6日阴道镜拟诊：CIN1，2010年12月9日病检回报：CIN2-3。	体检发现	体检发现					ASCUS	是	低级别	0	13,3/26-28,27岁，G3P1A2。	3	1至3次	2	1	1至2次	2	宫颈肥大，轻度糜烂。	轻度	1	0	体检发现宫颈病变10余天。2010年11月28日我院TCT示：ASCUS，2010年12月6日阴道镜拟诊：CIN1，2010年12月9日病检回报：CIN2-3。	2010.12.9：阴道镜+活检：CIN2-3。	CIN2-3	2010-12-09	2010-12-12	3	1	2	CIN3	高级别CIN病人	LEEP	1	2010.12.14：慢性宫颈炎。	慢性宫颈炎	1	阴性
70	冯汉丽	1971-05-13	汉族	武汉	39	4	357518	2B649	2010-12-22	2010-12-27	吴绪峰，高晗	妇检发现宫颈病变 6/12我院TCTa:ASCUS,见DNA倍体异常细胞 20/12我院阴道镜活检：CIN3	体检发现	体检发现					ASCUS	是	低级别	0	初14岁，3-4/26-27d，22岁结婚，G10P2A8，Lmp2010-12-13	10	≥4次	3	2	1至2次	2	宫颈：中糜状，触血（+）	中度	2	1	妇检发现宫颈病变 6/12我院TCTa:ASCUS,见DNA倍体异常细胞 20/12我院阴道镜活检：CIN3	2010-12-20（1011232）：CIN2-3累腺	CIN2-3	2010-12-20	2010-12-24	4	1	2	CIN3	高级别CIN病人	LEEP	1	2010-12-25(1011397)小区CIN3累腺，大部分切缘鳞状上皮增生，小区切缘烧灼明显，结构不清	CIN3	0	阴性
71	叶美娟	1991-04-16	汉族	武昌区	19	1	358005	2B650	2010-12-27	2011-01-02	吴绪峰，高晗	体检发现宫颈病变一月 16/11我院TCT：ASCUS-H，见DNA倍体异常细胞，镜下活检：CIN2，慢性宫颈炎	体检发现	体检发现					ASC-H	是	高级别	0	初16岁，5/28-34d，未婚同居，Lmp2010-12-12	0	0次	1	0	0次	1	宫颈：光滑	无	0	0	体检发现宫颈病变一月 16/11我院TCT：ASCUS-H，见DNA倍体异常细胞，镜下活检：CIN2，慢性宫颈炎	我院：CIN2	CIN2	2010-11-16	2010-12-29	43	2	1	CIN2	高级别CIN病人	LEEP	1	2010-12-30（1011548）：CIN2累腺，切缘鳞状上皮增生	CIN2	0	阴性
72	史海波	1980-07-15	汉族	武穴市	31	3	358781	2B661	2011-01-05	2011-01-11	吴绪峰，高晗	体检发现宫颈病变3月 25/10当地TCT：LSIL 13/12同济阴道镜下活检：CIN2-3累腺	体检发现	体检发现					LSIL	是	低级别	1	初14岁，6/26-27d,17岁结婚，G1P1，Lmp2010-12-28	1	1至3次	2	1	1至2次	2	宫颈：轻糜状，多个纳囊	轻度	1	0	体检发现宫颈病变3月 25/10当地TCT：LSIL 13/12同济阴道镜下活检：CIN2-3累腺	2010-12-13同济：CIN2-3	CIN2-3	2010-12-13	2011-01-07	25	1	2	CIN3	高级别CIN病人	LEEP	1	2011-1-8（1100136）：CIN3累腺，切缘鳞状上皮增生	CIN3	0	阴性
73	刘从华	1975-06-30	汉	中南民族大学	36	4	358894	2B660	2011-01-06	2011-01-11	WXF	同房出血20天，体检发现宫颈病变半月。2010年12月23日我院阴道镜下活检：CIN2-3累腺。2010年12月28日查HPV：HPV-13HR（+）。	同房出血	阴道/同房出血	+	阳性						1	15,6-7/30-32,20岁，G1P1。	1	1至3次	2	1	1至2次	2	宫颈轻度糜烂	轻度	1	0	同房出血20天，体检发现宫颈病变半月。2010年12月23日我院阴道镜下活检：CIN2-3累腺。2010年12月28日查HPV：HPV-13HR（+）。	2010.12.23：阴道镜+活检：CIN2-3累腺。	CIN2-3	2010-12-23	2011-01-07	15	1	2	CIN3	高级别CIN病人	LEEP	1	2011.1.8： CIN3累腺，切缘可见CIN1。	CIN3	0	CIN1
74	郑琳	1977-09-14	汉族	汉阳	34	3	360955	2B666	2011-01-26	2011-02-01	吴绪峰，高晗	体检发现宫颈病变半年 半年前因阴道炎在同济检查，TCT示ASCUS 2011-1-20同济阴道镜下活检：CIN2-3累腺	体检发现	体检发现					ASCUS	是	低级别	1	初13岁，5-6/23-40,21岁结婚，G9P1A8，Lmp2011-1-11	9	≥4次	3	1	1至2次	2	宫颈：轻糜状，触血（-）	轻度	1	1	体检发现宫颈病变半年 半年前因阴道炎在同济检查，TCT示ASCUS 2011-1-20同济阴道镜下活检：CIN2-3累腺	2011-1-20同济阴道镜下活检：CIN2-3累腺	CIN2-3	2011-01-20	2011-01-27	7	1	2	CIN3	高级别CIN病人	CKC	2	2011-1-29（1100704）：CIN3累腺，部分切缘CIN1	CIN3	0	CIN1
75	钱定秋	1964-10-03	汉族	湖北监利	47	6	361287		2011-01-30	2011-02-03	WXF/FD	体检发现宫颈病变2月余 5/11上海闵行区中心医院行阴道镜下活检：5点CINII伴CA。8点，12点CIN1伴CA 15/11 HC2-HPV（+），无出血及白带多等现象。	体检发现	体检发现	+	阳性						0	初14岁，5-6/23，25y G2P1A1	2	1至3次	2	1	1至2次	2	宫颈肥大，多个纳氏囊肿，阴道镜检CINIII型转化区，正常。	无	0	0	体检发现宫颈病变2月余 5/11上海闵行区中心医院行阴道镜下活检：5点CINII伴CA。8点，12点CIN1伴CA 15/11 HC2-HPV（+），无出血及白带多等现象。	2011.01.24 （1002545）：（宫颈）CINII	CIN2	2011-01-24	2011-01-30	6	1	1	CINII	高级别CIN病人	LEEP	1	11.22 术后病检：慢性宫颈炎	慢性宫颈炎	1	阴性
76	卢伟	1962-04-01	汉族	武昌区	49	6	362010	2B668	2011-02-09	2011-02-22	吴绪峰，高晗	妇检发现宫颈病变半月 半月前因同房出血，我院TCT示HSIL，镜下活检示CIN3累腺，	同房出血	阴道/同房出血					HSIL	是	高级别	1	初13岁，4-5/30d,27岁结婚，G3P1A2，Lmp2010-12-22	3	1至3次	2	1	1至2次	2	宫颈：光滑，镜下为3型转化区，颈口少许薄的醋白上皮	无	0	0	妇检发现宫颈病变半月 半月前因同房出血，我院TCT示HSIL，镜下活检示CIN3累腺，	2011-1-29（1100712）：CIN3累腺	CIN3	2011-01-29	2011-02-10	12	1	3	CIN3	高级别CIN病人	LEEP	1	2011-2-12（1100892）：部分区CIN1-2，切缘见CINI	CIN2	0	CIN1
77	丁元慧	1989-07-02	汉族		22	1	363174	2B673	2011-02-20	2011-02-26	吴绪峰，高晗	妇检发现宫颈病变2月 12/12-10我院TCT：ASCUS，20/12镜下活检CIN1-2，19/元HPV-16（+）	体检发现	体检发现	16+	阳性	16/18+		ASCUS	是	低级别	0	初14岁，5/30d，未婚，A2，Lmp2011-1-29	2	1至3次	2	0	0次	1	宫颈重糜状，颈口周围少许白色上皮	重度	3	0	妇检发现宫颈病变2月 12/12-10我院TCT：ASCUS，20/12镜下活检CIN1-2，19/元HPV-16（+）	2010-12-20（1011233）：CIN1-2	CIN2	2010-12-20	2011-02-22	64	2	1	CIN2	高级别CIN病人	LEEP	1	2011-2-23（1101175）：慢性宫颈炎	慢性宫颈炎	1	阴性
78	吴培	1987-10-19	汉族	湖北武汉	24	1	364519		2011-03-02	2011-03-08	WXF、FD	体检发现宫颈病变后2月 2010-12-29 TCT示HSIL（CIN3） 30/12 HPV16(+).2011-2-1我院阴道镜检：CINIII 2/2 镜下活检：CINIII累腺	体检发现	体检发现	16+	阳性	16/18+		HSIL	是	高级别	1	初13,5-6/30,2011-02-20	0	0次	1	0	0次	1	宫颈重糜状	重度	3	0	体检发现宫颈病变后2月 2010-12-29 TCT示HSIL（CIN3） 30/12 HPV16(+).2011-2-1我院阴道镜检：CINIII 2/2 镜下活检：CINIII累腺	2011-02-02 （1100787）：CINIII累腺	CIN3	2011-02-02	2011-03-04	30	1	3	CINIII	高级别CIN病人	LEEP	1	2011-03-05（1101514）CINIII累腺：大部分鳞状上皮增生，局灶区可见CIN，边界不清	CIN3	0	阴性
79	徐鹏	1977-03-06	汉族	汉阳区	34	3	364445	2B680	2011-03-05	2011-03-12	吴绪峰，高晗	发现宫颈病变二周 22/2协和医院TCT：HSIL 1/3我院阴道镜拟诊：CIN3，镜下活检：CIN3	体检发现	体检发现					HSIL	是	高级别	0	初10岁，3-4/37-40,26岁结婚，G4P1A3，Lmp2011-2-13	4	≥4次	3	1	1至2次	2	宫颈重糜状，厚的白色上皮近宫颈边缘	重度	3	0	发现宫颈病变二周 22/2协和医院TCT：HSIL 1/3我院阴道镜拟诊：CIN3，镜下活检：CIN3	2011-3-1（1101377）：CIN3累腺	CIN3	2011-03-01	2011-03-07	6	1	3	CIN3	高级别CIN病人	CKC	2	2011-3-8（1101614）：CIN3累腺，切缘CIN1	CIN3	0	CIN1
80	张艳华	1980-01-08	汉族	武昌区	31	3	365513	2B684	2011-03-15	2011-03-21	吴绪峰，高晗	体检发现宫颈病变一月 16/3我院TCT：ASCUS 22/3我院阴道镜拟诊：CIN待排，镜下活检：CIN2	体检发现	体检发现					ASCUS	是	低级别	0	初14岁，5-7/23-24d，未婚，G5P0A5，Lmp2011-3-8	5	≥4次	3	0	0次	1	宫颈肥大，上唇中度粒状糜烂，触血（+），下唇光	中度	2	1	体检发现宫颈病变一月 16/3我院TCT：ASCUS 22/3我院阴道镜拟诊：CIN待排，镜下活检：CIN2	2011-2-22（1101096）：CIN2累腺	CIN2	2011-02-22	2011-03-17	23	1	1	CIN2	高级别CIN病人	LEEP	1	2011-3-18（1102015）：CIN1，切缘鳞状上皮增生	LSIL	1	阴性
81	魏原英	1964-01-04	汉族	咸宁市	47	6	368575	2B695	2011-03-18	2011-03-24	吴绪峰，高晗	体检发现宫颈病变一周 2011-1-17TCT（-），2011-3-11本院镜下活检示：CIN2-3累腺	体检发现	体检发现					正常	否	正常	1	初13岁，6-7/30-34d,21岁结婚，G2P2A，Lmp2011-2-26	2	1至3次	2	2	1至2次	2	宫颈：轻糜	轻度	1	0	体检发现宫颈病变一周 2011-1-17TCT（-），2011-3-11本院镜下活检示：CIN2-3累腺	2011-3-14：CIN2-3累腺	CIN2-3	2011-03-14	2011-03-19	5	1	2	CIN3	高级别CIN病人	LEEP	1	2011-3-21（1102103）：部分CIN1，切缘鳞状上皮增生	LSIL	1	阴性
82	朱琴琴	1981-01-04	汉族	监利县	27	2	366211	2B690	2011-03-22	2011-03-29	吴绪峰，高晗	外院体检发现CIN2-3一月 2011-11-30外院TCT（-），HPV-16（+） 2011-2-24阴道镜未见异常，活检示：CIN2-3累腺	体检发现	体检发现	16+	阳性	16/18+		正常	否	正常	1	初15岁，3-4/30-34d，22岁结婚，G3P2A1，Lmp2011-3-5	3	1至3次	2	2	1至2次	2	宫颈：中糜状	中度	2	0	外院体检发现CIN2-3一月 2011-11-30外院TCT（-），HPV-16（+） 2011-2-24阴道镜未见异常，活检示：CIN2-3累腺	2011-2-22（1101149）外院：CIN2-3累腺	CIN2-3	2011-02-22	2011-03-24	30	1	2	CIN3	高级别CIN病人	LEEP	1	2011-3-29（1102379）：部分区CIN1-2，切缘鳞状上皮增生	CIN2	0	阴性
83	倪红霞	1976-05-18	汉族	监利县	35	4	366340	2B687	2011-03-23	2011-03-29	吴绪峰，高晗	孕前检查发现宫颈病变10天 13/3我院TCT：HSIL 18/3阴道镜拟诊：CIN3，19/3镜下活检：CIN3	体检发现	体检发现					HSIL	是	高级别	0	初12岁，6/30d，G2P02，35岁结婚，Lmp2011-3-3	2	1至3次	2	0	0次	1	宫颈：轻糜状，醋白上皮局限在内1/2	轻度	1	0	孕前检查发现宫颈病变10天 13/3我院TCT：HSIL 18/3阴道镜拟诊：CIN3，19/3镜下活检：CIN3	2011-3-19（1102053）：CIN2-3	CIN2-3	2011-03-19	2011-03-25	6	1	2	CIN3	高级别CIN病人	LEEP	1	2011-3-26（1102308）：小区CIN1-2，切缘CIN1	CIN2	0	CIN1
84	万礼芬	1981-03-07	汉族	公安县	30	3	366860	2B693	2011-03-28	2011-04-02	吴绪峰，高晗	体检发现宫颈病变半月 10/3公安县医院TCT：ASCUS，14/3活检：CIN2-3 25/3我院查HPV61（+）	体检发现	体检发现	61+	阳性	其它+		ASCUS	是	低级别	0	初13岁，4/30d，20岁结婚，G2P1A1，Lmp2011-3-17	2	1至3次	2	1	1至2次	2	宫颈：光滑	无	0	0	体检发现宫颈病变半月 10/3公安县医院TCT：ASCUS，14/3活检：CIN2-3 25/3我院查HPV61（+）	2011-3-24会诊公安县人民医院切片（201101302）：CIN2-3	CIN2-3	2011-03-24	2011-03-30	6	1	2	CIN3	高级别CIN病人	LEEP	1	2011-3-31（1102466）：慢性宫颈炎	慢性宫颈炎	1	阴性
85	陈秀翠	1971-01-01	汉族		40	5	367483		2011-04-04	2011-04-11	WXF	体检发现宫颈病变8月 2010.07.10我院体检：HPV（+） 2011.03.09复诊HPV（+）。阴道镜拟诊“CIN1” 活检：CIN1-2	体检发现	体检发现	+	阳性						0	初14,7/28-30，24y, G3P1	3	1至3次	2	1	1至2次	2	宫颈口糜烂状，阴道镜检（-）	轻度	1	0	体检发现宫颈病变8月 2010.07.10我院体检：HPV（+） 2011.03.09复诊HPV（+）。阴道镜拟诊“CIN1” 活检：CIN1-2	CINI-II	CIN2	2011-03-09	2011-04-06	28	1	1	CINII	高级别CIN病人	LEEP	1	2011-04-07(病检号：1102698）：小区CINIII，切缘鳞状上皮增生	CIN3	0	阴性
86	黄晓云	1988-03-17	汉族		23	1	369712	2B707	2011-04-24	2011-05-01	吴绪峰，高晗	体检发现宫颈病变2周余 11/4我院TCT：ASCUS，14/4HPV分型（-） 18/4镜下活检：CIN2-3累腺	体检发现	体检发现	-	阴性	阴性	阴性	ASCUS	是	低级别	1	初11岁，7-8/30d,未婚同居4年，Lmp2011-4-16	0	0次	1	0	0次	1	宫颈：柱状上皮外移并呈外翻状	无	0	0	体检发现宫颈病变2周余 11/4我院TCT：ASCUS，14/4HPV分型（-） 18/4镜下活检：CIN2-3累腺	2011-4-18：CIN2-3累腺	CIN2-3	2011-04-18	2011-04-26	8	1	2	CIN3	高级别CIN病人	CKC	2	2011-4-27（1103396）：小区CIN1，切缘鳞状上皮增生	LSIL	1	阴性
87	雷贤凤	1987-02-12	汉族	江夏区	24	1	369840	2B708	2011-04-26	2011-05-02	吴绪峰，高晗	同房出血一年余，检查发现宫颈病变一月 30/3我院TCT：ASCUS，HPV高危（+） 6/4镜下活检：CIN2	同房出血	阴道/同房出血	+	阳性			ASCUS	是	低级别	0	初16岁，3-4/28-30d，23岁结婚，G0，Lmp2011-4-18	0	0次	1	0	0次	1	宫颈：中糜状	中度	2	0	同房出血一年余，检查发现宫颈病变一月 30/3我院TCT：ASCUS，HPV高危（+） 6/4镜下活检：CIN2	2011-4-6：CIN2累腺	CIN2	2011-04-06	2011-04-28	22	1	1	CIN2	高级别CIN病人	LEEP	1	2011-4-29（1103476）：慢性炎	慢性宫颈炎	1	阴性
88	赵立	1955-02-07	汉族	武汉	56	7	371470	2B715	2011-05-09	2011-05-21	吴绪峰，高晗	体检发现宫颈病变1月余 2011-4-4我院TCT示HSIL，7/4阴道镜拟诊：CIN3，镜下活检：CIN2-3	体检发现	体检发现					HSIL	是	高级别	0	初13岁，5-7/50d,24岁结婚，G1P1，Lmp2004	1	1至3次	2	1	1至2次	2	宫颈：萎缩，光滑	无	0	0	体检发现宫颈病变1月余 2011-4-4我院TCT示HSIL，7/4阴道镜拟诊：CIN3，镜下活检：CIN2-3	2011-4-11（1102711）：CIN2-3	CIN2-3	2011-04-11	2011-05-10	29	1	2	CIN3	高级别CIN病人	LEEP	1	2011-5-11（1103902）：CIN2-3，切缘鳞状上皮增生	CIN3	0	阴性
89	卢小芬	1983-06-10	汉族	汉阳	28	2	372479	2B724	2011-05-18	2011-05-24	吴绪峰，高晗	体检发现宫颈病变一月 12/5协和医院TCT：ASCUS-H，15/5镜下活检：CIN2-3累腺	体检发现	体检发现					ASC-H	是	高级别	1	初13岁，5/30d，22岁结婚，G1P1，Lmp2011-5-8	1	1至3次	2	1	1至2次	2	宫颈：轻糜状	轻度	1	0	体检发现宫颈病变一月 12/5协和医院TCT：ASCUS-H，15/5镜下活检：CIN2-3累腺	协和（10119020）：CIN2-3累腺	CIN2-3	2011-05-15	2011-05-20	5	1	2	CIN3	高级别CIN病人	LEEP	1	2011-5-21（1104307）：小区CIN1-2	CIN2	0	阴性
90	张春莲	1968-02-17	汉族	南湖	43	5	373213	2B732	2011-05-25	2011-05-31	吴绪峰，高晗	检查发现宫颈病变3天 一月前HPV-21分型58（+） 20/5我院行阴道镜检，拟诊：CIN2-3	体检发现	体检发现	58+	阳性	其它+					0	初14岁，3/28-30d，20岁结婚，G3P1A2，Lmp2011-5-11	3	1至3次	2	1	1至2次	2	宫颈：光	无	0	0	检查发现宫颈病变3天 一月前HPV-21分型58（+） 20/5我院行阴道镜检，拟诊：CIN2-3	2011-5-23：CIN2-3	CIN2-3	2011-05-23	2011-05-27	4	1	2	CIN3	高级别CIN病人	LEEP	1	2011-5-28(1104577):CIN1-2，小区切缘CIN1	CIN2	0	CIN1
91	张健	1982-07-16	汉族	武昌区	29	2	374281	2B741	2011-06-04	2011-06-11	吴绪峰，高晗	发现宫颈病变8天 12/5我院TCT：ASCUS，HPV-13HR（+） 28/5镜下活检：CIN2-3累腺	体检发现	体检发现	+	阳性			ASCUS	是	低级别	1	初12岁，5/30d，27岁结婚，G2P2，Lmp2011-5-22	2	1至3次	2	2	1至2次	2	宫颈：中糜状	中度	2	0	发现宫颈病变8天 12/5我院TCT：ASCUS，HPV-13HR（+） 28/5镜下活检：CIN2-3累腺	CIN2-3	CIN2-3	2011-05-28	2011-06-07	10	1	2	CIN3	高级别CIN病人	LEEP	1	2011-6-8（1104962）：CIN2-3累腺，切缘鳞状上皮增生	CIN3	0	阴性
92	周静	1976-03-03	汉族	武昌	36	4	374639	2B740	2011-06-07	2011-06-11	吴绪峰，高晗	检查发现宫颈病变半月余，近一月有同房出血两次 半月前我院TCT：LSIL 24/5镜下活检：CIN2	同房出血	阴道/同房出血					LSIL	是	低级别	0	初12岁，5-6/825d，24岁结婚，G1P1，Lmp2011-5-29	1	1至3次	2	1	1至2次	2	宫颈：轻糜状，多个纳囊	轻度	1	0	检查发现宫颈病变半月余，近一月有同房出血两次 半月前我院TCT：LSIL 24/5镜下活检：CIN2	CIN2	CIN2	2011-05-24	2011-06-09	16	1	1	CIN2	高级别CIN病人	LEEP	1	2011-6-10（1105039）：CIN1-2，切缘鳞状上皮增生	CIN2	0	阴性
93	杨爱萍	1963-07-11	汉族	武昌区	48	6	375513	2B745	2011-06-15	2011-06-28	吴绪峰，高晗	同房出血一年余 8/6我院ASCUS-N，9/6阴道镜拟诊：CIN1，10/6镜下活检：CIN2-3累腺	同房出血	阴道/同房出血					ASCUS	是	低级别	1	初12岁，6/30d，24岁结婚，G4P1A3，Lmp2011-6-11	4	≥4次	3	1	1至2次	2	共偶家：轻糜状，多个纳囊	轻度	1	0	同房出血一年余 8/6我院ASCUS-N，9/6阴道镜拟诊：CIN1，10/6镜下活检：CIN2-3累腺	CIN2-3	CIN2-3	2011-06-10	2011-06-16	6	1	2	CIN3	高级别CIN病人	LEEP	1	2011-6-17（1105303）：CIN1-2，切缘增生	CIN2	0	阴性
94	张卫华	1987-07-30	汉	武汉市洪山区	34	3	375543		2011-06-15	2011-06-21	吴绪峰，高晗	白带增多3个月。 2011年5月30日武警医院阴道镜下活检：CIN2，2011年6月3日HPV-16（+），收住院。	白带异常	白带异常	16+	阳性	16/18+					0	14,3/28,26岁，G3P1A2。	3	1至3次	2	1	1至2次	2	2011.6.11，宫颈光滑。	无	0	0	白带增多3个月。 2011年5月30日武警医院阴道镜下活检：CIN2，2011年6月3日HPV-16（+），收住院。	2011.5.30（外院）：CIN2。	CIN2	2011-05-30	2011-06-17	18	1	1	CIN2	高级别CIN病人	LEEP	1	2011.6.18（1105335）：慢性宫颈炎，切缘CIN1。	LSIL	1	CIN1
95	陈建梅	1966-06-30	汉	武汉市江夏区	45	6	376068		2011-06-20	2011-06-26	吴绪峰，高晗	同房出血3月。 2010年9月查TCT（-）。2011年5月25日阴道镜下活检：CIN2-3累腺。	同房出血	阴道/同房出血					正常	否	正常	1	14,6-7/20,20岁，G5P3A2。	5	≥4次	3	3	≥3次	3	2011.6.10，宫颈轻度糜烂。	轻度	1	0	同房出血3月。 2010年9月查TCT（-）。2011年5月25日阴道镜下活检：CIN2-3累腺。	2011.5.26（1104482）：阴道镜活检：CIN2-3累腺。	CIN2-3	2011-05-26	2011-06-22	27	1	2	CIN3	高级别CIN病人	LEEP	1	2011.6.23（1105511）：小区CIN1-2，切缘鳞状上皮增生。	CIN2	0	阴性
96	陈小红	1976-07-30	汉	湖北省孝感市	35	4	376044		2011-06-20	2011-06-26	吴绪峰，高晗	检查发现宫颈病变半月余。2011年6月2日宫颈TCT：ASCUS-H。2011年6月8日阴道镜下活检：CIN3。	体检发现	体检发现					ASC-H	是	高级别	0	14,3-4/26-27,23岁，G2P2。	2	1至3次	2	2	1至2次	2	2011.6.14，宫颈重度糜烂，白色上皮近边缘。	重度	3	0	检查发现宫颈病变半月余。2011年6月2日宫颈TCT：ASCUS-H。2011年6月8日阴道镜下活检：CIN3。	2011.?：本院会诊：CIN2-3。	CIN2-3	2011-06-08	2011-06-22	14	1	2	CIN3	高级别CIN病人	CKC	2	2011.6.23（1105520）：小区CIN3累腺，切缘鳞状上皮增生。	CIN3	0	阴性
97	朱支支	1986-08-10	汉族	监利	25	2	376150	2B744	2011-06-20	2011-06-26	吴绪峰，高晗	检查发现宫颈病变1天 15/6要求行妇检，TCT（-），HPV58（+），阴道镜下活检：CIN2-3累腺	体检发现	体检发现	58+	阳性	其它+		正常	否	正常	1	初14岁，3-4/25d，未婚有性生活史，G1A1，Lmp2011-6-2	1	1至3次	2	0	0次	1	宫颈：光滑	无	0	0	检查发现宫颈病变1天 15/6要求行妇检，TCT（-），HPV58（+），阴道镜下活检：CIN2-3累腺	2011-6-20（11053620）：CIN2-3累腺	CIN2-3	2011-06-20	2011-06-22	2	1	2	CIN3	高级别CIN病人	LEEP	1	2011-6-23（1105510）：CIN3累腺，切缘鳞状上皮增生	CIN3	0	阴性
98	何红霞	1976-06-30	汉	武汉纺织大学	35	4	376188		2011-06-21	2011-07-02	吴绪峰，高晗	体检发现宫颈病变月余。 2011年5月22日查宫颈TCT：ASCUS，2011年5月31日查HPV-21，HPV-16（+）。2011年6月9日本院阴道镜拟诊：CIN2，2011年6月10日活检回报：CIS。	体检发现	体检发现	16+	阳性	16/18+		ASCUS	是	低级别	0	15,7/32,28岁，G1P1。	1	1至3次	2	1	1至2次	2	2011.5.30，宫颈中度糜烂。	中度	2	0	体检发现宫颈病变月余。 2011年5月22日查宫颈TCT：ASCUS，2011年5月31日查HPV-21，HPV-16（+）。2011年6月9日本院阴道镜拟诊：CIN2，2011年6月10日活检回报：鳞状细胞原位癌。	2011.6.10：鳞状细胞原位癌。	CIN3	2011-06-10	2011-06-22	12	1	3	CIN3	高级别CIN病人	LEEP	1	2011.6.23（1105501）：多灶性CIN3累腺，切缘鳞状上皮增生。	CIN3	0	阴性
99	冯娟	1970-06-30	汉	武汉市	41	5	376476		2011-06-23	2011-06-28	吴绪峰，高晗	体检发现宫颈病变半月余。 2011年6月2日武警总院TCT：LSIL。2011年6月7日宫颈多点活检：小灶性CIN2累腺。	体检发现	体检发现					LSIL	是	低级别	1	13,5-6/28-30,23岁，G3P1A2。	3	1至3次	2	1	1至2次	2	2011.6.10，宫颈轻度糜烂。	轻度	1	0	体检发现宫颈病变半月余。 2011年6月2日武警总院TCT：LSIL。2011年6月7日宫颈多点活检：小灶性CIN2累腺。	外院：CIN2。	CIN2	2011-06-07	2011-06-24	17	1	1	CIN2	高级别CIN病人	LEEP	1	2011.6.27（1105643）：小区CIN1，切缘鳞状上皮增生。	LSIL	1	阴性
100	毛文静	1980-07-30	汉	湖北省天门市	31	3	376795		2011-06-25	2011-07-02	吴绪峰，高晗	发现宫颈病变24天。 2011年6月2日天门市妇幼保健院查TCT：LSIL。镜下活检：CIN2。	体检发现	体检发现					LSIL	是	低级别	0	13,7/28-32,23岁，G5P1A4。	5	≥4次	3	1	1至2次	2	2011.6.17，宫颈中度糜烂。	中度	2	0	发现宫颈病变24天。 2011年6月2日天门市妇幼保健院查TCT：LSIL。镜下活检：CIN2。	2011.6.2（外院）：阴道镜活检：CIN2。	CIN2	2011-06-20	2011-06-27	7	1	1	CIN2	高级别CIN病人	LEEP	1	2011.6.29（1105731）：CIN1-2，切缘鳞状上皮增生。	CIN2	0	阴性
101	许叶红	1980-07-19	汉族	武昌区	31	3	376989	2B753	2011-06-28	2011-07-05	吴绪峰，高晗	黄色水样白带年余 21/6我院TCT：HSIL，阴道镜拟诊：CIN2 26/6镜下活检：CIN2-3累腺	白带异常	白带异常					HSIL	是	高级别	1	初13岁，5-7/30d,27岁结婚，G2P1A1，Lmp2011-6-11	2	1至3次	2	1	1至2次	2	宫颈：重糜状	重度	3	0	黄色水样白带年余 21/6我院TCT：HSIL，阴道镜拟诊：CIN2 26/6镜下活检：CIN2-3累腺	CIN2-3累腺	CIN2-3	2011-06-26	2011-06-30	4	1	2	CIN3	高级别CIN病人	CKC	2	2011-7-2（1105870）：CIN1-2，切缘鳞状上皮增生	CIN2	0	阴性
102	刘桃云	1969-07-12	汉族	武汉	42	5	377084	2B748	2011-06-29	2011-07-05	吴绪峰，高晗	同房出血一月 3/6我院TCT：ASCUS，11/6我院HPV-13HR：2.7*10^6,10/6镜下拟诊：CIN1，14/6镜下活检：CIN2-3	同房出血	阴道/同房出血	+	阳性			ASCUS	是	低级别	0	初13岁，5-6/25-26d，23岁结婚，G2P1A1，Lmp2011-6-21	2	1至3次	2	1	1至2次	2	宫颈：轻糜状，片状白色上皮	轻度	1	0	同房出血一月 3/6我院TCT：ASCUS，11/6我院HPV-13HR：2.7*10^6,10/6镜下拟诊：CIN1，14/6镜下活检：CIN2-3	2011-6-14（1105066）：CIN2-3	CIN2-3	2011-06-14	2011-07-01	17	1	2	CIN3	高级别CIN病人	LEEP	1	2011-7-2（1105858）：CIN3累腺，切缘鳞状上皮增生	CIN3	0	阴性
103	邱文英	1968-07-30	汉	钟祥市	43	5	377172		2011-06-30	2011-07-05	吴绪峰，高晗	月经不规则2月，发现宫颈病变10余天。 2011年5月22日我院TCT“HSIL。2011年6月1日阴道镜拟诊：CIN3，镜下活检：CIN2-3。	体检发现	体检发现					HSIL	是	高级别	0	12,7/30,21岁，G3P3。	3	1至3次	2	3	≥3次	3	2011.6.1，宫颈中度糜烂。	中度	2	0	月经不规则2月，发现宫颈病变10余天。 2011年5月22日我院TCT“HSIL。2011年6月1日阴道镜拟诊：CIN3，镜下活检：CIN2-3。	2011.6.3：阴道镜活检CIN2-3。	CIN2-3	2011-06-03	2011-07-01	28	1	2	CIN3	高级别CIN病人	LEEP	1	2011.7.2（1105859）：CIN3	CIN3	0	阴性
104	刘欣	1982-07-30	汉	武汉市	29	2	379363		2011-07-18	2011-07-23	吴绪峰，高晗	体检发现宫颈病变月余。 2011年5月24日外院TCT：HSIL，HPV（-）。2011年6月10日阴道镜下活检：CIN2-3累腺，收住我院。	体检发现	体检发现	-	阴性	阴性	阴性	HSIL	是	高级别	1	14,3-5/27,25岁，G8P1A7。	8	≥4次	3	1	1至2次	2	2011.7.12，宫颈中度糜烂。	中度	2	0	体检发现宫颈病变月余。 2011年5月24日外院TCT：HSIL，HPV（-）。2011年6月10日阴道镜下活检：CIN2-3累腺，收住我院。	2011.6.10（外院）：CIN2-3累腺。	CIN2-3	2011-06-10	2011-07-20	40	2	2	CIN3	高级别CIN病人	LEEP	1	2011.7.21（1106482）：（Leep组织）：CIN2-3，切缘因烧灼明显，CIN1。	CIN3	0	CIN1
105	林桂珍	1962-06-30	汉	武汉市新洲区	49	6	379416		2011-07-19	2011-08-04	吴绪峰，高晗	发现宫颈病变半月余。 2011年6月31日外院TCT：ASCUS，异常高倍体细胞。2011年7月13日我院阴道镜下活检：CIS，可疑浸润。	体检发现	体检发现					ASCUS	是	低级别	0	18,5/30,23岁，G4P2A2。	4	≥4次	3	2	1至2次	2	2009.6.25，宫颈肥大	无	0	0	发现宫颈病变半月余。 2011年6月31日外院TCT：ASCUS，异常高倍体细胞。2011年7月13日我院阴道镜下活检：AIS，可疑浸润。	阴道镜下活检：鳞状细胞原位癌，可疑浸润	CIN3	2011-07-13	2011-07-21	8	1	3	CIN3	高级别CIN病人	CKC	2	2011.7.25（CKC标本）：CIS，多灶性，切缘（-）。	CIN3	0	阴性
106	田素芳	1972-04-16	汉族	江夏区	39	4	379558	2B771	2011-07-20	2011-07-28	吴绪峰，高晗	检查发现宫颈病变一月 一周前TCT：ASCUS及DNA倍体异常细胞，15/7镜下活检：CIS	体检发现	体检发现					ASCUS	是	低级别	0	初14岁，3-4/23-24d,28岁结婚，G4P1A3，Lmp2011-6-28	4	≥4次	3	1	1至2次	2	宫颈：肥大，中糜，多个纳囊	中度	2	0	检查发现宫颈病变一月 一周前TCT：ASCUS及DNA倍体异常细胞，15/7镜下活检：宫颈鳞状细胞原位癌累及腺体	宫颈鳞状细胞原位癌累及腺体	CIN3	2011-07-15	2011-07-21	6	1	3	CIN3	高级别CIN病人	LEEP	1	2011-7-23（1106582）：CIS，病变呈多灶性，切缘考虑CIN2-3，小区CIN1	CIN3	0	CIN3
107	张和荣	1970-07-30	汉	湖北省团风县	41	5	380184		2011-07-25	2011-08-09	吴绪峰，高晗	体检发现宫颈病变13天。 2011年7月12日当地TCT：ASC-H。2011年7月21日本院阴道镜下拟诊：CIN1，镜下活检：CIN2-3累腺。	体检发现	体检发现					ASC-H	是	高级别	1	13,5/25-26,19岁，G8P2A6。	8	≥4次	3	2	1至2次	2	2011.7.14，宫颈肥大，轻度糜烂。	轻度	1	0	体检发现宫颈病变13天。 2011年7月12日当地TCT：ASC-H。2011年7月21日本院阴道镜下拟诊：CIN1，镜下活检：CIN2-3累腺。	2011.7.24（1106513）：CIN2-3累腺。	CIN2-3	2011-07-24	2011-07-27	3	1	2	CIN3	高级别CIN病人	LEEP	1	2011.7.29（1106745）：（Leep标本）：CIS累腺，病变呈多灶性，小区切缘CIN3累腺。	CIN3	0	CIN3
108	刘柳妍	1968-05-19	汉族	湖南	43	5	380655	2B777	2011-07-30	2011-08-05	吴绪峰，高晗	体检发现宫颈病变17天 13/7我院TCT：HSIL 22/7阴道镜拟诊：CIN3 26/7镜下活检：CIN3	体检发现	体检发现					HSIL	是	高级别	0	初13岁，2-3/25d，21岁结婚，G10P2A8，Lmp2011-7-15	10	≥4次	3	2	1至2次	2	宫颈：中糜状，醋白上皮近内2/3	中度	2	0	体检发现宫颈病变17天 13/7我院TCT：HSIL 22/7阴道镜拟诊：CIN3 26/7镜下活检：CIN3	2011-7-26（1106572）：CIN3	CIN3	2011-07-26	2011-08-01	6	1	3	CIN3	高级别CIN病人	LEEP	1	2011-8-3（1106914）：CIN1-2，切缘鳞状上皮增生	CIN2	0	阴性
109	李芳	1984-07-30	汉	湖北省恩施	37	4	380891		2011-08-01	2011-08-07	吴绪峰，高晗	体检发现宫颈病变17天。 2011年7月13日我院TCT：ASCUS，2011年7月26日HPV阳性，2011年7月28日恩施中心医院阴道镜拟诊：CIN？镜下活检：CIN3累腺，收住院。	体检发现	体检发现	+	阳性			ASCUS	是	低级别	1	14,5-6/28,22岁，G3P1A2。	3	1至3次	2	1	1至2次	2	2011.7.5，宫颈重度糜烂。	重度	3	0	体检发现宫颈病变17天。 2011年7月13日我院TCT：ASCUS，2011年7月26日HPV阳性，2011年7月28日恩施中心医院阴道镜拟诊：CIN？镜下活检：CIN3累腺，收住院。	2011.7.28（外院）阴道镜拟诊：CIN？镜下活检：CIN3累腺。	CIN3	2011-07-28	2011-08-03	6	1	3	CIN3	高级别CIN病人	LEEP	1	2011.8.4（1107009）：CIN3累腺，小区切缘CIN1。	CIN3	0	CIN1
110	梅秀凤	1985-07-12	汉族	新洲区	26	2	380876	2B778	2011-08-01	2011-08-09	吴绪峰，高晗	检查发现宫颈病变半月 半月前DNA见倍体异常细胞。TCT（-）。27/7我院阴道镜拟诊：CIN1，镜下活检：CIN3	体检发现	体检发现					正常	否	正常	0	初13岁，2-3/25-37d，未婚，G2P2，Lmp2011-7-19	2	1至3次	2	2	1至2次	2	宫颈重糜状，醋白上皮边缘	重度	3	0	检查发现宫颈病变半月 半月前DNA见倍体异常细胞。TCT（-）。27/7我院阴道镜拟诊：CIN1，镜下活检：CIN3	2011-7-29（1106776）：CIN3累腺	CIN3	2011-07-29	2011-08-03	5	1	3	CIN3	高级别CIN病人	CKC	2	2011-8-4（1107013）：CIN3累腺，切缘鳞状上皮增生	CIN3	0	阴性
111	万芳	1977-08-10	汉族	华中农业大学	34	3	381803	2B782	2011-08-09	2011-08-15	吴绪峰，高晗	同房出血一年余 29/6我院TCT：ASCUS，19/7我院阴道镜拟诊：CIN1，20/7镜下活检：CIN3	同房出血	阴道/同房出血					ASCUS	是	低级别	0	初14岁，4/30d,22岁结婚，G5P1A4，Lmp2011-8-4	5	≥4次	3	1	1至2次	2	宫颈：轻糜状，颈口小范围醋白上皮	轻度	1	0	同房出血一年余 29/6我院TCT：ASCUS，19/7我院阴道镜拟诊：CIN1，20/7镜下活检：CIN3	2011-7-20（1106463）：CIN3累腺	CIN3	2011-07-20	2011-08-10	21	1	3	CIN3	高级别CIN病人	LEEP	1	2011-8-11（1107222）：CIS，小区切缘CIN1	CIN3	0	CIN1
112	张琴	1983-08-30	汉族	广水	28	2	382642	2B785	2011-08-16	2011-08-22	吴绪峰，高晗	孕前检查发现宫颈病变18天 29/7本院TCT：HSIL，5/8本院阴道镜拟诊：CIN2-3，8/8镜下活检：CIS，部分区可及浸润	体检发现	体检发现					HSIL	是	高级别	0	初13岁，5/28-30d，G0P0，Lmp2011-8-8	0	0次	1	0	0次	1	宫颈：轻糜状，醋白上皮限于内1/2	轻度	1	0	孕前检查发现宫颈病变18天 29/7本院TCT：HSIL，5/8本院阴道镜拟诊：CIN2-3，8/8镜下活检：鳞状细胞原位癌	2011-8-8（1107052）：鳞状细胞原位癌	CIN3	2011-08-08	2011-08-18	10	1	3	CIN3	高级别CIN病人	LEEP	1	2011-8-19（1107508）：CIN3累腺，小区切缘CIN1	CIN3	0	CIN1
113	雷秀明	1984-07-30	汉	武汉市江夏区	27	2	382870		2011-08-18	2011-08-23	吴绪峰，高晗	体检发现宫颈病变1月余。 2011年7月10日我院TCT：HSIL。2011年7月14日阴道镜拟诊：CIN1，2011年7月18日阴道镜活检：CIN2-3。	体检发现	体检发现					HSIL	是	高级别	0	13，4/40-45,23岁，G0。	0	0次	1	0	0次	1	2011.8.11，宫颈轻度糜烂。	轻度	1	0	体检发现宫颈病变1月余。 2011年7月10日我院TCT：HSIL。2011年7月14日阴道镜拟诊：CIN1，2011年7月18日阴道镜活检：CIN2-3。	2011.7.18阴道镜活检：CIN2-3。	CIN2-3	2011-07-18	2011-08-19	32	2	2	CIN2-3	高级别CIN病人	LEEP	1	2011.8.20（1107549）：小区CIN3累腺。	CIN3	0	阴性
114	夏祝敏	1958-07-30	汉	湖北枣阳	43	5	383078		2011-08-20	2011-09-08	吴绪峰，高晗	发现宫颈病变8天。 2011年8月13日外院TCT：ASCUS，外院四点活检：CIN2-3累腺。2011年8月20日我院阴道镜拟诊：CIN2-3，未行活检，收住。	体检发现	体检发现	+	阳性			HSIL	是	高级别	1	14,3-4/29-31,20岁，G2P2。	2	1至3次	2	2	1至2次	2	2011.8.10，宫颈中度糜烂，触血（+）。	中度	2	1	发现宫颈病变8天。 2011年8月13日外院TCT：ASCUS，外院四点活检：CIN2-3累腺。2011年8月20日我院阴道镜拟诊：CIN2-3，未行活检，收住。	2011.8.17（20114476）：外院：宫颈3、6、9、12点活检，慢性宫颈炎，CIN2-3累腺。	CIN2-3	2011-08-17	2011-08-23	6	1	2	CIN3	高级别CIN病人	LEEP	1	2011.8.25：切缘鳞状上皮增生。	慢性宫颈炎	1	阴性
115	熊琦琦	1973-08-17	汉族	武昌	38	4	383281	2B788	2011-08-22	2011-08-28	吴绪峰，高晗	体检发现宫颈病变8天 14/8外院TCT：ASCUS，17/8本院阴道镜拟诊：CIN1，18/8镜下活检：CIN2-3	体检发现	体检发现					ASCUS	是	低级别	0	初13岁，5/27-30d，22岁结婚，G4P1A3，Lmp2011-8-5	4	≥4次	3	1	1至2次	2	宫颈：光滑，下唇多个纳囊	无	0	0	体检发现宫颈病变8天 14/8外院TCT：ASCUS，17/8本院阴道镜拟诊：CIN1，18/8镜下活检：CIN2-3	2011-8-18（1107460）：CIN2-3	CIN2-3	2011-08-18	2011-08-24	6	1	2	CIN3	高级别CIN病人	LEEP	1	2011-8-26（1107695）：小区CIN2-3累腺，切缘鳞状上皮增生	CIN3	0	阴性
116	张英	1982-07-30	汉	武汉市东湖	35	4	383021		2011-08-22	2011-08-30	吴绪峰，高晗	体检发现宫颈病变2周。 2011年8月10日我院TCT：ASCUS-H，2011年8月13日镜下活检：（3、12点）CIN3累腺，（6、9点）慢性宫颈炎。	体检发现	体检发现					ASC-H	是	高级别	1	13,3-4/28,22岁，G5P0A5。	5	≥4次	3	0	0次	1	2011.8.15，宫颈轻度糜烂。	轻度	1	0	体检发现宫颈病变2周。 2011年8月10日我院TCT：ASCUS-H，2011年8月13日镜下活检：（3、12点）CIN3累腺，（6、9点）慢性宫颈炎。	2011.8.14：阴道镜下活检：（3、12点）CIN3累腺，（6、9点）慢性宫颈炎。	CIN3	2011-08-14	2011-08-24	10	1	3	CIN3	高级别CIN病人	LEEP	1	2011.8.26（1107694）：小区CIN1，切缘CIN1。	LSIL	1	CIN1
117	蔡欣	1987-07-30	汉	湖北省浠水县	24	1	383705		2011-08-26	2011-09-02	吴绪峰，高晗	体检发现宫颈病变23天。 2011年8月3日本院TCT：ASCUS。见DNA高倍体异常细胞。2011年8月19日阴道镜拟诊CIN1，镜下活检：CIN2-3。	体检发现	体检发现					ASCUS	是	低级别	0	13,5-6/30-37,20岁，G2P1A1。	2	1至3次	2	1	1至2次	2	2011.8.8，宫颈轻度糜烂。	轻度	1	0	体检发现宫颈病变23天。 2011年8月3日本院TCT：ASCUS。见DNA高倍体异常细胞。2011年8月19日阴道镜拟诊CIN1，镜下活检：CIN2-3。	2011.8.19：阴道镜拟诊CIN1，镜下活检：CIN2-3。	CIN2-3	2011-08-19	2011-08-29	10	1	2	CIN2	高级别CIN病人	LEEP	1	2011.8.30（1107836）：小区CIN1，切缘鳞状上皮增生。	LSIL	1	阴性
118	李凡红	1982-07-30	汉	武汉市洪山区	39	4	383774		2011-08-27	2011-08-31	吴绪峰，高晗	体检发现宫颈病变月余。 2011年7月12日外院TCT：LSIL，见高倍体异常细胞。2011年8月5日市妇幼阴道镜活检示：CIN2-3。收住。	体检发现	体检发现					LSIL	是	低级别	0	13,3-3/28-32,22岁，G2P1A1。	2	1至3次	2	1	1至2次	2	2011.8.21，宫颈中度糜烂。	中度	2	0	体检发现宫颈病变月余。 2011年7月12日外院TCT：LSIL，见高倍体异常细胞。2011年8月5日市妇幼阴道镜活检示：CIN2-3。收住。	2011.8.5（外院）：阴道镜活检示：CIN2-3。	CIN2-3	2011-08-05	2011-08-29	24	1	2	CIN3	高级别CIN病人	LEEP	1	2011.8.30（1107835）：部分区CIN2-3，切缘鳞状上皮增生。	CIN3	0	阴性
119	杨水英	1962-01-03	汉族	余山县	49	6	384413	2B800	2011-09-01	2011-09-16	吴绪峰，高晗	体检发现宫颈病变月余 22/8省人民TCT:LSIL，26/8镜下活检：CIN2-3	体检发现	体检发现					LSIL	是	低级别	0	初13岁，3-4/24-25d，22岁结婚，G5P2A3，Lmp2011-8-29	5	≥4次	3	2	1至2次	2	宫颈：光滑，子宫女拳大，质硬	无	0	0	体检发现宫颈病变月余 22/8省人民TCT:LSIL，26/8镜下活检：CIN2-3	2011-8-26省人民（20112485）：（6点）CIN2-3 （12点）CIN2	CIN2-3	2011-08-26	2011-09-02	7	1	2	CIN3	高级别CIN病人	LEEP	1	2011-9-3（1107990）：CIN3，切缘鳞状上皮增生	CIN3	0	阴性
120	吴舟	1990-09-05	汉	湖北省黄石市	27	2	384807		2011-09-05	2011-09-11	吴绪峰，高晗	体检发现 CIN3 16天。 2011年8月18日黄石医院TCT：LSIL。2011年8月20日，取3、6、9、12点活检：宫颈尖锐湿疣伴灶性上皮，呈CIN2-3。转院。	体检发现	体检发现					LSIL	是	低级别	0	14,4/30,19岁，G3P2A1。	3	1至3次	2	2	1至2次	2	2011.8.29，宫颈轻中度糜烂。	中度	2	0	体检发现 CIN3 16天。 2011年8月18日黄石医院TCT：LSIL。2011年8月20日，取3、6、9、12点活检：宫颈尖锐湿疣伴灶性上皮，呈CIN2-3。转院。	2011.8.20：取3、6、9、12点活检：宫颈尖锐湿疣伴灶性上皮，呈CIN2-3。	CIN2-3	2011-08-20	2011-09-07	18	1	2	CIN3	高级别CIN病人	LEEP	1	2011.9.8（1108132）：CIN1-2，切缘鳞状上皮增生。	CIN2	0	阴性
121	程芳	1984-07-31	汉	中南财经政法大学	37	4	385043		2011-09-07	2011-09-14	吴绪峰，高晗	体检发现宫颈病变4天。 2011年8月31日我院TCT：HSIL。2011年9月3日阴道镜拟诊：CIN3，活检：CIS。收住院。	体检发现	体检发现					HSIL	是	高级别	0	13,6/37,29岁，G2P1A1。	2	1至3次	2	1	1至2次	2	2011.8.15，宫颈重度糜烂。	重度	3	0	体检发现宫颈病变4天。 2011年8月31日我院TCT：HSIL。2011年9月3日阴道镜拟诊：CIN3，活检：鳞状细胞原位癌。收住院。	2011.？：鳞状细胞原位癌，可疑浸润。	CIN3	2011-09-03	2011-09-09	6	1	3	CIN3	高级别CIN病人	LEEP	1	2011.9.10（1108216）：CIS，病变呈多灶性，切缘可见鳞状上皮增生。	CIN3	0	阴性
122	徐姣娥	1974-04-12	汉族	东湖高新区	37	4	385296	2B802	2011-09-09	2011-09-13	吴绪峰，高晗	体检发现宫颈病变半月 25/8本院TCT（-），见DNA倍体异常细胞，2/9阴道镜拟诊：CIN1，5/9镜下活检：CIS	体检发现	体检发现					正常	否	正常	0	初13岁，7/30d,25岁结婚，G5P2A3，Lmp2011-8-24	5	≥4次	3	2	1至2次	2	宫颈：肥大，下唇大，纳囊，轻糜状	轻度	1	0	体检发现宫颈病变半月 25/8本院TCT（-），见DNA倍体异常细胞，2/9阴道镜拟诊：CIN1，5/9镜下活检：鳞状细胞原位癌	2011-9-5（1107973）：鳞状细胞原位癌	CIN3	2011-09-05	2011-09-10	5	1	3	CIN3	高级别CIN病人	LEEP	1	2011-9-12（1108251）：CIN3累腺，切缘鳞状上皮增生	CIN3	0	阴性
123	程建华	1977-06-09	汉族	新洲区	35	4	385393	2B804	2011-09-10	2011-09-17	吴绪峰，高晗	体检发现宫颈病变一月 10/8阳逻TCT：ASCUS，6/9我院活检：CIN待排，9/9镜下活检：CIN3，7/9HPV分型：2.2*10^4（+）	体检发现	体检发现	+	阳性			ASCUS	是	低级别	0	初13岁，3/24-28d，24岁结婚，G3P1A2，Lmp2011-8-25	3	1至3次	2	1	1至2次	2	宫颈：轻糜状	轻度	1	0	体检发现宫颈病变一月 10/8阳逻TCT：ASCUS，6/9我院活检：CIN待排，9/9镜下活检：CIN3，7/9HPV分型：2.2*10^4（+）	2011-9-9（1108075）：CIN3	CIN3	2011-09-09	2011-09-13	4	1	3	CIN3	高级别CIN病人	LEEP	1	2011-9-14（1108300）：小区CIN1，切缘鳞状上皮增生	LSIL	1	阴性
124	程姣	1982-07-30	汉	武汉市汉阳区	39	4	385924		2011-09-15	2011-09-21	吴绪峰，高晗	体检发现宫颈病变1月。 2011年8月15日外院TCT：HSIL。2011年9月8日阴道镜活检：CIN3。	体检发现	体检发现					HSIL	是	高级别	0	12,5/27,24岁，G4P1A3。	4	≥4次	3	1	1至2次	2	2011.8.26，宫颈光滑，转化区2型。	无	0	0	体检发现宫颈病变1月。 2011年8月15日外院TCT：HSIL。2011年9月8日阴道镜活检：CIN3。	2011.9.10：市妇幼：CIN2-3。	CIN2-3	2011-09-01	2011-09-16	15	1	2	CIN3	高级别CIN病人	LEEP	1	2011.9.20（1108427）：CIS，病灶呈多灶性，切缘见CIN3。	CIN3	0	CIN3
125	余芳美	1969-07-30	汉	武汉市蔡甸区	42	5	385876		2011-09-15	2011-09-29	吴绪峰，高晗	发现宫颈病变8天。 2011年7月18日当地医院行TCT：HSIL。2011年8月27日我院阴道镜检：CIN2-3。活检：CIN3累腺。	体检发现	体检发现					HSIL	是	高级别	1	13,7/30,20岁，G3P2A1。	3	1至3次	2	2	1至2次	2	2011.8.26，宫颈肥大，中度糜烂。	中度	2	0	发现宫颈病变8天。 2011年7月18日当地医院行TCT：HSIL。2011年8月27日我院阴道镜检：CIN2-3。活检：CIN3累腺。	阴道镜检：CIN2-3。活检：CIN3累腺。	CIN3	2011-08-27	2011-09-16	20	1	3	CIN3	高级别CIN病人	LEEP	1	2011.9.20（1108426）：（Leep）：Ia1，切缘可见CIN1。	LSIL	1	CIN1
126	历随随	1993-02-14	汉族	随州市	18	1	386347	2B809	2011-09-17	2011-09-27	吴绪峰，高晗	同房出血半年 31/8我院检查，见DNA倍体异常细胞，TBS（-），5/9HPV-HR（+），8/9镜下活检：CIN2-3	同房出血	阴道/同房出血	+	阳性			正常	否	正常	0	初13岁，3-4/33-34d，15岁开始有性生活，lmp2011-8-29	0	0次	1	0	0次	1	宫颈：重糜状，触血（+）	重度	3	1	同房出血半年 31/8我院检查，见DNA倍体异常细胞，TBS（-），5/9HPV-HR（+），8/9镜下活检：CIN2-3	2011-9-8（1108071）：CIN2-3	CIN2-3	2011-09-08	2011-09-21	13	1	2	CIN3	高级别CIN病人	CKC	2	2011-9-23（1108586）：小区CIN1，切缘鳞状上皮增生	LSIL	1	阴性
127	陈新平	1980-07-13	汉族	湖北	32	3	386735	2B810	2011-09-22	2011-09-27	吴绪峰，高晗	体检发现宫颈病变13天 13/9我院活检检查，见DNA倍体异常细胞及HSIL，19/9阴道镜拟诊：CIN3，21/9活检：CIS	体检发现	体检发现					HSIL	是	高级别	0	初14岁，7/60-90d，20岁结婚，G1P1，Lmp2011-9-13	1	1至3次	2	1	1至2次	2	宫颈轻糜状，触血（-）	轻度	1	1	体检发现宫颈病变13天 13/9我院活检检查，见DNA倍体异常细胞及HSIL，19/9阴道镜拟诊：CIN3，21/9活检：鳞状细胞原位癌	2011-9-21（1108471）：鳞状细胞原位癌	CIN3	2011-09-21	2011-09-23	2	1	3	CIN3	高级别CIN病人	LEEP	1	2011-9-26（1108654）：CIN3，切缘鳞状上皮增生	CIN3	0	阴性
128	朱泽华	1973-04-13	汉族	湖北	38	4	386736	2B817	2011-09-22	2011-09-28	吴绪峰，高晗	体检发现宫颈病变一月 9/9本院TCT：ASCUS，见DNA倍体异常细胞，19/9阴道镜拟诊：CIN1-2，21/9CIS，部分可疑浸润	体检发现	体检发现					ASCUS	是	低级别	0	初13岁，3/30d，23岁结婚，G2P1A1，Lmp2011-8-31	2	1至3次	2	1	1至2次	2	宫颈：中糜状，触血（+）	中度	2	1	体检发现宫颈病变一月 9/9本院TCT：ASCUS，见DNA倍体异常细胞，19/9阴道镜拟诊：CIN1-2，21/9鳞状细胞原位癌累腺	2011-9-21：鳞状细胞原位癌累腺	CIN3	2011-09-21	2011-09-23	2	1	3	CIN3	高级别CIN病人	CKC	2	2011-9-26(1108668)：部分区CIN3累腺，切缘鳞状上皮增生	CIN3	0	阴性
129	杨可珍	1981-07-30	汉	武汉市江夏区	30	3	387470		2011-09-29	2011-10-04	吴绪峰，高晗	体检发现宫颈病变2月。 2011年7月27日外院TCT：ASCUS，见大量高倍体异常细胞。2011年9月23日我院阴道镜拟诊：CIN2-3，镜下活检：CIS。	体检发现	体检发现					ASCUS	是	低级别	0	13,4/28-35,22岁，G3P1A2。	3	1至3次	2	1	1至2次	2	2011.9.1，宫颈轻度糜烂。	轻度	1	0	体检发现宫颈病变2月。 2011年7月27日外院TCT：ASCUS，见大量高倍体异常细胞。2011年9月23日我院阴道镜拟诊：CIN2-3，镜下活检：鳞状细胞原位癌。	2011.9.26(1108681)：阴道镜拟诊：CIN2-3，镜下活检：CIS。	CIN3	2011-09-26	2011-09-30	4	1	3	CIN3	高级别CIN病人	LEEP	1	2011.10.1（1108892）：CIN3累腺，部分切缘CIN1。	CIN3	0	CIN1
130	陈宗慧	1983-07-30	汉	武汉市江夏区	28	2	387623		2011-09-30	2011-10-06	吴绪峰，高晗	发现宫颈病变24天。 2011年9月6日外院TCT：LSIL。2011年9月22日我院阴道镜拟诊：CIN1，活检：CIN2-3。2011年9月23日查HPV-13HR阳性。	体检发现	体检发现	+	阳性			LSIL	是	低级别	0	13,7/37-45,22岁，G2P1A1。	2	1至3次	2	1	1至2次	2	2011.8.11，轻度糜烂。	轻度	1	0	发现宫颈病变24天。 2011年9月6日外院TCT：LSIL。2011年9月22日我院阴道镜拟诊：CIN1，活检：CIN2-3。2011年9月23日查HPV-13HR阳性。	2011.9.26（1108600）：CIN2-3。	CIN2-3	2011-09-26	2011-10-02	6	1	2		高级别CIN病人	LEEP	1	2011.10.4（1108954）：部分区CIN2-3累腺，切缘鳞状上皮增生。	CIN3	0	阴性
131	黄萍	1970-04-01	汉族	江夏区	41	5	388473	2B833	2011-10-09	2011-10-16	吴绪峰，高晗	同房出血半年，发现宫颈病变月余 29/8当地TCT：ASCUS，见大量DNA倍体异常细胞，本院阴道镜拟诊：CIN2-3，镜下活检：CIN2-3	同房出血	阴道/同房出血					ASCUS	是	低级别	0	初15岁，4/28d，23岁结婚，G2P2，Lmp2011-9-28	2	1至3次	2	2	1至2次	2	宫颈：肥大，中糜状	中度	2	0	同房出血半年，发现宫颈病变月余 29/8当地TCT：ASCUS，见大量DNA倍体异常细胞，本院阴道镜拟诊：CIN2-3，镜下活检：CIN2-3	2011-10-8（1108986）：CIN2-3累腺	CIN2-3	2011-10-08	2011-10-11	3	1	2	CIN3	高级别CIN病人	CKC	2	2011-10-12（1109215）：部分区CIN1-2，切缘CIN1-2	CIN2	0	CIN2
132	陈柯琳	1979-06-30	汉	武汉市东湖	32	3	388976		2011-10-13	2011-10-20	吴绪峰，高晗	体检发现宫颈病变2月。 查TCT：HSIL，阴道镜下活检示：CIS，部分区可疑浸润。	体检发现	体检发现					HSIL	是	高级别	0	13,5/27,29岁，G1P0A1。	1	1至3次	2	0	0次	1	2011.10.3，宫颈肥大，重度糜烂。	重度	3	0	体检发现宫颈病变2月。 查TCT：HSIL，阴道镜下活检示：鳞状细胞原位癌，部分区可疑浸润。	2011.10.11：鳞状细胞原位癌。	CIN3	2011-10-11	2011-10-14	3	1	3	CIN3	高级别CIN病人	CKC	2	2011.1018（1109379）：CIS，切缘鳞状上皮增生。	CIN3	0	阴性
133	胡洵	1987-06-23	汉族	广水应山	24	1	389662	2B822	2011-10-19	2011-10-25	吴绪峰，高晗	发现宫颈病变一月 2011-9-8我院TCT：ASCUS，见DNA倍体异常细胞，9/9HPV分型16（+），29/9阴道镜拟诊：CIN1，镜下活检：CIN2	体检发现	体检发现	16+	阳性	16/18+		ASCUS	是	低级别	0	初13岁，4/30d，24岁结婚，G0P0，Lmp2011-10-9	0	0次	1	0	0次	1	宫颈：肥大，中糜状	中度	2	0	发现宫颈病变一月 2011-9-8我院TCT：ASCUS，见DNA倍体异常细胞，9/9HPV分型16（+），29/9阴道镜拟诊：CIN1，镜下活检：CIN2	2011-9-29（1108840）：CIN1-2	CIN2	2011-09-29	2011-10-21	22	1	1	CIN2	高级别CIN病人	LEEP	1	2011-10-22（1109575）：（宫颈）小区CIN2-3，切缘鳞状上皮增生 （3-6°外缘）部分切缘可疑CIN病变	CIN3	0	阴性
134	黄莹	1984-07-10	汉	武汉市武昌区	27	2	389745		2011-10-20	2011-10-25	吴绪峰，高晗	白带异常2月余。2011年10月2日外院TCT：LSIL。2011年10月17日我院阴道镜拟诊：CIN1-2。2011年10月18日病检结果：CIN2-3。	白带异常	白带异常					LSIL	是	低级别	0	14,5-7/28，未婚，G4A4。	4	≥4次	3	0	0次	1	2011.10.6，宫颈中度糜烂。	中度	2	0	白带异常2月余。2011年10月2日外院TCT：LSIL。2011年10月17日我院阴道镜拟诊：CIN1-2。2011年10月18日病检结果：CIN2-3。	2011.10.18：病检结果：CIN2-3。	CIN2-3	2011-10-18	2011-10-21	3	1	2	CIN3	高级别CIN病人	LEEP	1	2011.10.22（1109577）：CIN2。	CIN2	0	阴性
135	雷小雪	1962-07-01	汉族	洪山区	49	6	390260	2B838	2011-10-24	2011-11-05	吴绪峰，高晗	间断同房出血2月 15/10我院TCT：ASCUS，HPV（+），18/10阴道镜拟诊：CIN1，20/10病检：CIS	同房出血	阴道/同房出血	+	阳性			ASCUS	是	低级别	0	初16岁，3-5/30d，Lmp2011-7-30	0	0次	1	0	0次	1	宫颈：光	无	0	0	间断同房出血2月 15/10我院TCT：ASCUS，HPV（+），18/10阴道镜拟诊：CIN1，20/10病检：鳞状细胞原位癌	2011-10-20本院：鳞状细胞原位癌	CIN3	2011-10-20	2011-10-25	5	1	3	CIN3	高级别CIN病人	LEEP	1	2011-10-27（1109695）：CIN1-2，切缘鳞状上皮增生	CIN2	0	阴性
136	左文娇	1986-07-15	汉族	武昌区	25	2	390341	2B827	2011-10-25	2011-10-31	吴绪峰，高晗	体检发现宫颈病变月余 16/9我院TCT：HSIL，20/9镜下拟诊CIN2，活检：CIN2	体检发现	体检发现					HSIL	是	高级别	0	初13岁，33-4/30d，G1P1，24岁结婚，Lmp2011-10-16	1	1至3次	2	1	1至2次	2	宫颈：中糜状	中度	2	0	体检发现宫颈病变月余 16/9我院TCT：HSIL，20/9镜下拟诊CIN2，活检：CIN2	2011-9-21（1108599）：CIN2伴HPV感染	CIN2	2011-09-21	2011-10-27	36	2	1	CIN2	高级别CIN病人	LEEP	1	2011-10-28（1109776）：CIN2-3累腺，切缘CIN1	CIN3	0	CIN1
137	何咏欣	1986-07-12	汉族	武昌区	25	2	390821	2B843	2011-10-29	2011-11-05	吴绪峰，高晗	体检发现宫颈病变26天 3/10我院TCT：LSIL,DNA倍体异常细胞，HPV（+），镜下活检：CIN2-3	体检发现	体检发现	+	阳性			LSIL	是	低级别	0	初13岁，5/28-30d,未婚同居，G3P3，Lmp2011-10-21	3	1至3次	2	3	≥3次	3	宫颈：轻糜状	轻度	1	0	体检发现宫颈病变26天 3/10我院TCT：LSIL,DNA倍体异常细胞，HPV（+），镜下活检：CIN2-3	CIN2-3	CIN2-3	2011-10-03	2011-11-01	29	1	2	CIN3	高级别CIN病人	LEEP	1	2011-11-2（1109951）：CIN1-2累腺，切缘CIN1	CIN2	0	CIN1
138	黄竹花	1972-07-13	汉族	九江	39	4	391050	2B834	2011-10-31	2011-11-06	吴绪峰，高晗	体检发现宫颈病变3周 10/10外院TCT：ASCUS，26/10本院阴道镜拟诊：CIN1-2，28/10病检：CIN2-3	体检发现	体检发现					ASCUS	是	低级别	0	初16岁，4-5/30d，20岁结婚，G2P2，Lmp2011-10-19	2	1至3次	2	2	1至2次	2	宫颈：肥大，轻糜状	轻度	1	0	体检发现宫颈病变3周 10/10外院TCT：ASCUS，26/10本院阴道镜拟诊：CIN1-2，28/10病检：CIN2-3	2011-10-26（1109718）：CIN2-3	CIN2-3	2011-10-26	2011-11-02	7	1	2	CIN3	高级别CIN病人	LEEP	1	2011-11-3（1109973）：CIN1，切缘鳞状上皮增生	LSIL	1	阴性
139	田红萍	1978-07-19	汉	武汉市蔡甸区	33	3	391367		2011-11-03	2011-11-08	吴绪峰，高晗	体检发现宫颈病变10天。 2011年10月24日TCT：HSIL，2011年10月30日阴道镜拟诊：CIN2，2011年10月31活检：CIN2。	体检发现	体检发现					HSIL	是	高级别	0	14岁，5/30,22岁，G2P1A1。	2	1至3次	2	1	1至2次	2	2011.10.24，宫颈轻度糜烂。	轻度	1	0	体检发现宫颈病变10天。 2011年10月24日TCT：HSIL，2011年10月30日阴道镜拟诊：CIN2，2011年10月31活检：CIN2。	2011.10.31：CIN2。	CIN2	2011-10-31	2011-11-04	4	1	1		高级别CIN病人	LEEP	1	2011.11.5（1110046）：CIN1-2，切缘鳞状上皮增生。	CIN2	0	阴性
140	张继桂	1970-08-17	汉族		41	5	931999	2B854	2011-11-08	2011-11-16	吴绪峰，高晗	体检发现宫颈病变2月 2月前外院检查TCT：LSIL，见大量DNA倍体异常细胞，19/10市妇幼镜下活检：CIN2-3	体检发现	体检发现					LSIL	是	低级别	0	初16岁，3-4/28-30d,17岁结婚，G3P1A2，Lmp2011-10-20	3	1至3次	2	1	1至2次	2	宫颈：光，前壁上段可及直径3cm囊肿	无	0	0	体检发现宫颈病变2月 2月前外院检查TCT：LSIL，见大量DNA倍体异常细胞，19/10市妇幼镜下活检：CIN2-3	外院：CIN2-3	CIN2-3	2011-10-19	2011-11-10	22	1	2	CIN3	高级别CIN病人	CKC	2	2011-11-14（1110276）：部分区CIN2-3，切缘未见CIN。（阴道前壁）中肾管囊肿 ECC：小块宫颈组织，部分鳞状上皮呈CIN2。 （宫腔）：少许破苏宫内膜组织	CIN3	0	阴性
141	方慧琴	1976-08-22	汉族	大悟县	36	4	392545	2B855	2011-11-13	2011-11-20	吴绪峰，高晗	体检发现宫颈病变23天 21/10市妇幼TCT：ASC-H，8/11镜下活检同济医院拟诊：CIN3	体检发现	体检发现					ASC-H	是	高级别	0	初17岁，7/45d，25岁结婚，G6P2A4，Lmp2011-10-17	6	≥4次	3	2	1至2次	2	宫颈：中糜状	中度	2	0	体检发现宫颈病变23天 21/10市妇幼TCT：ASC-H，8/11镜下活检同济医院拟诊：CIN3	（同济）：CIN3	CIN3	2011-11-08	2011-11-15	7	1	3	CIN3	高级别CIN病人	LEEP	1	2011-11-19（1110410）：CIS，病变呈多灶性，切缘可见鳞状上皮增生	CIN3	0	阴性
142	付建红	1968-09-05	汉	武汉市青山区	43	5	392503		2011-11-13	2011-11-24	吴绪峰，高晗	体检发现宫颈病变11天。 2011年11月2日我院TCT：HSIL，2011年11月4日阴道镜拟诊：CIN3。2011年11月8日活检：CIN2-3累腺。	体检发现	体检发现					HSIL	是	高级别	1	14,5/30,42岁再婚，G2A2。	2	1至3次	2	0	0次	1	2011.10.28，宫颈中度糜烂。	中度	2	0	体检发现宫颈病变11天。 2011年11月2日我院TCT：HSIL，2011年11月4日阴道镜拟诊：CIN3。2011年11月8日活检：CIN2-3累腺。	2011.11.8：阴道镜活检：CIN2-3累腺。	CIN2-3	2011-11-08	2011-11-15	7	1	2	CIN3	高级别CIN病人	CKC	2	2011.11.18（1110467）：CIS，部分区可见浸润，切缘小区CIN1-2。	CIN3	0	CIN2
143	陈红英	1972-02-12	汉族	新洲区	39	4	392986	2B889	2011-11-17	2011-11-30	吴绪峰，高晗	体检发现宫颈病变两月 患者于22/9两癌普查体检行宫颈细胞DNA：可见大量DNA倍体异常细胞：细胞TBS常规分析报告：未见癌前病变及癌细胞，并与1/11阴道镜取活检病理报告为：宫颈上皮内瘤变3级，11/11取病理切片到武汉同济医院会诊报告为：子宫颈湿疣伴鳞状上皮CIN2-3级，偶有同房出血	体检发现	体检发现					正常	否	正常	0	初14岁，8/28-30d，24岁结婚，G5P1A4，Lmp2011-11-11	5	≥4次	3	1	1至2次	2	宫颈：轻糜状	轻度	1	0	体检发现宫颈病变两月 患者于22/9两癌普查体检行宫颈细胞DNA：可见大量DNA倍体异常细胞：细胞TBS常规分析报告：未见癌前病变及癌细胞，并与1/11阴道镜取活检病理报告为：宫颈上皮内瘤变3级，11/11取病理切片到武汉同济医院会诊报告为：子宫颈湿疣伴鳞状上皮CIN2-3级，偶有同房出血	外院：CIN2-3	CIN2-3	2011-11-01	2011-11-18	17	1	2	CIN3	高级别CIN病人	LEEP	1	2011-11-21（1110586）小区CIN3累腺，切缘未见CIN病灶	CIN3	0	阴性
144	叶园梅	1973-07-18	汉	湖北省阳新县	38	4	393212		2011-11-19	2011-11-25	吴绪峰，高晗	体检发现宫颈病变15天。 2011年11月4日当地医院TCT：ASCUS，2011年11月14日我院查HPV-13HR（+）。镜下活检：CIN2-3。	体检发现	体检发现	+	阳性			ASCUS	是	低级别	0	13,3-4/30,22岁，G10P2A8。	10	≥4次	3	2	1至2次	2	2011.11.11，宫颈轻度糜烂。	轻度	1	0	体检发现宫颈病变15天。 2011年11月4日当地医院TCT：ASCUS，2011年11月14日我院查HPV-13HR（+）。镜下活检：CIN2-3。	2011.11.14：阴道镜活检：CIN2-3。	CIN2-3	2011-11-14	2011-11-21	7	1	2	CIN3	高级别CIN病人	LEEP	1	2011.11.25（1110643）：部分区CIN3累腺，切缘鳞状上皮增生。	CIN3	0	阴性
145	叶园梅	1974-07-04	汉	湖北省阳新县	38	4	335977		2011-11-19	2011-11-25	吴绪峰，高晗	接触性出血3月。 患者3月前出现同房出血，伴下腹隐痛，可耐受，乏力，2011年12月6日于江夏区中医院体检时行宫颈细胞DNA定量分析检查示：可见DNA倍体异常细胞，ASC-US，2012年1月13日就诊我院门诊行阴道镜拟诊：宫颈CIN1级，宫颈纳氏囊肿，行阴道镜下活检示：（宫颈3、6、9、12点组织）慢性宫颈炎，宫颈CIN1-2级累及腺体，免疫组化：Ki-67(+)，P16（+），未行特殊处理。门诊以宫颈CIN2级收住院。	同房出血	阴道/同房出血					ASCUS	是	低级别	1	15,6/23-24,20岁，G4P1A3。	4	≥4次	3	1	1至2次	2	2012.1.25：宫颈光滑	无	0	0	接触性出血3月。 患者3月前出现同房出血，伴下腹隐痛，可耐受，乏力，2011年12月6日于江夏区中医院体检时行宫颈细胞DNA定量分析检查示：可见DNA倍体异常细胞，ASC-US，2012年1月13日就诊我院门诊行阴道镜拟诊：宫颈CIN1级，宫颈纳氏囊肿，行阴道镜下活检示：（宫颈3、6、9、12点组织）慢性宫颈炎，宫颈CIN1-2级累及腺体，免疫组化：Ki-67(+)，P16（+），未行特殊处理。门诊以宫颈CIN2级收住院。	2012.1.19（1200363）：宫颈CIN1级，宫颈纳氏囊肿，行阴道镜下活检示：（宫颈3、6、9、12点组织）慢性宫颈炎，宫颈CIN1-2级累及腺体。	CIN2	2012-01-19	2012-03-04	45	2	1	CIN2	高级别CIN病人	LEEP	1	2012.3.6（1200784）：CIN2，部分切缘CIN2。	CIN2	0	CIN2
146	罗晓翠	1986-09-12	汉族	洪山区	25	2	393757	2B857	2011-11-24	2011-11-30	吴绪峰，高晗	同房后出血2次 8/11本院TCT：ASCUS-H，20/11我院镜下活检：CIN3	同房出血	阴道/同房出血					ASC-H	是	高级别	0	初14岁，4-5/28d,24岁结婚，G1P1，Lmp2011-11-12	1	1至3次	2	1	1至2次	2	宫颈：重糜状，触血（+），3-6°似颗粒状	重度	3	1	同房后出血2次 8/11本院TCT：ASCUS-H，20/11我院镜下活检：CIN3	2011-11-20：CIN3	CIN3	2011-11-20	2011-11-25	5	1	3	CIN3	高级别CIN病人	CKC	2	2011-11-28（1110807）：CIN3累腺，切缘（-） ECC：子宫内膜组织呈增生性改变	CIN3	0	阴性
147	严晓燕	1982-04-03	汉	武汉市武昌区	29	2	394216		2011-11-28	2011-12-04	吴绪峰，高晗	宫颈病变月余。 2011年11月28日查HPV（+），后给予治疗。2011年11月8日门诊查HPV（+），11月10日阴道镜拟诊：CIN1，活检回报：CIN2，伴HPV感染。	体检发现	体检发现	+	阳性						0	12,3/26-27,28岁，G3A3。	3	1至3次	2	0	0次	1	2011.11.23，宫颈轻度糜烂。	轻度	1	0	宫颈病变月余。 2011年11月28日查HPV（+），后给予治疗。2011年11月8日门诊查HPV（+），11月10日阴道镜拟诊：CIN1，活检回报：CIN2，伴HPV感染。	2011.11.14（1110245）：阴道镜活检回报：CIN2。	CIN2	2011-11-14	2011-11-30	16	1	1	CIN2	高级别CIN病人	LEEP	1	2011.12.1（1110979）：CIN2-3，切缘（-）。	CIN3	0	阴性
148	王福莲	1971-07-14	汉	武汉市江夏区	40	5	394544		2011-12-01	2011-12-05	吴绪峰，高晗	体检发现宫颈病变月余。 2011年10月17日筛查：大量DNA异常倍体细胞，TCT（-）。2011年11月28日我院阴道镜拟诊：CIN1，镜下活检：CIN1-2。	体检发现	体检发现					正常	否	正常	0	15,3/28-30,22岁，G5P2A3。	5	≥4次	3	2	1至2次	2	2011.11.24，宫颈肥大，轻度糜烂。	轻度	1	0	体检发现宫颈病变月余。 2011年10月17日筛查：大量DNA异常倍体细胞，TCT（-）。2011年11月28日我院阴道镜拟诊：CIN1，镜下活检：CIN1-2。	2011.11.30（1110883）：CIN1-2。	CIN2	2011-11-30	2011-12-02	2	1	1	CIN2	高级别CIN病人	LEEP	1	2011.12.5（1111065）：（Leep）宫颈炎伴纳氏囊肿及鳞化，极小区CIN2级。（颈管刮出物）送检少许破碎的子宫内膜组织及宫颈组织，另见小块游离状上皮其中一块呈中-重度不典型增生。（宫颈Leep外缘）慢性宫颈炎，鳞状上皮增生。	CIN2	0	阴性
149	金慧兰	1965-08-19	汉族	新洲县	46	6	394662	2B864	2011-12-02	2011-12-15	吴绪峰，高晗	妇检发现宫颈病变一月 16/10外院TCT：LSIL，见大量DNA倍体异常细胞，18/10我院阴道镜拟诊：CIN1，镜下活检：CIN2	体检发现	体检发现					LSIL	是	低级别	0	初12岁，5/30d,24岁结婚，G4P2A2，Lmp2011-11-18	4	≥4次	3	2	1至2次	2	宫颈：肥大，轻糜状	轻度	1	0	妇检发现宫颈病变一月 16/10外院TCT：LSIL，见大量DNA倍体异常细胞，18/10我院阴道镜拟诊：CIN1，镜下活检：CIN2	2011-11-14（1110261）：CIN2累腺	CIN2	2011-11-14	2011-12-05	21	1	1	CIN2	高级别CIN病人	LEEP	1	2011-12-6（1111128）ECC（-） LEEP：CIN2-3，切缘（-）	CIN3	0	阴性
150	陈建容	1988-07-30	汉	武汉市青山区	50	7	395186		2011-12-07	2011-12-13	吴绪峰，高晗	体检发现宫颈病变22天。 2011年11月15日在社区检查宫颈异常。2011年11月18日就诊武汉普仁医院，TCT：ASCUS。镜下活检：CIN2。	体检发现	体检发现					ASCUS	是	低级别	0	16,7/27-28,25岁，G5P1A4。	5	≥4次	3	1	1至2次	2	2011年9月，宫颈光滑。	无	0	0	体检发现宫颈病变22天。 2011年11月15日在社区检查宫颈异常。2011年11月18日就诊武汉普仁医院，TCT：ASCUS。镜下活检：CIN2。	2011.11.21：武汉普仁医院，阴道镜下活检：CIN2。	CIN2	2011-11-21	2011-12-11	20	1	1	CIN2	高级别CIN病人	LEEP	1	2011.12.12（1111310）：（Leep）：慢性宫颈炎。	慢性宫颈炎	1	阴性
151	付美群	1960-02-01	汉	湖北省浠水县	52	7	395273		2011-12-09	2011-12-21	吴绪峰，高晗	体检发现宫颈病变15天。 2011年11月23日协和医院TCT：HSIL。2011年11月28日我院镜下拟诊：CIN3，活检CIN2-3。	体检发现	体检发现					HSIL	是	高级别	0	14,5/30,23岁，G3P1A2。	3	1至3次	2	1	1至2次	2	2011年2月中旬：宫颈中度糜烂，肥大。	中度	2	0	体检发现宫颈病变15天。 2011年11月23日协和医院TCT：HSIL。2011年11月28日我院镜下拟诊：CIN3，活检CIN2-3。	2011.11.30（1110898）：镜下拟诊：CIN3，活检CIN2-3。	CIN3	2011-11-30	2011-12-10	10	1	3	CIN3	高级别CIN病人	LEEP	1	2011.12.12（1111309）：（Leep）慢性宫颈炎，ECC，部分CIN2-3累腺。	CIN3	0	阴性
152	吴莉	1984-07-12	汉族	洪山区	27	2	395684	2B871	2011-12-12	2012-12-18	吴绪峰，高晗	体检发现宫颈病变2月 21/11我院体检HPV31（+），31/10TCT：ASCU-H，11/11同济医院活检：CIN3	体检发现	体检发现	31+	阳性	其它+		ASC-H	是	高级别	0	初14岁，5-6/30d,27岁结婚，G2P0A2，Lmp2011-11-2	2	1至3次	2	0	0次	1	宫颈：轻糜状	轻度	1	0	体检发现宫颈病变2月 21/11我院体检HPV31（+），31/10TCT：ASCU-H，11/11同济医院活检：CIN3	2011-11-11：同济：CIN3	CIN3	2011-11-11	2011-12-14	33	2	3	CIN3	高级别CIN病人	LEEP	1	2011-12-15(1111460)：慢性炎，(4-8点外缘)慢性炎	慢性宫颈炎	1	阴性
153	黄莲珍	1966-01-23	汉族	新洲区	45	6	395808	2B873	2011-12-13	2012-12-19	吴绪峰，高晗	体检发现宫颈病变47天 患者于27/10在武汉市宫颈癌免费检查行细胞TBS示：高级别鳞状上皮内病变（H-SIL）；遂于17/11在我院行阴道镜检并取宫颈活检，17/11病理报告为：慢性宫颈炎伴纳氏囊肿，CIN2-3级累腺，HPV-13HR（-）	体检发现	体检发现	-	阴性	阴性	阴性	HSIL	是	高级别	1	初12岁，3-4/26d，26岁结婚，G2P2A，Lmp2011-12-7	2	1至3次	2	2	1至2次	2	宫颈：肥大，光滑，薄的醋白上皮	无	0	0	体检发现宫颈病变47天 患者于27/10在武汉市宫颈癌免费检查行细胞TBS示：高级别鳞状上皮内病变（H-SIL）；遂于17/11在我院行阴道镜检并取宫颈活检，17/11病理报告为：慢性宫颈炎伴纳氏囊肿，CIN2-3级累腺，HPV-13HR（-）	2011-11-17：CIN2-3累腺	CIN2-3	2011-11-17	2011-12-15	28	1	2	CIN3	高级别CIN病人	LEEP	1	2011-12-16（1111502）：CIN2-3累腺，切缘鳞状上皮增生，（宫颈）米粒息肉	CIN3	0	阴性
154	熊娟	1976-04-25	汉族	东湖区	36	4	362397	2B669	2011-12-13	2011-02-20	吴绪峰，高晗	发现宫颈病变2年余 1年前因同房后少量阴道出血，于当年5月省妇幼TCT：HSIL。当月到省人民复查TCT（-），5月前因白带多再次就诊省人民，TCT（-），28/1镜下活检：CIS，转我院	同房出血	阴道/同房出血					HSIL	是	高级别	0	初12岁，5/25-30d，22岁结婚，G3P1A2	3	1至3次	2	1	1至2次	2	宫颈：光滑，镜下3型转化区，未见异常，上唇见碘染区	无	0	0	发现宫颈病变2年余 1年前因同房后少量阴道出血，于当年5月省妇幼TCT：HSIL。当月到省人民复查TCT（-），5月前因白带多再次就诊省人民，TCT（-），28/1镜下活检：鳞状细胞原位癌，转我院	鳞状细胞原位癌	CIN3	2011-01-28	2011-02-16	19	1	3	CIN3	高级别CIN病人	LEEP	1	2011-2-17（1101022）：CIS，大部分切缘鳞状上皮增生，小区烧灼明显，结构不清	CIN3	0	阴性
155	周玉梅	1967-10-18	汉	武汉市青山区	44	5	395963		2011-12-14	2011-12-28	吴绪峰，高晗	检查发现子宫肌瘤2年余，发现宫颈病变2月余。 患者诉于2年前体检发现子宫肌瘤，未予治疗。于今年9月26日职工体检宫颈刮片提示异常，于10月29日来我院查13HR-HPV阳性。B超检查示子宫增大，并与12月9日在我院行阴道镜检并取宫颈活检，12月9日病理回报：慢性宫颈炎伴鳞化，部分区CIN2-3级累及腺体。门诊以CIN3收住院。	体检发现	体检发现	+	阳性						1	11,4-5/28-30,22岁，G3P1A2。	3	1至3次	2	1	1至2次	2	2011.11.30，宫颈轻度糜烂。	轻度	1	0	检查发现子宫肌瘤2年余，发现宫颈病变2月余。 患者诉于2年前体检发现子宫肌瘤，未予治疗。于今年9月26日职工体检宫颈刮片提示异常，于10月29日来我院查13HR-HPV阳性。B超检查示子宫增大，并与12月9日在我院行阴道镜检并取宫颈活检，12月9日病理回报：慢性宫颈炎伴鳞化，部分区CIN2-3级累及腺体。门诊以CIN3收住院。	2011.12.9：我院行阴道镜检并取宫颈活检，病理回报：慢性宫颈炎伴鳞化，部分区CIN2-3级累及腺体。	CIN2-3	2011-12-09	2011-12-15	6	1	2	CIN3，子宫肌瘤	高级别CIN病人	LEEP	1	2011.12.19（1111567）：少许游离鳞状上皮。，（Leep）CIN2，切缘鳞状上皮增生。	CIN2	0	阴性
156	夏晓红	1976-07-27	汉	武汉市蔡甸区	35	4	396062		2011-12-15	2011-12-20	吴绪峰，高晗	体检发现宫颈病变51天。 2011年10月25日外院TCT：LSIL，2011年11月29日：阴道镜下活检病理：CIN3。	体检发现	体检发现					LSIL	是	低级别	0	12,3/28,27岁，G3P1A2。	3	1至3次	2	1	1至2次	2	2011.12.5，轻度糜烂。	轻度	1	0	体检发现宫颈病变51天。 2011年10月25日外院TCT：LSIL，2011年11月29日：阴道镜下活检病理：CIN3。	2011年11月29日：阴道镜下活检病理：CIN3。	CIN3	2011-11-29	2011-12-16	17	1	3	CIN3	高级别CIN病人	LEEP	1	2011.12.17（1111536）：CIN2。	CIN2	0	阴性
157	王珊妮	1983-09-25	汉	武汉市青山区	28	2	397359		2011-12-17	2012-01-02	吴绪峰，高晗	体检发现宫颈病变5月余。 患者于7月13日在黄石中心医院体检时行TCT检查示LSIL，7月14日在阴道镜检查下取宫颈组织活检，7月18日病理回报：慢性宫颈炎伴鳞化，部分被覆上皮CIN2-3级，未行特殊处理。今来我院复诊病理切片示慢性宫颈炎部分区CIN2级累及腺体。门诊以CIN2收入我科。	体检发现	体检发现					LSIL	是	低级别	1	16，2/30,25岁，G2P1A1。	2	1至3次	2	1	1至2次	2	2011.12.23，宫颈轻度糜烂。	轻度	1	0	体检发现宫颈病变5月余。 患者于7月13日在黄石中心医院体检时行TCT检查示LSIL，7月14日在阴道镜检查下取宫颈组织活检，7月18日病理回报：慢性宫颈炎伴鳞化，部分被覆上皮CIN2-3级，未行特殊处理。今来我院复诊病理切片示慢性宫颈炎部分区CIN2级累及腺体。门诊以CIN2收入我科。	2011.7.18（外院）：病理回报：慢性宫颈炎伴鳞化，部分被覆上皮CIN2-3级。	CIN2-3	2011-07-18	2011-12-29	164	3	2	CIN3	高级别CIN病人	LEEP	1	2011.12.30（Leep）：小区CIN2-3，小区切缘CIN1。	CIN3	0	CIN1
158	吴子云	1971-11-28	汉族	光谷	40	5	396822	2B883	2011-12-22	2012-12-26	吴绪峰，高晗	体检发现宫颈病变5月余 患者于13/7在武汉市“两癌”免费检查行细胞TBS检查报告为：低级别鳞状上皮内病变（L-SIL），细胞DNA定量分析报告：可见大量DNA倍体异常细胞；遂于30/11在武汉市妇幼行阴道镜检并取宫颈活检，病理报告为：宫颈上皮内瘤2级（CIN2）	体检发现	体检发现					LSIL	是	低级别	0	初13岁，3/30d，23岁结婚，G3P1A2，Lmp2011-12-16	3	1至3次	2	1	1至2次	2	宫颈：轻糜状	轻度	1	0	体检发现宫颈病变5月余 患者于13/7在武汉市“两癌”免费检查行细胞TBS检查报告为：低级别鳞状上皮内病变（L-SIL），细胞DNA定量分析报告：可见大量DNA倍体异常细胞；遂于30/11在武汉市妇幼行阴道镜检并取宫颈活检，病理报告为：宫颈上皮内瘤2级（CIN2）	2011-11-30市妇幼：CIN2	CIN2	2011-11-30	2011-12-22	22	1	1	CIN2	高级别CIN病人	LEEP	1	2011-12-23（1111727）（ECC）（-），CIN2切缘未及CIN病灶	CIN2	0	阴性
159	陈爱娥	1969-11-19	汉族	洪山区	42	5	397293	2B878	2011-12-27	2012-01-08	吴绪峰，高晗	体检发现宫颈病变半年余 患者于2011-4-24体检行宫颈细胞TCT检查报告：非典型鳞状上皮细胞（倾向上皮内瘤变），并于22/12来我院查HPV-13阳性，并行阴道镜检取宫颈活检，23/12病检报告为：慢性宫颈炎，部分区CIN3级累及腺体，建议进一步检查	体检发现	体检发现	+	阳性			ASC-H	是	高级别	1	初14岁，5/28-30d，24岁结婚，G3P1A2，Lmp2011-12-13	3	1至3次	2	1	1至2次	2	宫颈：光，颈口薄的醋白上皮	无	0	0	体检发现宫颈病变半年余 患者于2011-4-24体检行宫颈细胞TCT检查报告：非典型鳞状上皮细胞（倾向上皮内瘤变），并于22/12来我院查HPV-13阳性，并行阴道镜检取宫颈活检，23/12病检报告为：慢性宫颈炎，部分区CIN3级累及腺体，建议进一步检查	2011-12-23（1111683）：CIN3累腺	CIN3	2011-12-23	2011-12-27	4	1	3	CIN3	高级别CIN病人	LEEP	1	2011-12-28（1111811）（宫颈唇刮出物）送检少许破碎的宫颈组织伴鳞化 （Leep），切缘鳞状上皮增生	慢性宫颈炎	1	阴性
160	王芬	1983-07-28	汉族	天门	28	2	399487	2B891	2012-01-15	2012-01-22	吴绪峰，高晗	白带异常3月余，同房后出血2月 患者今年10月份出现白带增多，色黄，无明显异味及瘙痒。两月前同房后有2次阴道出血，与月经无关，量如月经，后白带带血持续数日，不伴腹痛、腹胀等不适。于2011-12来我院门诊就诊，查TCT（2012-1-9）提示：上皮内高度病变（CIN3级累及腺体）阴道镜活检病检（2012-1-11）结果提示（宫颈）鳞状细胞原位癌累及腺体，部分区间质见浸润	白带异常	白带异常					HSIL	是	高级别	1	初13岁，5-7/30d，22岁结婚，G2P2，Lmp2011-12-20	2	1至3次	2	2	1至2次	2	宫颈：重糜状	重度	3	0	白带异常3月余，同房后出血2月 患者今年10月份出现白带增多，色黄，无明显异味及瘙痒。两月前同房后有2次阴道出血，与月经无关，量如月经，后白带带血持续数日，不伴腹痛、腹胀等不适。于2011-12来我院门诊就诊，查TCT（2012-1-9）提示：上皮内高度病变（CIN3级累及腺体）阴道镜活检病检（2012-1-11）结果提示（宫颈）鳞状细胞原位癌累及腺体，部分区间质见浸润	2012-1-11我院：鳞状细胞原位癌累腺	CIN3	2012-01-11	2012-01-18	7	1	3	CIN3	高级别CIN病人	CKC	2	2012-1-20（1200495）：CIS，切缘（-），ECC（-）	CIN3	0	阴性
161	孙丛枝	1970-09-09	汉	武汉市江夏区	41	5	401328		2012-02-03	2012-02-08	吴绪峰，高晗	接触性出血3月。 患者3月前出现同房出血，伴下腹隐痛，可耐受，乏力。2011年12月6于江夏区中医院体检时行宫颈细胞DNA定量分析检查：可见DNA倍体异常细胞，ASC-US。2012年1月13就诊我院门诊行阴道镜拟诊：宫颈CIN1级，宫颈纳氏囊肿，行阴道镜下活检示：（宫颈3、6、9、12点组织）慢性宫颈炎，宫颈CIN1-2级累及腺体，免疫组化：Ki-67(+),P16(+)，未行特殊处理。门诊以宫颈CIN2级收入院。	同房出血	阴道/同房出血					ASCUS	是	低级别	1	15,6/23-24,20岁，G4P1A3。	4	≥4次	3	1	1至2次	2	2012.1.25，宫颈光滑	无	0	0	接触性出血3月。 患者3月前出现同房出血，伴下腹隐痛，可耐受，乏力。2011年12月6于江夏区中医院体检时行宫颈细胞DNA定量分析检查：可见DNA倍体异常细胞，ASC-US。2012年1月13就诊我院门诊行阴道镜拟诊：宫颈CIN1级，宫颈纳氏囊肿，行阴道镜下活检示：（宫颈3、6、9、12点组织）慢性宫颈炎，宫颈CIN1-2级累及腺体，免疫组化：Ki-67(+),P16(+)，未行特殊处理。门诊以宫颈CIN2级收入院。	2012.1.19（1200363）：阴道镜拟诊：宫颈CIN1级，宫颈纳氏囊肿，行阴道镜下活检示：（宫颈3、6、9、12点组织）慢性宫颈炎，宫颈CIN1-2级累及腺体。	CIN2	2012-01-19	2012-02-04	16	1	1	CIN2	高级别CIN病人	LEEP	1	2012.3.6（1200784）：CIN2，部分切缘CIN2。	CIN2	0	CIN2
162	杨娟	1978-09-02	汉族	徐东路	33	3	403387	2B899	2012-02-20	2012-03-17	吴绪峰，高晗	体检发现宫颈病变6月余 患者于2011-8体检发现宫颈病变（未见报告），未做任何治疗；于2012-2-7我院复查行TCT示高度鳞状上皮内瘤变（HSIL），DNA检测示出现高倍体细胞，DNA>2.5的细胞数99个，HPV-13阳性，宫颈1、4、6、9、12点组织活检示慢性宫颈炎，部分区域CIN2-3级，平素无同房后出血，白带量较多	体检发现	体检发现	+	阳性			HSIL	是	高级别	0	初12岁，5/30d，26岁结婚，G5P2A3，离异，Lmp2012-2-5	5	≥4次	3	2	1至2次	2	宫颈：肥大，光，下唇纳囊	无	0	0	体检发现宫颈病变6月余 患者于2011-8体检发现宫颈病变（未见报告），未做任何治疗；于2012-2-7我院复查行TCT示高度鳞状上皮内瘤变（HSIL），DNA检测示出现高倍体细胞，DNA>2.5的细胞数99个，HPV-13阳性，宫颈1、4、6、9、12点组织活检示慢性宫颈炎，部分区域CIN2-3级，平素无同房后出血，白带量较多	CIN2-3	CIN2-3	2012-02-07	2012-02-22	15	1	2	CIN3	高级别CIN病人	LEEP	1	2012-2-23(1201373)Ⅰa1，,1点处切缘见CIN3累腺，3点处外缘鳞状上皮增生，ECC（-）	CIN3	0	CIN3
163	陈又喜	1972-02-28	汉	武汉市江夏区	39	4	404685		2012-02-26	2012-03-02	吴绪峰，高晗	体检发现宫颈病变2月余。 患者于2011年12月6日在武汉市两癌筛查时行TCT检查示ASCUS，DNA倍体示可见大量DNA倍体异常细胞，未予处理。于1月27日来我院就诊，TCT检查示ASCUS，DNA倍体示出现高倍体细胞，DNA指数大于2.5的细胞数4个，行阴道镜检拟诊CIN1-2级并在阴道镜下取宫颈组织活检，2月3日病理回报慢性宫颈炎伴乳头状糜烂及鳞化，CIN2-3级累及腺体，门诊以CIN3收入。	体检发现	体检发现					ASCUS	是	低级别	1	15,4/30,23岁，G3P1A2。	3	1至3次	2	1	1至2次	2	2012.2.18，宫颈肥大，轻度糜烂。	轻度	1	0	体检发现宫颈病变2月余。 患者于2011年12月6日在武汉市两癌筛查时行TCT检查示ASCUS，DNA倍体示可见大量DNA倍体异常细胞，未予处理。于1月27日来我院就诊，TCT检查示ASCUS，DNA倍体示出现高倍体细胞，DNA指数大于2.5的细胞数4个，行阴道镜检拟诊CIN1-2级并在阴道镜下取宫颈组织活检，2月3日病理回报慢性宫颈炎伴乳头状糜烂及鳞化，CIN2-3级累及腺体，门诊以CIN3收入。	2012.2.3：阴道镜检拟诊CIN1-2级并在阴道镜下取宫颈组织活检，慢性宫颈炎伴乳头状糜烂及鳞化，CIN2-3级累及腺体，	CIN2-3	2012-02-03	2012-02-28	25	1	2	CIN3	高级别CIN病人	LEEP	1	2012.3.1（1201547）：CIN2-3，切缘（-）。	CIN3	0	阴性
164	陈雄丽	1981-06-26	汉族	岳家嘴	31	3	404179	2B908	2012-02-27	2012-03-06	吴绪峰，高晗	间断反复外阴溃疡伴瘙痒4年，发现宫颈病变1月余 患者4年前无明显诱因出现外阴溃疡，伴瘙痒不适，在外院就诊，予药物治疗（具体不详），效果不明显，症状间断反复发作；于2011-11-26来本院HPV-DNA阳性（337.23），TCT筛查示非典型鳞状上皮细胞，给予消炎药及对症治疗，效果不明显；2012-1-10来本院复查，在阴道镜下行宫颈活检病理（病理号1200218）：CIN2-3级累腺，未行特殊处理	其它	其它	337.23	阳性		≥100	ASCUS	是	低级别	1	初14岁，4-6/30d，20岁结婚，G5P1A4，Lmp2012-2-17	5	≥4次	3	1	1至2次	2	宫颈：肥大，中糜状	中度	2	0	间断反复外阴溃疡伴瘙痒4年，发现宫颈病变1月余 患者4年前无明显诱因出现外阴溃疡，伴瘙痒不适，在外院就诊，予药物治疗（具体不详），效果不明显，症状间断反复发作；于2011-11-26来本院HPV-DNA阳性（337.23），TCT筛查示非典型鳞状上皮细胞，给予消炎药及对症治疗，效果不明显；2012-1-10来本院复查，在阴道镜下行宫颈活检病理（病理号1200218）：CIN2-3级累腺，未行特殊处理	2012-2-10（1200218）：CIN2-3	CIN2-3	2012-02-10	2012-02-29	19	1	2	CIN3，外阴溃疡	高级别CIN病人	CKC	2	2012-3-2（1201598）：CIN3累腺，切缘鳞状上皮增生，ECC:CIN3 (外阴）：符合溃疡改变	CIN3	0	阴性
165	胡艮莲	1972-01-10	汉族	来凤县	40	5	404177	2B902	2012-02-27	2012-03-17	吴绪峰，高晗	体检发现宫颈病变1周 患者2012-2-20在恩施州中心医院体检行TCT示高级别鳞状上皮内病变（H-SIL），HPV检测示高危型HPV16\33阳性，在当地行阴道镜下取宫颈活检病理示鳞状上皮内瘤变3级，未治疗，患者平素白带量少，色黄	体检发现	体检发现	16,33+	阳性	16/18+		HSIL	是	高级别	0	初14岁，5-7/28-32,24岁结婚，G4P1A3，Lmp2012-2-20	4	≥4次	3	1	1至2次	2	宫颈：轻糜状	轻度	1	0	体检发现宫颈病变1周 患者2012-2-20在恩施州中心医院体检行TCT示高级别鳞状上皮内病变（H-SIL），HPV检测示高危型HPV16\33阳性，在当地行阴道镜下取宫颈活检病理示鳞状上皮内瘤变3级，未治疗，患者平素白带量少，色黄	2012-2-20恩施中心医院（201201451）：CIN3	CIN3	2012-02-20	2012-02-28	8	1	3	CIN3	高级别CIN病人	LEEP	1	2012-3-1（1201546）：CIN3，切缘（-），ECC（-）	CIN3	0	阴性
166	何友平	1973-07-27	汉族	公安县	38	4	405046	2B910	2012-03-05	2012-03-11	吴绪峰，高晗	体检发现宫颈病变3月余 患者2011-12-6在武汉市两癌免费检查行细胞TBS检查报告为：ASC-US，细胞DNA定量分析报告：可见大量DNA倍体异常细胞；遂于23/12在武汉市妇幼行阴道镜检并取宫颈活检，病理报告为：宫颈上皮内瘤变2级	体检发现	体检发现					ASCUS	是	低级别	0	初14岁，6-7/28d,28岁结婚，G2P1A1，Lmp2012-2-24	2	1至3次	2	1	1至2次	2	宫颈：轻糜状	轻度	1	0	体检发现宫颈病变3月余 患者2011-12-6在武汉市两癌免费检查行细胞TBS检查报告为：ASC-US，细胞DNA定量分析报告：可见大量DNA倍体异常细胞；遂于23/12在武汉市妇幼行阴道镜检并取宫颈活检，病理报告为：宫颈上皮内瘤变2级	外院：CIN2	CIN2	2011-12-23	2012-03-07	75	2	1	CIN2	高级别CIN病人	LEEP	1	2012-3-8（1201830）Leep：部分区CIN1，切缘鳞状上皮增生 ECC：CIN1	LSIL	1	阴性
167	朱莉云	1971-03-14	汉	武汉市青山区	41	5	405239		2012-03-07	2012-03-20	吴绪峰，高晗	体检发现宫颈病变2年，子宫肌瘤1年。 患者于2年前单位常规妇科体检发现宫颈病变，当时宫颈巴氏刮片1级，未给予特殊处理。2011年再次体检时复查宫颈细胞学检查为轻度炎症。B超发现子宫肌瘤，未处理，建议定期复查。2月29日来我院，要求妇科全面体检，门诊行细胞学检查提示非典型鳞状上皮细胞，HPV-21分型为31型阳性，B超提示子宫肌瘤。3月5日行阴道镜检查，拟诊CIN2，镜下取2、6、8、12点活检，3月6日回报结果为慢性宫颈炎乳头状糜烂，CIN2-3级累及腺体。门诊以CIN3、子宫肌瘤收住。	体检发现	体检发现	31+	阳性	其它+		ASCUS	是	低级别	1	12,3-4/30,24岁，G2P1A1。	2	1至3次	2	1	1至2次	2	2012.2.16.宫颈重度糜烂，多个纳氏囊肿。	重度	3	0	体检发现宫颈病变2年，子宫肌瘤1年。 患者于2年前单位常规妇科体检发现宫颈病变，当时宫颈巴氏刮片1级，未给予特殊处理。2011年再次体检时复查宫颈细胞学检查为轻度炎症。B超发现子宫肌瘤，未处理，建议定期复查。2月29日来我院，要求妇科全面体检，门诊行细胞学检查提示非典型鳞状上皮细胞，HPV-21分型为31型阳性，B超提示子宫肌瘤。3月5日行阴道镜检查，拟诊CIN2，镜下取2、6、8、12点活检，3月6日回报结果为慢性宫颈炎乳头状糜烂，CIN2-3级累及腺体。门诊以CIN3、子宫肌瘤收住。	2012.3.6（1201730）：慢性宫颈炎乳头状糜烂，CIN2-3级累及腺体。	CIN2-3	2012-03-06	2012-03-08	2	1	2	CIN3	高级别CIN病人	LEEP	1	2012.3.9（1201865）：CIN2-3，小区切缘CIN1。	CIN3	0	CIN1
168	张萍珍	1969-11-12	汉	武汉市洪山区	42	5	405946		2012-03-13	2012-03-19	吴绪峰，高晗	体检发现宫颈病变3月余。 患者于2011年11月在武汉市两癌筛查时，行宫颈细胞学检查，11月29日武汉市兰丁肿瘤中心细胞学结果示：LSIL，可见大量异倍体细胞，患者于今年2月21日在武汉市妇幼进一步检查，阴道镜下行宫颈活检，2月22日回报病检结果：慢性宫颈炎，另见小块宫颈上皮呈上皮内瘤变2级累及腺体，3月12日门诊查HPV-13高危阳性，门诊以CIN2收住。	体检发现	体检发现	+	阳性			LSIL	是	低级别	1	16,3-5/30,23岁，G3P1A2。	3	1至3次	2	1	1至2次	2	2012.2.29：宫颈轻度糜烂，纳囊。	轻度	1	0	体检发现宫颈病变3月余。 患者于2011年11月在武汉市两癌筛查时，行宫颈细胞学检查，11月29日武汉市兰丁肿瘤中心细胞学结果示：LSIL，可见大量异倍体细胞，患者于今年2月21日在武汉市妇幼进一步检查，阴道镜下行宫颈活检，2月22日回报病检结果：慢性宫颈炎，另见小块宫颈上皮呈上皮内瘤变2级累及腺体，3月12日门诊查HPV-13高危阳性，门诊以CIN2收住。	慢性宫颈炎，另见小块宫颈上皮呈上皮内瘤变2级累及腺体	CIN2	2012-02-21	2012-03-15	23	1	1	CIN2	高级别CIN病人	LEEP	1	2012.3.16（1202126）：CIN1-2，部分切缘可见CIN1。	CIN2	0	CIN1
169	彭银华	1974-10-10	汉	武昌关山	37	4	406456		2012-03-17	2012-03-22	吴绪峰，高晗	体检发现宫颈病变10天。 患者2012年3月6日于武汉市第三医院行宫颈细胞学检查示：ASC-US，3月8日阴道镜检+宫颈活检示：送检（宫颈12、7、6、3点）组织呈慢性炎，部分伴有CIN3级累及腺体，因取材表浅，有无浸润难以确定。门诊以CIN3收住。	体检发现	体检发现					ASCUS	是	低级别	1	13,6/28,20岁，G3P2A1。	3	1至3次	2	2	1至2次	2	2011.12.26，宫颈轻度糜烂。	轻度	1	0	体检发现宫颈病变10天。 患者2012年3月6日于武汉市第三医院行宫颈细胞学检查示：ASC-US，3月8日阴道镜检+宫颈活检示：送检（宫颈12、7、6、3点）组织呈慢性炎，部分伴有CIN3级累及腺体，因取材表浅，有无浸润难以确定。门诊以CIN3收住。	2012.3.8：阴道镜检+宫颈活检示：送检（宫颈12、7、6、3点）组织呈慢性炎，部分伴有CIN3级累及腺体，因取材表浅，有无浸润难以确定。	CIN3	2012-03-08	2012-03-19	11	1	3	CIN3	高级别CIN病人	LEEP	1	2012.3.22（1202279）：阴性。	慢性宫颈炎	1	阴性
170	陈利芳	1970-04-17	汉	武汉市江夏区	41	5	407053		2012-03-21	2012-03-25	吴绪峰，高晗	体检发现宫颈病变1月余。 患者2012年于2月22日妇检行宫颈TCT检查报告为：上皮内高度病变，遂于2月29日在行阴道镜检并取宫颈活检，病理报告为：宫颈上皮内瘤2级累及腺体。门诊以CIN2收住院。	体检发现	体检发现					HSIL	是	高级别	1	13,4/24-25，21岁，G5P1A4。	5	≥4次	3	1	1至2次	2	2012.3.14，宫颈重度糜烂。	重度	3	0	体检发现宫颈病变1月余。 患者2012年于2月22日妇检行宫颈TCT检查报告为：上皮内高度病变，遂于2月29日在行阴道镜检并取宫颈活检，病理报告为：宫颈上皮内瘤2级累及腺体。门诊以CIN2收住院。	2012.2.29：行阴道镜检并取宫颈活检，病理报告为：宫颈上皮内瘤2级累及腺体。	CIN2	2012-02-29	2012-03-23	23	1	1	CIN2	高级别CIN病人	LEEP	1	2012.3.24（1202426）：CIN2，小区切缘CIN1。	CIN2	0	CIN1
171	罗文珍	1978-06-01	汉族	团风县	33	3	407431	2B929	2012-03-26	2012-04-01	吴绪峰，高晗	体检发现宫颈病变20余天 2012-3-1在黄冈市中心医院体检行TCTASC-H（不典型鳞状上皮细胞，不排除高级别上皮内病变），建议阴道镜加活检。HPV检测示高危型HPV16阳性，7/3黄冈市中心医院宫颈活检病理（病理号20120978）示：1、（2点）乳头状慢性宫颈炎伴鳞状上皮化生；2、（4、8点）慢性宫颈炎伴部分鳞状上皮内瘤变2-3级并累及腺体；3、（10点）慢性宫颈炎伴鳞化上皮化生，部分鳞状上皮内瘤变1-2级并累及腺体。患者平素白带量少，色黄	体检发现	体检发现	16+	阳性	16/18+		ASC-H	是	高级别	1	初14岁，5-7/30-35d，23岁结婚，G9P1A8，Lmp2012-3-21	9	≥4次	3	1	1至2次	2	宫颈：肥大，重糜状	重度	3	0	体检发现宫颈病变20余天 2012-3-1在黄冈市中心医院体检行TCTASC-H（不典型鳞状上皮细胞，不排除高级别上皮内病变），建议阴道镜加活检。HPV检测示高危型HPV16阳性，7/3黄冈市中心医院宫颈活检病理（病理号20120978）示：1、（2点）乳头状慢性宫颈炎伴鳞状上皮化生；2、（4、8点）慢性宫颈炎伴部分鳞状上皮内瘤变2-3级并累及腺体；3、（10点）慢性宫颈炎伴鳞化上皮化生，部分鳞状上皮内瘤变1-2级并累及腺体。患者平素白带量少，色黄	2012-3-7（20120978）黄冈中心医院：CIN2-3	CIN2-3	2012-03-07	2012-03-28	21	1	2	CIN3	高级别CIN病人	LEEP	1	2012-3-30（1202613）CIN3，小区切缘CIN3，ECC（-）	CIN3	0	CIN3
172	张清	1986-04-07	汉	湖北省武汉市	25	2	407527		2012-03-26	2012-04-02	吴绪峰，高晗	体检发现宫颈病变12天。 患者2012年12月6日在我院行宫颈细胞TBS检查报告为：ASC-H，细胞DNA定量分析报告：出现高倍体细胞，DNA指数大于2.5的细胞数25个。于3月22日查HPV16型阳性，行阴道镜检并取宫颈活检，病理回报为：慢性宫颈炎伴乳头状糜烂，CIN2-3级累及腺体。门诊以CIN3收住院。	体检发现	体检发现	16+	阳性	16/18+		ASC-H	是	高级别	1	14,3-6/26-30，未婚。	0	0次	1	0	0次	1	2012.3.6，宫颈中度糜烂，余（-）。	中度	2	0	体检发现宫颈病变12天。 患者2012年12月6日在我院行宫颈细胞TBS检查报告为：ASC-H，细胞DNA定量分析报告：出现高倍体细胞，DNA指数大于2.5的细胞数25个。于3月22日查HPV16型阳性，行阴道镜检并取宫颈活检，病理回报为：慢性宫颈炎伴乳头状糜烂，CIN2-3级累及腺体。门诊以CIN3收住院。	2012.3.22：阴道镜检并取宫颈活检，病理回报为：慢性宫颈炎伴乳头状糜烂，CIN2-3级累及腺体。	CIN2-3	2012-03-22	2012-03-29	7	1	2	CIN3	高级别CIN病人	LEEP	1	2012.3.3.（1202631）：小区CIN1，切缘小区CIN1。	LSIL	1	CIN1
173	王龄野	1975-10-26	汉族	阳新县	36	4	407837	2B926	2012-03-31	2012-04-05	吴绪峰，高晗	体检发现宫颈病变一月 患者2012-2-21在广州妇检发现HPV阳性，并与5/3在广东省妇幼保健院复查HPV16阳性，遂于7/3来我院查宫颈细胞学TCT：良性反应性改变，HPV阳性，并行阴道镜检并取宫颈活检，病理报告为：慢性宫颈炎，小区CIN2-3级	体检发现	体检发现	16+	阳性	16/18+		正常	否	正常	0	初13岁，4-5/26-30d，22岁结婚，G4P1A3，Lmp2012-3-18	4	≥4次	3	1	1至2次	2	宫颈：光	无	0	0	体检发现宫颈病变一月 患者2012-2-21在广州妇检发现HPV阳性，并与5/3在广东省妇幼保健院复查HPV16阳性，遂于7/3来我院查宫颈细胞学TCT：良性反应性改变，HPV阳性，并行阴道镜检并取宫颈活检，病理报告为：慢性宫颈炎，小区CIN2-3级	2012-3-9我院：CIN2-3	CIN2-3	2012-03-09	2012-03-31	22	1	2	CIN3	高级别CIN病人	LEEP	1	2012-4-2（1202718）：小区CIN2-3,切缘（-），ECC（-）	CIN3	0	阴性
174	温泉	1975-03-12	汉	武汉青山区	37	4	409184		2012-04-10	2012-04-15	吴绪峰，高晗	体检发现宫颈病变1月余。 患者2012年2月29日在我院行宫颈细胞TCT检查报告为：ASC-US，查高危型HPV阳性，于3月14日行阴道镜检并取宫颈活检，3月16日病理报告：慢性宫颈炎伴乳头状糜烂，部分区CIN1-2级，建议进一步检测以排除高级别病变。门诊以CIN2收入院。	体检发现	体检发现	+	阳性			ASCUS	是	低级别	0	15,3-4/30,25岁，G3P1A2。	3	1至3次	2	1	1至2次	2	2012.4.4，宫颈轻度糜烂。	轻度	1	0	体检发现宫颈病变1月余。 患者2012年2月29日在我院行宫颈细胞TCT检查报告为：ASC-US，查高危型HPV阳性，于3月14日行阴道镜检并取宫颈活检，3月16日病理报告：慢性宫颈炎伴乳头状糜烂，部分区CIN1-2级，建议进一步检测以排除高级别病变。门诊以CIN2收入院。	2012.3.16：阴道镜活检：慢性宫颈炎伴乳头状糜烂，部分区CIN1-2级，建议进一步检测以排除高级别病变。	CIN2	2012-03-16	2012-04-12	27	1	1	CIN2	高级别CIN病人	LEEP	1	2012.4.12（1203015）：小区CIN1，切缘鳞状上皮增生。	LSIL	1	阴性
175	卫纬珍	1961-06-04	汉族	大冶市	50	7	409259	2B933	2012-04-11	2012-04-15	吴绪峰，高晗	体检发现宫颈病变4天 患者处于围绝经期，Lmp2012-1底，2012-3-19于我院查HC2（+）：577.79，TCT检查结果示良性改变。于6/4阴道镜拟诊CIN1，取3、5、9、12点宫颈活检提示（病理号1201780）：慢性宫颈炎，CIN1-2伴HPV感染	体检发现	体检发现	577.79	阳性		≥100	正常	否	正常	0	初14岁，3-4/30d,22岁结婚，G5P4A1，Lmp2012-2	5	≥4次	3	4	≥3次	3	宫颈：光，	无	0	0	体检发现宫颈病变4天 患者处于围绝经期，Lmp2012-1底，2012-3-19于我院查HC2（+）：577.79，TCT检查结果示良性改变。于6/4阴道镜拟诊CIN1，取3、5、9、12点宫颈活检提示（病理号1201780）：慢性宫颈炎，CIN1-2伴HPV感染	2012-4-6本院：CIN1-2伴HPV感染	CIN2	2012-04-06	2012-04-12	6	1	1	CIN2	高级别CIN病人	LEEP	1	2012-4-13（1203014）（-）	慢性宫颈炎	1	阴性
176	殷保玲	1974-11-02	汉	武汉市珞瑜东路	37	4	410154		2012-04-18	2012-04-26	吴绪峰，高晗	体检发现宫颈病变26天。 患者2012年3月21日在我院体检，行宫颈细胞TBS检查报告为：HSIL，细胞DNA定量分析报告：出现高倍体细胞，DNA指示大于2.5的细胞数168个，出现异倍体细胞峰，异倍体细胞数量大于28.8%，建议活检。3月28日在阴道镜下予宫颈活检，病检结果：鳞状细胞原位癌累及腺体，部分区可见间质浸润，建议做进一步检查以确定浸润深度。门诊以宫颈病变收入院。	体检发现	体检发现					HSIL	是	高级别	1	12,6-7/30-33,30岁，G0。	0	0次	1	0	0次	1	2012.4.10：宫颈中度糜烂。	中度	2	0	体检发现宫颈病变26天。 患者2012年3月21日在我院体检，行宫颈细胞TBS检查报告为：HSIL，细胞DNA定量分析报告：出现高倍体细胞，DNA指示大于2.5的细胞数168个，出现异倍体细胞峰，异倍体细胞数量大于28.8%，建议活检。3月28日在阴道镜下予宫颈活检，病检结果：鳞状细胞原位癌累及腺体，部分区可见间质浸润，建议做进一步检查以确定浸润深度。门诊以宫颈病变收入院。	2012.3.28：阴道镜下予宫颈活检，病检结果：鳞状细胞原位癌累及腺体，部分区可见间质浸润，建议做进一步检查以确定浸润深度。	CIN3	2012-03-28	2012-04-20	23	1	3	CIN3	高级别CIN病人	CKC	2	2012.4.23（1203364）：CIN3累腺，切缘鳞状上皮增生。	CIN3	0	阴性
177	张芳娥	1973-08-01	汉族	汉族	37	4	408822	2B946	2012-04-21	2012-04-25	吴绪峰，高晗	体检发现宫颈病变一月余 患者2012-3-20在我院行宫颈细胞TCT检查报告为：ASC-H；查高危型HPV阳性，遂于27/3行阴道镜检并取宫颈活检，29/3病理报告为：慢性宫颈炎CIN2-3级，偶有腰痛及同房出血	同房出血	阴道/同房出血	+	阳性			ASC-H	是	高级别	0	初17岁，7-9/28-30d,25岁结婚，G6P2A4，Lmp2012-4-8	6	≥4次	3	2	1至2次	2	宫颈：光	无	0	0	体检发现宫颈病变一月余 患者2012-3-20在我院行宫颈细胞TCT检查报告为：ASC-H；查高危型HPV阳性，遂于27/3行阴道镜检并取宫颈活检，29/3病理报告为：慢性宫颈炎CIN2-3级，偶有腰痛及同房出血	2012-3-29：CIN3	CIN3	2012-03-29	2012-04-21	23	1	3	CIN3	高级别CIN病人	LEEP	1	2012-4-23（1203392）：慢性宫颈炎，ECC（-）	慢性宫颈炎	1	阴性
178	梅晓英	1977-08-01	汉族	新洲区	34	3	411121	2B948	2012-04-26	2012-05-03	吴绪峰，高晗	体检发现宫颈病变2月 患者于2月前常规妇科体检发现宫颈病变，新洲区人民医院TCT检查提示：炎症反应性改变，偶见轻度增生，未行特殊治疗。于12/3来我院行阴道镜检，拟诊CIN1-2级，慢性宫颈炎（重度、肥大），宫颈纳氏囊肿。2/4我院宫颈活检（镜下取2、6、4、12、10点活检）病理提示：慢性宫颈炎伴鳞化，CIN2-3级累腺（病检号：1202689），门诊HPV-13分型结果暂未回示	体检发现	体检发现					正常	否	正常	1	初12岁，7/37-40d,19岁结婚，G7P2A5，Lmp2012-4-17	7	≥4次	3	2	1至2次	2	重度糜烂，多个纳囊	重度	3	0	体检发现宫颈病变2月 患者于2月前常规妇科体检发现宫颈病变，新洲区人民医院TCT检查提示：炎症反应性改变，偶见轻度增生，未行特殊治疗。于12/3来我院行阴道镜检，拟诊CIN1-2级，慢性宫颈炎（重度、肥大），宫颈纳氏囊肿。2/4我院宫颈活检（镜下取2、6、4、12、10点活检）病理提示：慢性宫颈炎伴鳞化，CIN2-3级累腺（病检号：1202689），门诊HPV-13分型结果暂未回示	2012-4-2（1202689）：CIN2-3	CIN2-3	2012-04-02	2012-04-28	26	1	2	CIN3	高级别CIN病人	CKC	2	2012-4-29（1203624）：CIN3。切缘鳞状上皮增生	CIN3	0	阴性
179	熊娟	1962-12-16	汉	湖北省石首市	49	6	413410		2012-05-15	2012-05-19	吴绪峰，高晗	体检发现宫颈病变半月。 患者于2012年4月28日在当地医院行常规体检，DNA定量细胞学检查报告：可见少量DNA倍体异常细胞：TBS检查报告：ASC-H，建议行阴道镜检及活体组织检查。5月3日在石首市妇幼保健院行宫颈组织活检示：慢性宫颈炎，局部CIN2-3级。今来我院就诊，门诊以宫颈病变收住。	体检发现	体检发现					ASC-H	是	高级别	0	16,7/30,22岁，G13P1A12。	13	≥4次	3	1	1至2次	2	2012.5.4，宫颈肥大，光滑。	无	0	0	体检发现宫颈病变半月。 患者于2012年4月28日在当地医院行常规体检，DNA定量细胞学检查报告：可见少量DNA倍体异常细胞：TBS检查报告：ASC-H，建议行阴道镜检及活体组织检查。5月3日在石首市妇幼保健院行宫颈组织活检示：慢性宫颈炎，局部CIN2-3级。今来我院就诊，门诊以宫颈病变收住。	2012.5.3（外院）：行宫颈组织活检示：慢性宫颈炎，局部CIN2-3级。	CIN2-3	2012-05-03	2012-05-16	13	1	2	CIN3	高级别CIN病人	LEEP	1	2012.5.18（1204207）：慢性宫颈炎。	慢性宫颈炎	1	阴性
180	董项	1976-01-18	汉	武汉市青山区	36	4	414208		2012-05-22	2012-05-27	吴绪峰，高晗	妇检发现宫颈病变半个月。 患者于5月6日到我院行常规妇检，TCT示：ASC-H，HPV13高危阳性。为进一步诊治建议行阴道镜下宫颈组织活检，2012年5月17日我院宫颈病理报告提示：慢性宫颈炎，小区CIN2-3级累及腺体（宫颈1、5、7、10点组织活检）。门诊以宫颈病变收住。	体检发现	体检发现	+	阳性			ASC-H	是	高级别	1	13,3/28-40,24岁，G2P1A1。	2	1至3次	2	1	1至2次	2	2012.5.8：宫颈轻度糜烂。	轻度	1	0	妇检发现宫颈病变半个月。 患者于5月6日到我院行常规妇检，TCT示：ASC-H，HPV13高危阳性。为进一步诊治建议行阴道镜下宫颈组织活检，2012年5月17日我院宫颈病理报告提示：慢性宫颈炎，小区CIN2-3级累及腺体（宫颈1、5、7、10点组织活检）。门诊以宫颈病变收住。	2012.5.17（1204172）：宫颈病理报告提示：慢性宫颈炎，小区CIN2-3级累及腺体（宫颈1、5、7、10点组织活检）。	CIN2-3	2012-05-17	2012-05-24	7	1	2	CIN3	高级别CIN病人	LEEP	1	2012.5.25（1204494）：CIN2，切缘（-）。	CIN2	0	阴性
181	王文芳	1969-11-09	汉	武汉市洪山区	42	5	418474		2012-06-26	2012-07-03	吴绪峰，高晗	妇检发现宫颈病变半个月。 患者半月前单位体检时发现宫颈病变，于6月11日在武昌医院行TCT示：ASCUS，行阴道镜检拟诊宫颈癌待排，镜下取11、12、1、3、9五点活检，回报结果：CIN3，门诊以宫颈病变收住。	体检发现	体检发现					ASCUS	是	低级别	0	16,3-4/28,20岁，G2P2。	2	1至3次	2	2	1至2次	2	2012.6.22，宫颈重度糜烂。	重度	3	0	妇检发现宫颈病变半个月。 患者半月前单位体检时发现宫颈病变，于6月11日在武昌医院行TCT示：ASCUS，行阴道镜检拟诊宫颈癌待排，镜下取11、12、1、3、9五点活检，回报结果：CIN3，门诊以宫颈病变收住。	2012.6.11：行阴道镜检拟诊宫颈癌待排，镜下取11、12、1、3、9五点活检，回报结果：CIN3。	CIN3	2012-06-11	2012-06-28	17	1	3	CIN3	高级别CIN病人	CKC	2	2012.7.2（1205753）：CIS，部分切缘可见CIN1。	CIN3	0	CIN1
182	雷容	1981-09-11	汉族	洪山区	31	3	422304	2B979	2012-07-27	2012-08-05	吴绪峰，高晗	门诊发现宫颈病变1个月余 2012-5-16在本院门诊查宫颈细胞学检查示：非典型鳞状上皮细胞。2012-6-8阴道镜示：异常转化区，醋酸白色上皮，腺体百环，异型血管，碘着色阴性。2012-6-29本院宫颈活检示：慢性宫颈炎伴鳞状化，CIN2-3级累及腺体。近期白带增多	体检发现	体检发现					ASCUS	是	低级别	1	初13岁，5-6/37d，23岁结婚，G4P1A3，Lmp2012-7-11	4	≥4次	3	1	1至2次	2	宫颈：肥大，不全化生状，阴道镜下白色上皮近边缘	无	0	0	门诊发现宫颈病变1个月余 2012-5-16在本院门诊查宫颈细胞学检查示：非典型鳞状上皮细胞。2012-6-8阴道镜示：异常转化区，醋酸白色上皮，腺体百环，异型血管，碘着色阴性。2012-6-29本院宫颈活检示：慢性宫颈炎伴鳞状化，CIN2-3级累及腺体。近期白带增多	2012-6-29（1205698）CIN2-3累腺	CIN2-3	2012-06-29	2012-07-30	31	2	2	CIN3	高级别CIN病人	CKC	2	2012-8-1（1206780）CIN3累腺，病灶呈多灶性，切缘鳞状上皮增生	CIN3	0	阴性
183	邬江华	1976-03-08	汉族	洪山区	56	7	422865	2B999	2012-07-31	2012-08-06	吴绪峰，高晗	体检发现HPV阳性半年 患者2011-12-16本院查HPV-13阳性，用干扰素栓剂治疗1个月，2012-6-25本院复查高危HPV-13（+）。2012-7-24本院查阴道镜示：慢性宫颈炎，CIN待排。2012-7-31本院宫颈组织活检示：慢性宫颈炎伴鳞状化，部分CIN2级	体检发现	体检发现	+	阳性						0	初13岁，5-6/26-30d，28岁结婚，G2P1A1，Lmp2012-7-17	2	1至3次	2	1	1至2次	2	宫颈：轻糜状	轻度	1	0	体检发现HPV阳性半年 患者2011-12-16本院查HPV-13阳性，用干扰素栓剂治疗1个月，2012-6-25本院复查高危HPV-13（+）。2012-7-24本院查阴道镜示：慢性宫颈炎，CIN待排。2012-7-31本院宫颈组织活检示：慢性宫颈炎伴鳞状化，部分CIN2级	2012-7-31：CIN2	CIN2	2012-07-31	2012-08-02	2	1	1	CIN2	高级别CIN病人	LEEP	1	2012-8-5（1206892）（-）	慢性宫颈炎	1	阴性
184	阮文芳	1985-07-15	汉族	咸宁市	27	2	422965	2B984	2012-08-02	2012-08-07	吴绪峰，高晗	门诊发现宫颈病变1月余 2012-6-27通山县人民医院查宫颈细胞检查示：高度鳞状上皮内病变。2012-7-9武汉康圣达医学检验所查高危HPV示：有高危型人乳头瘤病毒感染。2012-7-12本院阴道镜示：CIN2-3.2012-7-16本院宫颈组织病检示：慢性宫颈炎，CIN2-3级累及腺体	体检发现	体检发现	+	阳性			HSIL	是	高级别	1	初13岁，5-7/28-30d，20岁结婚，G3P2A1，Lmp2012-7-20	3	1至3次	2	2	1至2次	2	宫颈：轻糜状，内1/2白色上皮	轻度	1	0	门诊发现宫颈病变1月余 2012-6-27通山县人民医院查宫颈细胞检查示：高度鳞状上皮内病变。2012-7-9武汉康圣达医学检验所查高危HPV示：有高危型人乳头瘤病毒感染。2012-7-12本院阴道镜示：CIN2-3.2012-7-16本院宫颈组织病检示：慢性宫颈炎，CIN2-3级累及腺体	2012-7-16：CIN3	CIN3	2012-07-16	2012-08-03	18	1	3	CIN3	高级别CIN病人	LEEP	1	2012-8-5（1206952）CIN2-3，切缘鳞状上皮增生	CIN3	0	阴性
185	魏小芹	1981-07-06	汉族	钟祥市	31	3	423090	2B983	2012-08-02	2012-08-08	吴绪峰，高晗	体检发现宫颈病变20余天 2012-7-11博罗县妇幼保健院查宫颈细胞学检查示：非典型鳞状细胞，不除外上皮内高度病变（ASC-H）。2012-7-23钟祥市人民医院阴道镜查示：慢性宫颈炎，CIN?2012-7-24钟祥市人民医院宫颈活检示：慢性子宫颈炎伴局灶性CIN2-3级累及腺体。2012-8-2湖北省肿瘤医院宫颈活检示：鳞状上皮异型增生呈CIN3级累及腺体。	体检发现	体检发现					ASC-H	是	高级别	1	初13岁，4-5/35-40d，27岁结婚，G1P0A1，Lmp2012-7-19	1	1至3次	2	0	0次	1	宫颈：轻糜状，薄而局限的白色上皮	轻度	1	0	体检发现宫颈病变20余天 2012-7-11博罗县妇幼保健院查宫颈细胞学检查示：非典型鳞状细胞，不除外上皮内高度病变（ASC-H）。2012-7-23钟祥市人民医院阴道镜查示：慢性宫颈炎，CIN?2012-7-24钟祥市人民医院宫颈活检示：慢性子宫颈炎伴局灶性CIN2-3级累及腺体。2012-8-2湖北省肿瘤医院宫颈活检示：鳞状上皮异型增生呈CIN3级累及腺体。	外院：CIN3	CIN3	2012-08-02	2012-08-05	3	1	3	CIN3	高级别CIN病人	LEEP	1	2012-8-5（1206951）小区CIN1，切缘鳞状上皮增生，（宫颈外缘组织）慢性炎	LSIL	1	阴性
186	刑桂娟	1964-06-02	汉	武汉市硚口区	48	6	423061		2012-08-02	2012-08-07	吴绪峰，高晗	体检发现宫颈病变半月余。 2012年7月17日同济医院查宫颈细胞学检查示：高级别鳞状上皮内病变。2006年在外院查有子宫内膜异位症史。今因宫颈病变收住院。	体检发现	体检发现					HSIL	是	高级别	0	13,10/23-30,24岁，G4P1A3。	4	≥4次	3	1	1至2次	2	2012.7.17，宫颈中度糜烂，余（-）。	中度	2	0	体检发现宫颈病变半月余。 2012年7月17日同济医院查宫颈细胞学检查示：高级别鳞状上皮内病变。2006年在外院查有子宫内膜异位症史。今因宫颈病变收住院。	外院：HSIL。	CIN3	2012-07-17	2012-08-03	17	1	3	1.CIN3。2.子宫腺肌症。	高级别CIN病人	LEEP	1	2012.8.5（1206950）：CIN3，病变多灶性，切缘鳞状上皮增生。	CIN3	0	阴性
187	向美菊	1983-11-20	汉	湖北省鄂州市	28	2	423187	2B990	2012-08-04	2012-08-12	吴绪峰，高晗	体检发现宫颈病变5月。 患者于2012年3月在我院体检TBS报告：低度鳞状上皮内病变，于7月24日在我院行阴道镜下宫颈组织活检，病理报告提示：慢性宫颈炎，CIN2-3级累及腺体，宫颈13种高危型HPV阳性。偶有腹痛、腹胀不适，月经来潮时感腰酸胀痛，白带增多，呈豆渣样，门诊以宫颈病变收住。	体检发现	体检发现	+	阳性	其它+		LSIL	是	低级别	1	18,7/60,19岁，G3P2A1。	3	1至3次	2	2	1至2次	2	2012.7.24，宫颈肥大，中度糜烂。	中度	2	0	体检发现宫颈病变5月。 患者于2012年3月在我院体检TBS报告：低度鳞状上皮内病变，于7月24日在我院行阴道镜下宫颈组织活检，病理报告提示：慢性宫颈炎，CIN2-3级累及腺体，宫颈13种高危型HPV阳性。偶有腹痛、腹胀不适，月经来潮时感腰酸胀痛，白带增多，呈豆渣样，门诊以宫颈病变收住。	2012.7.30：行阴道镜下宫颈组织活检，病理报告提示：慢性宫颈炎，CIN2-3级累及腺体。	CIN2-3	2012-07-30	2012-08-07	8	1	2	CIN3	高级别CIN病人	LEEP	1	2012.8.9（1207071）：CIN2-3，切缘鳞状上皮增生。	CIN3	0	阴性
188	王辉	1981-03-13	汉	湖北大学	31	3	426062	2B1000	2012-08-08	2012-09-02	吴绪峰，高晗	检查发现宫颈病变9月。 患者于2011年12月体检行宫颈HPV检查示：18,52型阳性，今年在湖北省人民医院及同济医院6月行宫颈细胞学及活检均未见明显病变，于7月24日来我院行阴道镜检并活检，病检回报：乳头状慢性宫颈炎伴鳞化，小区CIN1-2级。门诊以CIN2收住院。	体检发现	体检发现	18,52+	阳性	16/18+		正常	否	正常	0	14,3/30,30岁，G1P0A1。	1	1至3次	2	0	0次	1	2012.8.16，宫颈重度糜烂。	重度	3	0	检查发现宫颈病变9月。 患者于2011年12月体检行宫颈HPV检查示：18,52型阳性，今年在湖北省人民医院及同济医院6月行宫颈细胞学及活检均未见明显病变，于7月24日来我院行阴道镜检并活检，病检回报：乳头状慢性宫颈炎伴鳞化，小区CIN1-2级。门诊以CIN2收住院。	2012.7.24：阴道镜检并活检，病检回报：乳头状慢性宫颈炎伴鳞化，小区CIN1-2级。	CIN2	2012-07-24	2012-08-27	34	2	1	CIN2	高级别CIN病人	LEEP	1	2012.8.30（1207799）：CIN1，切缘CIN1。	LSIL	1	CIN1
189	刘翠元	1967-08-09	汉	武汉市武昌区	44	5	423698	2B991	2012-08-09	2012-08-23	吴绪峰，高晗	检查发现盆腔包块3年，发现宫颈病变半月。 患者2009年3月25日我院体检超声检查发现左侧卵巢囊肿，后每年体检，肿块无明显变化，期间于2010年11月5日和12月28日查CA-125分别为79.6U/ml和67.5U/ml，于今年7月17日复查超声提示左侧附件囊肿，并行宫颈细胞学检查示：未见上皮内病变细胞或恶性细胞。2012年7月24日本院查13种高危型HPV阳性。并行阴道镜检活检，2012年8月2日病检回报：慢性宫颈炎伴鳞状化，CIN2-3级累及腺体。门诊以CIN3，卵巢肿瘤收入院。	体检发现	体检发现	+	阳性			正常	否	正常	1	13,7/27-28,24岁，G4P1A3。	4	≥4次	3	1	1至2次	2	2012.7.19，宫颈轻度糜烂。	轻度	1	0	检查发现盆腔包块3年，发现宫颈病变半月。 患者2009年3月25日我院体检超声检查发现左侧卵巢囊肿，后每年体检，肿块无明显变化，期间于2010年11月5日和12月28日查CA-125分别为79.6U/ml和67.5U/ml，于今年7月17日复查超声提示左侧附件囊肿，并行宫颈细胞学检查示：未见上皮内病变细胞或恶性细胞。2012年7月24日本院查13种高危型HPV阳性。并行阴道镜检活检，2012年8月2日病检回报：慢性宫颈炎伴鳞状化，CIN2-3级累及腺体。门诊以CIN3，卵巢肿瘤收入院。	2012.8.2：行阴道镜检活检，病检回报：慢性宫颈炎伴鳞状化，CIN2-3级累及腺体。	CIN2-3	2012-08-02	2012-08-10	8	1	2	CIN3	高级别CIN病人	LEEP	1	2012.8.13（1207207）：CIN3，切缘鳞状上皮增生。	CIN3	0	阴性
190	张莹	1987-07-16	汉族	汉阳	25	2	424508	2B993	2012-08-13	2012-08-21	吴绪峰，高晗	体检发现宫颈病变12天 患者因体检发现宫颈病变12天入院，患者于2011年在外院体检查高危型HPV阳性（未见报告单）。阴道给予干扰素栓剂治疗3个月复查高危HPV阳性。2012-7-23本院查低危型HPV61阳性，高危型HPV16、52阳性。2012-8-1本院阴道镜下活检示：慢性宫颈炎伴鳞状化，小区CIN2-3级累及腺体	体检发现	体检发现	16,52+	阳性	16/18+					1	初13岁，3-5/27-30d，22岁结婚，G1P1，Lmp2012-8-2	1	1至3次	2	1	1至2次	2	宫颈：重糜状，白色上皮边缘见CKC	重度	3	0	体检发现宫颈病变12天 患者因体检发现宫颈病变12天入院，患者于2011年在外院体检查高危型HPV阳性（未见报告单）。阴道给予干扰素栓剂治疗3个月复查高危HPV阳性。2012-7-23本院查低危型HPV61阳性，高危型HPV16、52阳性。2012-8-1本院阴道镜下活检示：慢性宫颈炎伴鳞状化，小区CIN2-3级累及腺体	2012-8-1：CIN2-3	CIN2-3	2012-08-01	2012-08-15	14	1	2	CIN3	高级别CIN病人	CKC	2	2012-8-17（1207390）：CIN1-2，切缘鳞状上皮增生	CIN2	0	阴性
191	胡亚兰	1969-12-21	汉族	江夏区	42	5	424811	2B994	2012-08-16	2012-08-22	吴绪峰，高晗	白带增多半年，体检发现宫颈病变半月 患者近半年白带增多，呈豆渣样，色黄，偶感腹痛不适，有同房后出血2次，未行特殊处理，于29/7在当地医院常规妇检行宫颈细胞TCT检查报告为：非典型鳞状细胞，遂于6/8来我院行阴道镜检并行活检。病检提示：（宫颈3、6、9、12点组织活检）慢性宫颈炎伴鳞化，极小区CIN2-3级（1207017）	白带异常	白带异常					ASCUS	是	低级别	0	初13岁，7/26d，20岁结婚，G10P2A8，Lmp2012-7-23	10	≥4次	3	2	1至2次	2	宫颈：光滑，常大，3型转化区	无	0	0	白带增多半年，体检发现宫颈病变半月 患者近半年白带增多，呈豆渣样，色黄，偶感腹痛不适，有同房后出血2次，未行特殊处理，于29/7在当地医院常规妇检行宫颈细胞TCT检查报告为：非典型鳞状细胞，遂于6/8来我院行阴道镜检并行活检。病检提示：（宫颈3、6、9、12点组织活检）慢性宫颈炎伴鳞化，极小区CIN2-3级（1207017）	2012-8-6：CIN2-3	CIN2-3	2012-08-06	2012-08-17	11	1	2	CIN3	高级别CIN病人	CKC	2	2012-8-19（1207465）（-）	慢性宫颈炎	1	阴性
192	易二喜	1980-08-15	汉	湖南省岳阳县	32	3	424836	2B995	2012-08-16	2012-08-21	吴绪峰，高晗	体检发现宫颈病变1月余。 患者因孕前检查7月14日行宫颈刷片检查结果提示上皮内低度病变，患者于8月13日再次来院行进一步检查，行电子阴道镜检查拟诊CIN1-2，宫颈纳氏囊肿，并在阴道镜下取4、6、10、12点活检，8月15日回报的结果：慢性宫颈炎，CIN1-2级累及腺体。门诊以CIN2收住。	体检发现	体检发现					LSIL	是	低级别	1	13,5-6/26-27,26岁，G0。	0	0次	1	0	0次	1	2012.8.5，宫颈肥大，中度糜烂状。	中度	2	0	体检发现宫颈病变1月余。 患者因孕前检查7月14日行宫颈刷片检查结果提示上皮内低度病变，患者于8月13日再次来院行进一步检查，行电子阴道镜检查拟诊CIN1-2，宫颈纳氏囊肿，并在阴道镜下取4、6、10、12点活检，8月15日回报的结果：慢性宫颈炎，CIN1-2级累及腺体。门诊以CIN2收住。	2012.8.15（1207282）：回报的结果：慢性宫颈炎，CIN1-2级累及腺体。	CIN2	2012-08-15	2012-08-17	2	1	1	CIN2	高级别CIN病人	LEEP	1	2012.8.20（1207447）：CIN3累腺，小区切缘可见CIN1级。	CIN3	0	CIN1
193	张水琴	1962-11-24	汉	湖北省武昌区	50	7	425036	2B996	2012-08-17	2012-09-01	吴绪峰，高晗	门诊发现宫颈病变1月余。 2012年6月27日通山县人民医院查宫颈细胞学检查示：高度鳞状上皮内病变。2012年7月9日武汉康圣达医学检验所查高危HPV示：有高危型人乳头瘤病毒感染。2012年7月12日本院阴道镜示：CIN2-3。2012年7月16日本院宫颈组织病检示：慢性宫颈炎，CIN2-3级累及腺体。因CIN3收入院。	体检发现	体检发现	+	阳性			HSIL	是	高级别	1	13,5/26,26岁，G2P1A1。	2	1至3次	2	1	1至2次	2	2012.8.7，宫颈肥大。	无	0	0	门诊发现宫颈病变1月余。 2012年6月27日通山县人民医院查宫颈细胞学检查示：高度鳞状上皮内病变。2012年7月9日武汉康圣达医学检验所查高危HPV示：有高危型人乳头瘤病毒感染。2012年7月12日本院阴道镜示：CIN2-3。2012年7月16日本院宫颈组织病检示：慢性宫颈炎，CIN2-3级累及腺体。因CIN3收入院。	2012.7.16：本院宫颈组织病检示：慢性宫颈炎，CIN2-3级累及腺体。	CIN2-3	2012-07-16	2012-08-18	33	2	2	CIN3	高级别CIN病人	LEEP	1	2012.8.24（1207550）：CIS,切缘鳞状上皮增生。	CIN3	0	阴性
194	张煜	1981-08-12	汉族	武汉市洪山区三鸿家园11栋2单元502	30	3	425465	2B997	2012-08-20	2012-08-26	WXF,GH	体检发现宫颈病变11天 患者因“体检发现宫颈病变11天”入院。患者于2012年8月9日在我院体检查高危型HPV16阳性，低危型HPV61阳性，8月9日阴道镜下活检示：慢性宫颈炎，CINII-III级累及腺体。患者平素无腹痛、腹胀不适，无白带增多，无外阴瘙痒，无同房出血，无性交痛。今日门诊以“CINIII级”收入院。	体检发现	体检发现	16,61+	阳性	16/18+					1	12岁，5/30d，lm,2012.08.17，22岁结婚，G2P1A1	2	1至3次	2	1	1至2次	2	宫颈轻糜状	轻度	1	0	体检发现宫颈病变11天 患者因“体检发现宫颈病变11天”入院。患者于2012年8月9日在我院体检查高危型HPV16阳性，低危型HPV61阳性，8月9日阴道镜下活检示：慢性宫颈炎，CINII-III级累及腺体。患者平素无腹痛、腹胀不适，无白带增多，无外阴瘙痒，无同房出血，无性交痛。今日门诊以“CINIII级”收入院。	2012.8.11（1207170）宫颈活检：CINII-III级累及腺体。	CIN2-3	2012-08-11	2012-08-22	11	1	2	CINIII级	高级别CIN病人	LEEP	1	2012.8.23（1207599）leep术后病检：CINIII级，切缘鳞状上皮增生。	CIN3	0	阴性
195	谭贤英	1963-12-22	汉族	洪山区	48	6	426609	2B1010	2012-08-29	2012-09-20	吴绪峰，高晗	检查发现宫颈病变2月余 患者于6月4日在外院体检查TCT：HSIL，遂于2012-6-18来我院门诊行阴道镜检查并取宫颈活检，6月21日病检报告：慢性宫颈炎，CIN2级，小区CIN2-3级	体检发现	体检发现					HSIL	是	高级别	0	初16岁，3-4/23-27d，21岁结婚，G2P2，lmp2012-8-18	2	1至3次	2	2	1至2次	2	宫颈肥大，中糜状	中度	2	0	检查发现宫颈病变2月余 患者于6月4日在外院体检查TCT：HSIL，遂于2012-6-18来我院门诊行阴道镜检查并取宫颈活检，6月21日病检报告：慢性宫颈炎，CIN2级，小区CIN2-3级	2012-6-21：CIN2-3	CIN2-3	2012-06-21	2012-08-30	70	2	2	CIN3	高级别CIN病人	LEEP	1	2012-8-31（1207883）CIN3，切缘鳞状上皮增生	CIN3	0	阴性
196	成华媛	1981-08-24	无	咸宁通山县	31	3	426768	2B1001	2012-08-30	2012-09-02	吴绪峰，高晗	体检发现宫颈病变21天 患者平素月经规律，2012-8-9在外院体检发现宫颈重度糜烂，当日TCT示：LSIL，8月16日宫颈组织活检示：鳞状上皮化生累腺，乳头状增生，极性乱，有异型性，符合CIN3级	体检发现	体检发现					LSIL	是	低级别	1	初13岁，4-5/30d，23岁结婚，G4P1A3，Lmp2012-8-21	4	≥4次	3	1	1至2次	2	宫颈轻糜状，醋白上皮近3°切缘	轻度	1	0	体检发现宫颈病变21天 患者平素月经规律，2012-8-9在外院体检发现宫颈重度糜烂，当日TCT示：LSIL，8月16日宫颈组织活检示：鳞状上皮化生累腺，乳头状增生，极性乱，有异型性，符合CIN3级	我院会诊：CIN3	CIN3	2012-08-16	2012-09-03	18	1	3	CIN3	高级别CIN病人	CKC	2	2012-9-4（1208011）CIN3累腺，鳞状上皮增生	CIN3	0	阴性
197	孙秀连	1966-06-27	汉族	洪山区	46	6	427149	2B1005	2012-09-12	2012-10-06	吴绪峰，高晗	白带增多20余年，体检发现宫颈病变一月余 患者20余年来白带增多，色淡黄，2012-8-14在我院体检TCT提示：（CIN3）累腺。8月16日阴道镜拟诊：CIN2-3，8月21日宫颈活检提示：慢性宫颈炎，鳞状上皮增生。Lmp2012-8-26	白带异常	白带异常					HSIL	是	高级别	1	初14岁，4-5/25-30,26岁结婚，G4P2A2，lmp2012-8-26	4	≥4次	3	2	1至2次	2	宫颈光滑，肥大，Ⅲ型转化区	无	0	0	白带增多20余年，体检发现宫颈病变一月余 患者20余年来白带增多，色淡黄，2012-8-14在我院体检TCT提示：（CIN3）累腺。8月16日阴道镜拟诊：CIN2-3，8月21日宫颈活检提示：CIN3。Lmp2012-8-26	宫颈活检提示：CIN3	CIN3	2012-08-21	2012-09-13	23	1	3	CIN3	高级别CIN病人	LEEP	1	2012-9-14（1208335）CIN3，切缘鳞状上皮增生	CIN3	0	阴性
198	鲜艳	1988-03-10	汉族	武汉	24	1	429372	2B1037	2012-09-12	2012-09-25	吴绪峰。高晗	体检发现宫颈病变45天 患者于2012-8-6因月经量减少来院行TCT：非典型鳞状上皮细胞；DNA>2.5的细胞数17个，于2012-8-31行阴道镜检及活检，病检报告：慢性宫颈炎伴乳头状糜烂及鳞化，部分区CIN2-3	体检发现	体检发现		阳性			ASCUS	是	低级别	0	初13岁，6/28d，未婚，G3P0A3，Lmp2012-9-14	3	1至3次	2	0	0次	1	中糜状，触血（+），左侧附件增厚	中度	2	1	体检发现宫颈病变45天 患者于2012-8-6因月经量减少来院行TCT：非典型鳞状上皮细胞；DNA>2.5的细胞数17个，于2012-8-31行阴道镜检及活检，病检报告：慢性宫颈炎伴乳头状糜烂及鳞化，部分区CIN2-3	2012-8-31：CIN2-3	CIN2-3	2012-08-31	2012-09-13	13	1	2	CIN3	高级别CIN病人	LEEP	1	2012-9-23（1208637）（-）	慢性宫颈炎	1	阴性
199	沈波	1978-12-21	汉族	湖北省中国国际旅行社	34	3	429358	2B1008	2012-09-21	2012-09-25	吴绪峰，高晗	体检发现宫颈病变35天 患者2012-8-15妇检时行TCT：非典型鳞状细胞，查HPV（-），于9月14日行阴道镜及活检，病检报告：慢性宫颈炎，部分区CIN2-3级累及腺体	体检发现	体检发现	-	阴性	阴性	阴性	ASCUS	是	低级别	1	初13岁，6/30d，24岁结婚，G3P1A2，lmp2012-9-3	3	1至3次	2	1	1至2次	2	宫颈：光滑，下唇颈口稍糙，镜检未见异常	无	0	0	体检发现宫颈病变35天 患者2012-8-15妇检时行TCT：非典型鳞状细胞，查HPV（-），于9月14日行阴道镜及活检，病检报告：慢性宫颈炎，部分区CIN2-3级累及腺体	CIN3	CIN3	2012-09-14	2012-09-22	8	1	3	CIN3	高级别CIN病人	LEEP	1	2012-9-23（1208636）CIN1，切缘鳞状上皮增生	LSIL	1	阴性
200	黄艳艳	1985-01-13	汉族	沌口	27	2	431672	2B1020	2012-10-09	2012-10-12	吴绪峰，高晗	检查发现宫颈病变一月 患者一月前于我院门诊体检行宫颈TCT检查，9月10日TCT报告：上皮内高度病变，HPV检测：高危型HPV阳性，于12/9行阴道镜检及活检，病检报告：慢性宫颈炎伴鳞化，CIN2级累腺	体检发现	体检发现	+	阳性			HSIL	是	高级别	1	初13岁，6-7/30d，23岁结婚，G2P1A1，Lmp2012-9-22	2	1至3次	2	1	1至2次	2	宫颈：光，3型转化区	无	0	0	检查发现宫颈病变一月 患者一月前于我院门诊体检行宫颈TCT检查，9月10日TCT报告：上皮内高度病变，HPV检测：高危型HPV阳性，于12/9行阴道镜检及活检，病检报告：慢性宫颈炎伴鳞化，CIN2级累腺	2012-9-14（1208332）：CIN2	CIN2	2012-09-14	2012-10-11	27	1	1	CIN2	高级别CIN病人	LEEP	1	2012-10-12（1209187）：小区CIN1，切缘鳞状上皮增生	LSIL	1	阴性
201	陈琼	1974-01-15	汉族	大冶市	58	7	432510	2B1027	2012-10-14	2012-10-20	吴绪峰，高晗	检查发现宫颈病变半年 患者18/4在本院妇检发现行TCT(-),HPV：16(+)，于17/9复查HPV：高危型HPV16型仍阳性，并与7/10行阴道镜检及活检，9/10病检报告：慢性宫颈炎伴鳞化，CIN3级累腺	体检发现	体检发现	16+	阳性	16/18+		正常	否	正常	1	初12岁，4/28，lmp2012-9-27,28岁结婚，G2P1A1	2	1至3次	2	1	1至2次	2	宫颈：光滑，肥大	无	0	0	检查发现宫颈病变半年 患者18/4在本院妇检发现行TCT(-),HPV：16(+)，于17/9复查HPV：高危型HPV16型仍阳性，并与7/10行阴道镜检及活检，9/10病检报告：慢性宫颈炎伴鳞化，CIN3级累腺	2012-10-9本院：CIN3累腺	CIN3	2012-10-09	2012-10-16	7	1	3	CIN3	高级别CIN病人	LEEP	1	2012-10-18（1209408）：CIN3累腺，切缘鳞状上皮增生	CIN3	0	阴性
202	钟国荣	1972-03-18	汉族	红安县	40	5	432695	2B1026	2012-10-15	2012-10-27	吴绪峰，高晗	检查发现宫颈病变半月 患者2012-9-27在当地医院妇检行TCT检查报告：高度鳞状上皮内病变（HISL），遂于10月8日来我院门诊行阴道镜检并取宫颈活检，10月9日病检报告为：慢性宫颈炎，CIN3级累腺，建议进一步检查	体检发现	体检发现					HSIL	是	高级别	1	初13岁，5/26-28d,23岁结婚，G7P3A4，lmp2012-10-10	7	≥4次	3	3	≥3次	3	宫颈肥大，轻糜状	轻度	1	0	检查发现宫颈病变半月 患者2012-9-27在当地医院妇检行TCT检查报告：高度鳞状上皮内病变（HISL），遂于10月8日来我院门诊行阴道镜检并取宫颈活检，10月9日病检报告为：慢性宫颈炎，CIN3级累腺，建议进一步检查	2012-10-9：CIN3	CIN3	2012-10-09	2012-10-16	7	1	3	CIN3	高级别CIN病人	LEEP	1	2012-10-18（1209407）CIN3累腺，病变呈多灶性，切缘鳞状上皮增生	CIN3	0	阴性
203	张红艳	1977-01-08	汉族	碧苑社区	35	4	436674	2B1030	2012-11-12	2012-11-14	吴绪峰	体检发现宫颈病变一月 患者于10月15日在武汉市第三医院行妇检时查宫颈细胞学检查提示：不能明确意义的非典型鳞状上皮细胞，后行阴道镜加活检提示：（宫颈3、6、12点）宫颈慢性炎伴CIN1-2，考虑合并HPV感染	体检发现	体检发现					ASCUS	是	低级别	0	初13岁，30/3-4d，18岁结婚G3P1A2，lmp201-11-02	3	1至3次	2	1	1至2次	2	宫颈：中度糜烂，肥大	中度	2	0	体检发现宫颈病变一月 患者于10月15日在武汉市第三医院行妇检时查宫颈细胞学检查提示：不能明确意义的非典型鳞状上皮细胞，后行阴道镜加活检提示：（宫颈3、6、12点）宫颈慢性炎伴CIN1-2，考虑合并HPV感染	（宫颈3、6、12点）宫颈慢性炎伴CIN1-2	CIN2	2012-10-15	2012-11-13	29	1	1	CIN3	高级别CIN病人	CKC	2	2012-11-16（1210504）：慢性宫颈炎伴纳氏囊肿及鳞化，小区CIN1级，切缘鳞状上皮增生	慢性宫颈炎	1	阴性
204	贺玲	1980-09-20	汉族	湖北省	32	3	438742	2B1035	2012-11-26	2012-12-02	吴绪峰，高晗	体检发现宫颈病变半年 患者于半年前于我院门诊妇检，宫颈防癌筛查提示ASCUS，未在意，未行特殊治疗。于今年10月14日来我院就诊，行阴道镜活检，病理诊断为慢性宫颈炎、小区宫颈上皮内瘤变1-2级	体检发现	体检发现					ASCUS	是	低级别	0	初14岁，7/30d,未婚，有性生活6年，lmp2012-11-18	0	0次	1	0	0次	1	宫颈：光	无	0	0	体检发现宫颈病变半年 患者于半年前于我院门诊妇检，宫颈防癌筛查提示ASCUS，未在意，未行特殊治疗。于今年10月14日来我院就诊，行阴道镜活检，病理诊断为慢性宫颈炎、小区宫颈上皮内瘤变1-2级	CIN1-2	CIN2	2012-10-14	2012-11-28	45	2	1	CIN2	高级别CIN病人	LEEP	1	2012-11-29(1211114)小区CIN2累腺，切缘鳞状上皮增生	CIN2	0	阴性
205	白霞	1978-10-26	汉族	安陆市	34	3	439825	2B1042	2012-12-04	2012-12-07	吴绪峰，高晗	体检发现宫颈病变一月余 患者10月中旬在当地三洑水医院体检查TCT示高度内瘤变（未见报告单），未予处理，于11月7日到安陆市妇幼检查行宫颈活检，11月14日安陆市普爱医院病检报告（病检号20122404）；慢性宫颈炎伴CIN3级累及腺体，未予处理	体检发现	体检发现					HSIL	是	高级别	1	初16岁，7/30d，25岁结婚，G3P1A2，lmp2012-11-27	3	1至3次	2	1	1至2次	2	宫颈轻糜状，触血（-）	轻度	1	1	体检发现宫颈病变一月余 患者10月中旬在当地三洑水医院体检查TCT示高度内瘤变（未见报告单），未予处理，于11月7日到安陆市妇幼检查行宫颈活检，11月14日安陆市普爱医院病检报告（病检号20122404）；慢性宫颈炎伴CIN3级累及腺体，未予处理	外院：CIN3	CIN3	2012-11-14	2012-12-06	22	1	3	CIN3	高级别CIN病人	LEEP	1	2012-12-7(1211445)CIN3累腺，切缘小区CIN2-3	CIN3	0	CIN3
206	刘文英	1980-11-12	汉族	武汉	32	3	440727	2B1043	2012-12-11	2012-12-16	吴绪峰，高晗	间断同房出血4年余，体检发现宫颈病变一月余 患者200年开始无明显诱因出现同房偶有出血，出血次数少（一年3-4次），色鲜红，点滴状，未予特殊处理。于2012-10-26在同济医院常规妇检检查宫颈细胞学检查提示：低度鳞状上皮内病变，HPV提示：阴性。于12月11日在同济医院检查阴道镜加活检提示：部分鳞状上皮CIN2	同房出血	阴道/同房出血	-	阴性	阴性	阴性	LSIL	是	低级别	0	初13岁，2-3/28d，未婚，G3P0A3，lmp2012-12-7	3	1至3次	2	0	0次	1	宫颈上唇光，下唇中糜状	中度	2	0	间断同房出血4年余，体检发现宫颈病变一月余 患者200年开始无明显诱因出现同房偶有出血，出血次数少（一年3-4次），色鲜红，点滴状，未予特殊处理。于2012-10-26在同济医院常规妇检检查宫颈细胞学检查提示：低度鳞状上皮内病变，HPV提示：阴性。于12月11日在同济医院检查阴道镜加活检提示：部分鳞状上皮CIN2	CIN2	CIN2	2012-11-12	2012-12-12	30	1	1	CIN2-3	高级别CIN病人	LEEP	1	2012-12-16(1211642)：CIN2-3，4°切缘处CIN2-3，（3-9°）（-）	CIN3	0	CIN3
207	潘红梅	1980-01-28	汉族	鄂州市	32	3	444096	2B1046	2013-01-04	2013-01-08	吴绪峰，高晗	接触性出血1月余 患者一月余来出现同房后阴道出血2次，量少，点滴状，当晚即干净。近一月余来感白带增多，色黄，有异味，就诊后予易宝疗治疗。无明显好转。于2012-12-3至外院就诊，宫颈液基薄层细胞检测示：ASCUS，后取病检示慢性宫颈炎伴乳头状糜烂，局部少许鳞状上皮呈CIN2累及腺体。未予特殊处理	同房出血	阴道/同房出血					ASCUS	是	低级别	1	初15岁，4/30d，25岁结婚，G1P1，Lmp2012-12-27	1	1至3次	2	1	1至2次	2	宫颈轻糜状	轻度	1	0	接触性出血1月余 患者一月余来出现同房后阴道出血2次，量少，点滴状，当晚即干净。近一月余来感白带增多，色黄，有异味，就诊后予易宝疗治疗。无明显好转。于2012-12-3至外院就诊，宫颈液基薄层细胞检测示：ASCUS，后取病检示慢性宫颈炎伴乳头状糜烂，局部少许鳞状上皮呈CIN2累及腺体。未予特殊处理	外院：CIN2	CIN2	2012-12-03	2013-01-05	33	2	1	CIN2	高级别CIN病人	LEEP	1	2013-1-17（1300131）CIN1-2，切缘鳞状上皮增生	CIN2	0	阴性
208	刘琴	1983-03-28	汉族	石首市	29	2	446333	2B1057	2013-01-21	2013-01-25	吴绪峰，高晗	发现宫颈病变27天 患者于2012-11-19在石首市第一人民医院行宫颈癌筛查，TCT无异常，HPV：16、68阳性。遂于2012-12-21来本院就诊，行阴道镜+宫颈活检，病检示：慢性宫颈炎伴乳头状鳞化，CIN1-2。患者于2012-12-27再次本院就诊，门诊建议其行Leep手术	体检发现	体检发现	16/68+	阳性	16/18+		正常	否	正常	0	初12岁，5/30d，20岁结婚，G2P1A1，lmp2013-1-13	2	1至3次	2	1	1至2次	2	宫颈：光，	无	0	0	发现宫颈病变27天 患者于2012-11-19在石首市第一人民医院行宫颈癌筛查，TCT无异常，HPV：16、68阳性。遂于2012-12-21来本院就诊，行阴道镜+宫颈活检，病检示：慢性宫颈炎伴乳头状鳞化，CIN1-2。患者于2012-12-27再次本院就诊，门诊建议其行Leep手术	2012-12-24：CIN1-2	CIN2	2012-12-24	2013-01-22	29	1	1	CIN2	高级别CIN病人	LEEP	1	2013-1-23（1300704）：慢性宫颈炎	慢性宫颈炎	1	阴性
209	李蜀鹤	1977-10-28	汉族	中北路	35	4	447716	2B1056	2013-01-31	2013-02-05	吴绪峰，高晗	体检发现宫颈病变一月余 患者于2012-12-6我院门诊行妇检，HPV16阳性，B超提示：1、子宫肌瘤可能。2、节育环下移。TCT结果显示：未见上皮内病变细胞或恶性细胞，门诊行可视取环术。2013-1-25阴道镜+活检显示：CIN1级，宫颈活检结果显示：慢性宫颈炎，CIN2级累及腺体。门诊给予潇然片、新化生片口服	体检发现	体检发现	16+	阳性	16/18+		正常	否	正常	1	初14岁，6/28d，24岁结婚，G2P1A1，Lmp2013-1-17	2	1至3次	2	1	1至2次	2	宫颈：光，不肥大	无	0	0	体检发现宫颈病变一月余 患者于2012-12-6我院门诊行妇检，HPV16阳性，B超提示：1、子宫肌瘤可能。2、节育环下移。TCT结果显示：未见上皮内病变细胞或恶性细胞，门诊行可视取环术。2013-1-25阴道镜+活检显示：CIN1级，宫颈活检结果显示：慢性宫颈炎，CIN2级累及腺体。门诊给予潇然片、新化生片口服	2013-1-25本院：CIN2	CIN2	2013-01-25	2013-02-01	7	1	1	CIN2	高级别CIN病人	LEEP	1	2013-2-2(1301099）：小区CIN1-2，切缘鳞状上皮增生	CIN2	0	阴性
210	余燕平	1978-12-18	汉族	咸宁市	34	3	449686	2B1058	2013-02-17	2013-02-19	吴绪峰，高晗	月经中期阴道不规则流血2年 该患者平素月经规则，2年前无明显诱因出现月经中期阴道不规则出血，量少，少于平素月经量，色暗红，呈间断性，能自行停止，未行特殊治疗。今年1月7日在深圳蛇口人民医院行宫颈TCT（-），HPV提示阳性。1月13日在我院行阴道镜活检提示：CIN2累腺	阴道出血	阴道/同房出血	+	阳性			正常	否	正常	1	初17岁，6/30d,28岁结婚，lmp2013-2-11	0	0次	1	0	0次	1	宫颈光滑，阴道镜检不满意（3型转化区）	无	0	0	月经中期阴道不规则流血2年 该患者平素月经规则，2年前无明显诱因出现月经中期阴道不规则出血，量少，少于平素月经量，色暗红，呈间断性，能自行停止，未行特殊治疗。今年1月7日在深圳蛇口人民医院行宫颈TCT（-），HPV提示阳性。1月13日在我院行阴道镜活检提示：CIN2累腺	CIN2	CIN2	2013-01-13	2013-02-18	36	2	1	CIN2	高级别CIN病人	LEEP	1	2013-2-19(1301433)慢性宫颈炎，子宫内膜呈增生性改变	慢性宫颈炎	1	阴性
211	白云	1982-11-15	汉族	武汉市	30	3	454218	2B1080	2013-03-19	2013-03-25	吴绪峰，高晗	检查发现宫颈病变半月 患者于2013-3-4武汉161医院TCT检查，提示：非典型鳞状细胞，不除外高级别鳞状上皮内瘤变（ASC-H），未行特殊处理。以往白带呈淡黄色，量较多。于2013-3-14来我院就诊，查HPV：13高危型阳性；宫颈活检（2、6、9点），提示：慢性宫颈炎伴乳头状糜烂，CIN2-3	体检发现	体检发现	+	阳性			ASC-H	是	高级别	0	初13岁，7/27-33d，27岁结婚，G1P1A0，Lmp2013-3-4	1	1至3次	2	1	1至2次	2	宫颈：肥大，中-重度糜烂	重度	3	0	检查发现宫颈病变半月 患者于2013-3-4武汉161医院TCT检查，提示：非典型鳞状细胞，不除外高级别鳞状上皮内瘤变（ASC-H），未行特殊处理。以往白带呈淡黄色，量较多。于2013-3-14来我院就诊，查HPV：13高危型阳性；宫颈活检（2、6、9点），提示：慢性宫颈炎伴乳头状糜烂，CIN2-3	2013-3-14外院（2、6、9点）：CIN2-3	CIN2-3	2013-03-14	2013-03-22	8	1	2	CIN3	高级别CIN病人	LEEP	1	2013-3-22（1302973）：CIN2-3，切缘鳞状上皮 增生	CIN3	0	阴性
212	邓晓珊	1973-10-18	汉族	京山县	39	4	454393	2B1065	2013-03-20	2013-03-27	吴绪峰，高晗	体检发现宫颈病变12天 患者于今天3月8日在京山县人民医院行常规妇科检查，发现 宫颈糜烂，建议患者进一步检查，遂行宫颈细胞学检查，结果为ASCUS，于3月11日在京山人民医院进一步行宫颈活检，回报病理检查结果（病检号130931）为CIN2-3级并累及腺体。患者偶有同房出血	白带异常	白带异常					ASCUS	是	低级别	1	初16岁，3/30d，20岁结婚，G1P1，lmp2013-3-3	1	1至3次	2	1	1至2次	2	宫颈：厚，似白色上皮近3°初外缘--CKC	无	0	0	体检发现宫颈病变12天 患者于今天3月8日在京山县人民医院行常规妇科检查，发现 宫颈糜烂，建议患者进一步检查，遂行宫颈细胞学检查，结果为ASCUS，于3月11日在京山人民医院进一步行宫颈活检，回报病理检查结果（病检号130931）为CIN2-3级并累及腺体。患者偶有同房出血	外院：CIN3	CIN3	2013-03-11	2013-03-21	10	1	3	CIN3	高级别CIN病人	CKC	2	2013-3-25（1302733）CIN3，切缘鳞状上皮增生	CIN3	0	阴性
213	彭丹	1983-07-11	汉族	武昌区	29	2	456123	2B1081	2013-04-01	2013-04-06	吴绪峰，高晗	间断同房后血性白带五月 患者自去年十月开始出现偶尔同房后白带夹杂血丝，伴下腹坠胀，于2012-10-19在武钢医院门诊就诊，查HPV5.39*10^5/L，细胞学示：无明确诊意义，B超检查示：宫腔少量积液。来我院门诊就诊，给予：辛复宁栓阴道上药三个月，同时避孕套，治疗期间仍有间断同房后白带夹杂血丝。于3月12日来院复查，门诊查HPV8.4*10^5/L，DNA倍体提示：非典型鳞状上皮细胞，DNA>2.5的细胞数24个，出现异倍体细胞峰，异倍体数量大于10.3%。于3月22日在我院门诊行阴道镜检拟诊CIN1级，镜下取6、12点活检结果为（病检号1302774）慢性宫颈炎、CIN1-2级	同房出血	阴道/同房出血	+	阳性			ASCUS	是	低级别	0	初13岁，7/28d,21岁结婚，G3P1A2，lmp2013-3-24	3	1至3次	2	1	1至2次	2	无	无	0	0	间断同房后血性白带五月 患者自去年十月开始出现偶尔同房后白带夹杂血丝，伴下腹坠胀，于2012-10-19在武钢医院门诊就诊，查HPV5.39*10^5/L，细胞学示：无明确诊意义，B超检查示：宫腔少量积液。来我院门诊就诊，给予：辛复宁栓阴道上药三个月，同时避孕套，治疗期间仍有间断同房后白带夹杂血丝。于3月12日来院复查，门诊查HPV8.4*10^5/L，DNA倍体提示：非典型鳞状上皮细胞，DNA>2.5的细胞数24个，出现异倍体细胞峰，异倍体数量大于10.3%。于3月22日在我院门诊行阴道镜检拟诊CIN1级，镜下取6、12点活检结果为（病检号1302774）慢性宫颈炎、CIN1-2级	2013-3-22（1302774）CIN2	CIN2	2013-03-22	2013-04-02	11	1	1	CIN2	高级别CIN病人	LEEP	1	2013-4-3（1303332）CIN1-2，切缘鳞状上皮增生	CIN2	0	阴性
214	李燕玲	1986-09-11	汉族	雄楚大道	26	2	456386	2B1068	2013-04-02	2013-04-07	吴绪峰，高晗	发现宫颈病变1周 患者18/3因继发不孕在武汉协和医院孕前检查，当时行宫颈细胞学检查提示高度上皮内病变，之后行阴道镜检查及组织活检。28/3病检提示：CIN2-3累及腺体	体检发现	体检发现					HSIL	是	高级别	1	初13岁，4-5/26d，24岁结婚，A1，Lmp2013-3-11	1	1至3次	2	0	0次	1	宫颈：中糜状，6°，7°厚白上皮	中度	2	0	发现宫颈病变1周 患者18/3因继发不孕在武汉协和医院孕前检查，当时行宫颈细胞学检查提示高度上皮内病变，之后行阴道镜检查及组织活检。28/3病检提示：CIN2-3累及腺体	2013-3-28外院：（4、8点）CIN2-3累腺	CIN2-3	2013-03-28	2013-04-03	6	1	2	CIN3	高级别CIN病人	LEEP	1	2013-4-5（1303392）：CIN2-3累腺，切缘鳞状上皮增生	CIN3	0	阴性
215	柳红燕	1980-04-02	汉族	监利县	33	3	456294	2B1069	2013-04-02	2013-04-06	吴绪峰，高晗	体检发现宫颈病变半月余 患者3月11日因妇检时发现宫颈病变在上海中国人民解放军第八五医院行宫颈细胞学检查提示：高度鳞状上皮内瘤变，遂于3月14日在该院行宫颈细胞学HPV检测16、52型阳性，于3月15日在该院行阴道镜检，回报病理结果为（病检号131798）宫颈活检3、6、9、12点，慢性宫颈炎伴糜烂，CIN2级。于3月25日在复旦大学附属妇产医院会诊病理切片结果为：宫颈高级别鳞状上皮内瘤变累及腺体	体检发现	体检发现	16,52+	阳性	16/18+		HSIL	是	高级别	1	初13岁，4-5/30d，21岁结婚，G4P1A3，Lmp2013-3-29	4	≥4次	3	1	1至2次	2	宫颈轻糜状	轻度	1	0	体检发现宫颈病变半月余 患者3月11日因妇检时发现宫颈病变在上海中国人民解放军第八五医院行宫颈细胞学检查提示：高度鳞状上皮内瘤变，遂于3月14日在该院行宫颈细胞学HPV检测16、52型阳性，于3月15日在该院行阴道镜检，回报病理结果为（病检号131798）宫颈活检3、6、9、12点，慢性宫颈炎伴糜烂，CIN2级。于3月25日在复旦大学附属妇产医院会诊病理切片结果为：宫颈高级别鳞状上皮内瘤变累及腺体	2013年3月15日在该院行阴道镜检，回报病理结果为（病检号131798）宫颈活检3、6、9、12点，慢性宫颈炎伴糜烂，CIN2级。于3月25日在复旦大学附属妇产医院会诊病理切片结果为：宫颈高级别鳞状上皮内瘤变累及腺体	CIN2	2013-03-15	2013-04-03	19	1	1	CIN2	高级别CIN病人	LEEP	1	2013-4-5（1303391）CIN2-3累腺，切缘鳞状上皮增生	CIN3	0	阴性
216	胡亚丽	1970-09-30	汉族	武汉市	42	5	457	2B1070	2013-04-07	2013-04-12	吴绪峰，高晗	体检发现宫颈病变11天 患者平素体健，末次月经：2013-3-20.3月15日在当地行妇检，TCT：ASCUS。3月19日来来我院行宫颈阴道镜活检，病理提示：宫颈上皮内瘤变1-2级累及腺体	体检发现	体检发现					ASCUS	是	低级别	1	初13岁，5/30d,22岁结婚，G5P2A3，lmp2013-3-20	5	≥4次	3	2	1至2次	2	宫颈下唇轻糜状，颈口周围醋白上皮	轻度	1	0	体检发现宫颈病变11天 患者平素体健，末次月经：2013-3-20.3月15日在当地行妇检，TCT：ASCUS。3月19日来来我院行宫颈阴道镜活检，病理提示：宫颈上皮内瘤变1-2级累及腺体	2013-3-19：CIN1-2	CIN2	2013-03-19	2013-04-08	20	1	1	CIN2	高级别CIN病人	LEEP	1	CIN2，切缘未侵	CIN2	0	阴性
217	李春花	1986-06-02	汉族	武汉二七北路	26	2	457845	2B1078	2013-04-24	2013-04-29	吴绪峰，高晗	体检发现宫颈病变一月 患者一月前宫颈TCT检查：上皮内高度病变，4月8日行阴道镜检+宫颈活检：慢性宫颈炎伴乳头状糜烂，CIN3级累及腺体，13高危HPV3.4*10^6copies	体检发现	体检发现	+	阳性			HSIL	是	高级别	1	初13岁，5-6/30-36d,20岁结婚，G0，lmp2013-4-14	0	0次	1	0	0次	1	宫颈轻糜状	轻度	1	0	体检发现宫颈病变一月 患者一月前宫颈TCT检查：上皮内高度病变，4月8日行阴道镜检+宫颈活检：慢性宫颈炎伴乳头状糜烂，CIN3级累及腺体，13高危HPV3.4*10^6copies	2013-4-8外院：CIN3	CIN3	2013-04-08	2013-04-25	17	1	3	CIN3	高级别CIN病人	LEEP	1	2013-4-27(1304440)CIN3，病灶多灶性，切缘鳞状上皮增生	CIN3	0	阴性
218	张铮	1978-02-18	汉族	武汉群光广场	35	4	461457	2B1086	2013-05-05	2013-05-13	吴绪峰，高晗	发现宫颈病变20余天，18/4省人民TCT：ASCUS，24/4镜下活检：CIN3，转我院	体检发现	体检发现					ASCUS	是	低级别	0	初13岁，5/30d,23岁结婚，G2P0A2，Lmp2013-4-29	2	1至3次	2	0	0次	1	宫颈光，镜下局限性白色上皮	无	0	0	发现宫颈病变20余天，18/4省人民TCT：ASCUS，24/4镜下活检：CIN3，转我院	2013-4-24：CIN3	CIN3	2013-04-24	2013-05-07	13	1	3	CIN3	高级别CIN病人	LEEP	1	2013-5-9(1305044)CIN3累腺，多灶性，切缘鳞状上皮增生	CIN3	0	阴性
219	余敏	1965-08-17	汉族	解放路	47	6	463343	2B1090	2013-05-16	2013-05-28	吴绪峰，高晗	阴道接触性出血1年余 患者1年前开始出现同房后阴道出血，余无特殊不适，未予特殊治疗。2013-5-5本院白带常规正常，HPV-13高危（+），DNA>2.5的细胞学13个，5月16日宫颈活检示：慢性宫颈炎，CIN3累及腺体，建议做进一步的检查以排查侵润癌	阴道出血	阴道/同房出血	+	阳性						1	初13岁，5/25d,22岁结婚，G5P1A4，Lmp2013-5-12	5	≥4次	3	1	1至2次	2	宫颈中糜状，纳囊	中度	2	0	阴道接触性出血1年余 患者1年前开始出现同房后阴道出血，余无特殊不适，未予特殊治疗。2013-5-5本院白带常规正常，HPV-13高危（+），DNA>2.5的细胞学13个，5月16日宫颈活检示：慢性宫颈炎，CIN3累及腺体，建议做进一步的检查以排查侵润癌	2013-5-16本院:CIN3	CIN3	2013-05-16	2013-05-17	1	1	3	CIN3	高级别CIN病人	LEEP	1	2013-5-17(1305484)CIN3累腺，病变呈多灶性，切缘鳞状上皮增生	CIN3	0	阴性
220	陈汉香	1957-10-19	汉族	武昌区	55	7	463471	2B1092	2013-05-17	2013-06-03	吴绪峰，高晗	阴道少许出血2次，检查发现宫颈病变7天 患者半月前无明显诱因阴道少许出血一次，于5月8日又少许出血来我院就诊，行宫颈细胞学TCT检查提示：上皮内低度病变，高危型HPV阳性，5月13日行阴道镜检并取宫颈活检，5月15日病检回报：1、（阴道壁左侧近穹隆处）：VIN2级；2、（宫颈1、6、11点）：慢性宫颈炎，部分区CIN2-3级。患者白带多，外阴痒	阴道出血	阴道/同房出血	+	阳性			LSIL	是	低级别	0	初14岁，3-4/27-30d,24岁结婚，G2P0，lmp2010-9	2	1至3次	2	0	0次	1	宫颈光，萎缩，穹隆变浅	无	0	0	阴道少许出血2次，检查发现宫颈病变7天 患者半月前无明显诱因阴道少许出血一次，于5月8日又少许出血来我院就诊，行宫颈细胞学TCT检查提示：上皮内低度病变，高危型HPV阳性，5月13日行阴道镜检并取宫颈活检，5月15日病检回报：1、（阴道壁左侧近穹隆处）：VIN2级；2、（宫颈1、6、11点）：慢性宫颈炎，部分区CIN2-3级。患者白带多，外阴痒	2013-5-15本院：CIN3	CIN3	2013-05-15	2013-05-18	3	1	3	CIN3 VIN2	高级别CIN病人	LEEP	1	2013-5-23（1305588）：CIN2-3累腺，切缘未侵	CIN3	0	阴性
221	郑小霞	1983-06-04	汉族	洪湖市	29	2	465895	2B1096	2013-06-02	2013-06-05	吴绪峰，高晗	体检发现宫颈病变26天 患者于2013-5-7体检行宫颈TCT：上皮内低度病变，5月17HPV-13HR：阳性，5月21行阴道镜检拟诊低度上皮内瘤变，并行宫颈活检，5月23日病检报告：鳞状细胞原位癌累及腺体，局灶区可疑侵润，建议进一步检查排除侵润	体检发现	体检发现	+	阳性			LSIL	是	低级别	1	初13岁，3-4/30-32d,26岁结婚，G0，lmp2013-5-24	0	0次	1	0	0次	1	宫颈轻糜状，醋白上皮少而局限	轻度	1	0	体检发现宫颈病变26天 患者于2013-5-7体检行宫颈TCT：上皮内低度病变，5月17HPV-13HR：阳性，5月21行阴道镜检拟诊低度上皮内瘤变，并行宫颈活检，5月23日病检报告：鳞状细胞原位癌累及腺体，局灶区可疑侵润，建议进一步检查排除侵润	2013-5-23：CIN3，局部早侵	CIN3	2013-05-23	2013-06-03	11	1	3	CIN3	高级别CIN病人	LEEP	1	2013-6-5(1306247)CIN3累腺，切缘鳞状上皮增生	CIN3	0	阴性
222	富晖	1974-11-06	汉族	卓刀泉	38	4	466062	2B1099	2013-06-03	2013-06-08	吴绪峰，高晗	体检发现宫颈病变20+天 患者2013-5-9本院体检，TCT示：上皮内高度病变；高危型HPV阳性。门诊建议其行阴道镜检+活检。患者于2013-5-13于本院行阴道镜检查+宫颈活检，病检示：宫颈2、9、12点慢性宫颈炎累腺。切片于2013-5-20经本院会诊后意见为：CIN3累腺	体检发现	体检发现	+	阳性			HSIL	是	高级别	1	初12岁，5/30d,30岁结婚，G2P1A1，Lmp2013-5-24	2	1至3次	2	1	1至2次	2	宫颈下唇轻糜状，不全化生	轻度	1	0	体检发现宫颈病变20+天 患者2013-5-9本院体检，TCT示：上皮内高度病变；高危型HPV阳性。门诊建议其行阴道镜检+活检。患者于2013-5-13于本院行阴道镜检查+宫颈活检，病检示：宫颈2、9、12点慢性宫颈炎累腺。切片于2013-5-20经本院会诊后意见为：CIN3累腺	2013-5-13（2、9、12点）CIN3累腺	CIN3	2013-05-13	2013-06-04	22	1	3	CIN3	高级别CIN病人	LEEP	1	2013-6-6（1306334）：CIN3累腺，切缘鳞状上皮增生	CIN3	0	阴性
223	王春兰	1968-03-10	汉族	黄梅	45	6	466036	2B1097	2013-06-03	2013-06-15	吴绪峰，高晗	体检发现宫颈病变20+天 患者于2013-5-8在武汉协和医院体检，TCT示：宫颈鳞状细胞癌，建议行阴道镜检查+宫颈活检。患者于2013-5-22在武汉协和医院行阴道镜检+宫颈活检，病检示：8、4、1点CIN2-3累腺；10点慢性宫颈炎，局灶CIN1	体检发现	体检发现					鳞癌	是	高级别	1	初12岁，5/30d，22岁结婚，G2P2，Lmp2013-5-16	2	1至3次	2	2	1至2次	2	宫颈：中糜状，阴道镜示糜烂面出血	中度	2	1	体检发现宫颈病变20+天 患者于2013-5-8在武汉协和医院体检，TCT示：宫颈鳞状细胞癌，建议行阴道镜检查+宫颈活检。患者于2013-5-22在武汉协和医院行阴道镜检+宫颈活检，病检示：8、4、1点CIN2-3累腺；10点慢性宫颈炎，局灶CIN1	2013-5-24协和医院：MI1306294：CIN2-3累腺	CIN2-3	2013-05-24	2013-06-03	10	1	2	CIN3	高级别CIN病人	LEEP	1	2013-6-3（1306356）：CIN3，切缘（-）	CIN3	0	阴性
224	吴秀林	1968-03-07	汉族	武汉市	45	6	466125	2B1098	2013-06-03	2013-06-08	吴绪峰，高晗	体检发现宫颈病变20天 患者于2013-5-13前往湖北省人民医院体检，TCT检查发现：非典型鳞状上皮细胞。5月22日HPV高危型：阳性，阴道镜结果显示：高度CIN病变。宫颈7、11、12点组织活检诊断：慢性宫颈炎伴鳞化，CIN2级累腺	体检发现	体检发现	+	阳性			ASCUS	是	低级别	1	初13岁，3/30d,25岁结婚，G4P1A3,lmp2013-5-13	4	≥4次	3	1	1至2次	2	宫颈肥大，直径5cm，轻糜状区域见少许醋白上皮	轻度	1	0	体检发现宫颈病变20天 患者于2013-5-13前往湖北省人民医院体检，TCT检查发现：非典型鳞状上皮细胞。5月22日HPV高危型：阳性，阴道镜结果显示：高度CIN病变。宫颈7、11、12点组织活检诊断：慢性宫颈炎伴鳞化，CIN2级累腺	2013-5-27（1305803）CIN2	CIN2	2013-05-27	2013-06-04	8	1	1	CIN2	高级别CIN病人	LEEP	1	2013-6-5（1306333）CIN2-3累腺，小区切缘CIN1	CIN3	0	CIN1
225	张觅知	1987-08-05	汉族	利济路	25	2	467673	2B1106	2013-06-13	2013-06-18	吴绪峰，高晗	体检发现宫颈病变一月余 患者于4月29日在我院门诊行常规妇科检查，行DNA倍体检查发现出现高倍体细胞15个，细胞学为轻度炎症，HPV-13HR：阳性，遂于5月3日行阴道镜检，拟诊CIN1级，镜下取3、6、10、12四点活检，5月7日回报病理结果为：慢性宫颈炎伴乳头状糜烂及鳞化，部分区CIN2-3级累腺（病检号1304856）.患者偶有同房出血，白带增多等不适	体检发现	体检发现	+	阳性			正常	否	正常	1	初12岁，7/28-60d，未婚，lmp2013-5-30	0	0次	1	0	0次	1	宫颈重糜状	重度	3	0	体检发现宫颈病变一月余 患者于4月29日在我院门诊行常规妇科检查，行DNA倍体检查发现出现高倍体细胞15个，细胞学为轻度炎症，HPV-13HR：阳性，遂于5月3日行阴道镜检，拟诊CIN1级，镜下取3、6、10、12四点活检，5月7日回报病理结果为：慢性宫颈炎伴乳头状糜烂及鳞化，部分区CIN2-3级累腺（病检号1304856）.患者偶有同房出血，白带增多等不适	2013-5（1304856）CIN2-3	CIN2-3	2013-05-07	2013-06-04	28	1	2	CIN3	高级别CIN病人	LEEP	1	2013-6-17（1306752）CIN1，切缘鳞状上皮增生	LSIL	1	阴性
226	颜欢	1982-03-22	汉族	武昌区	31	3	467929	2B1108	2013-06-14	2013-06-20	吴绪峰，高晗	体检发现宫颈病变一周 患者一周前妇科体检行宫颈细胞学DNA>2.5的细胞数132个，TBS：高度鳞状上皮内病变。13/6行阴道镜检拟诊：高度CIN病变，并取宫颈活检；14日病检报告：慢性宫颈炎，CIN3累及腺体，建议进一步检查排除更高级别病变，15日HPV-13：阳性	体检发现	体检发现					HSIL	是	高级别	1	初13岁，5-7/26-28,22岁结婚，G4P1A3，Lmp2013-5-22	4	≥4次	3	1	1至2次	2	宫颈：光，余（-）	无	0	0	体检发现宫颈病变一周 患者一周前妇科体检行宫颈细胞学DNA>2.5的细胞数132个，TBS：高度鳞状上皮内病变。13/6行阴道镜检拟诊：高度CIN病变，并取宫颈活检；14日病检报告：慢性宫颈炎，CIN3累及腺体，建议进一步检查排除更高级别病变，15日HPV-13：阳性	2013-6-14：CIN3累腺	CIN3	2013-06-14	2013-06-16	2	1	3	CIN3	高级别CIN病人	LEEP	1	2013-6-18（1306800）：CIN3累腺，切缘鳞状上皮增生	CIN3	0	阴性
227	廖三云	1972-02-16	汉族	江夏区	41	5	470540	2B1114	2013-07-02	2013-07-07	吴绪峰，高晗	检查发现宫颈病变3月余 患者诉4月2日在外院行取环术时发现宫颈糜烂，有少许白带，色白。于6月21日本院TCT提示ASCUS，HPV18（+），于6月25日在本院阴道镜下行宫颈3、6、10、12点活检，提示慢性宫颈炎，CIN1-2级，未行治疗，2013-6-19，我院门诊B超提示子宫声像图未见明显异常，陶氏腔少量积液	体检发现	体检发现	18+	阳性	16/18+		ASCUS	是	低级别	0	初13岁，7/30d,21岁结婚，G4P1A3，，Lmp2013-6-16	4	≥4次	3	1	1至2次	2	宫颈光，Ⅲ型转化区	无	0	0	检查发现宫颈病变3月余 患者诉4月2日在外院行取环术时发现宫颈糜烂，有少许白带，色白。于6月21日本院TCT提示ASCUS，HPV18（+），于6月25日在本院阴道镜下行宫颈3、6、10、12点活检，提示慢性宫颈炎，CIN1-2级，未行治疗，2013-6-19，我院门诊B超提示子宫声像图未见明显异常，陶氏腔少量积液	2013-6-25：CIN1-2	CIN2	2013-06-25	2013-07-03	8	1	1	CIN2	高级别CIN病人	LEEP	1	2013-7-4（1307548）CIN1-2，切缘鳞状上皮增生	CIN2	0	阴性
228	邓小琴	1970-04-05	汉族	监利县	43	5	472318	2B1122	2013-07-11	2013-07-24	吴绪峰，高晗	体检发现宫颈病变27天 患者27天前监利县妇幼保健院体检时发现TCT提示ASCUS。于2013-7-2至本院就诊，行液基细胞学检查及DNA定量细胞学检查报告为：ASC-H，可见DNA 倍体异常细胞，查HPVE6，E7阳性，行阴道镜检：化生鳞状上皮，拟诊为CIN2-3，月经干净后有白带增多，带血丝有阴道排液	体检发现	体检发现	+	阳性			ASC-H	是	高级别	0	初13岁，7/23-25d，G5P3A2，Lmp2013-6-14	5	≥4次	3	3	≥3次	3	宫颈光滑	无	0	0	体检发现宫颈病变27天 患者27天前监利县妇幼保健院体检时发现TCT提示ASCUS。于2013-7-2至本院就诊，行液基细胞学检查及DNA定量细胞学检查报告为：ASC-H，可见DNA 倍体异常细胞，查HPVE6，E7阳性，行阴道镜检：化生鳞状上皮，拟诊为CIN2-3，月经干净后有白带增多，带血丝有阴道排液	2013-7-11（1307759）CIN2-3累腺	CIN2-3	2013-07-02	2013-07-12	10	1	2	CIN3	高级别CIN病人	LEEP	1	2013-7-13(1307948)CIN3，切缘增生	CIN3	0	阴性
229	李延支	1962-05-05	汉族	安徽省	51	7	472496	2B1127	2013-07-13	2013-07-24	吴绪峰，高晗	白带增多1+月，发现宫颈病变5日 患者1+月前无诱因出现白带增多，色时黄时白，不带血丝；伴外阴瘙痒。间断于外院以阴道炎治疗，效果欠佳。患者2013-7-1于武汉大智路街道卫生就诊，TCT示：ASC-US；嘱患者上级医院，患者2013-7-7本院就诊，宫颈HPV-13阳性。阴道镜检查提示：CIN1-2；宫颈活检：慢性宫颈炎，部分CIN2-3累腺	白带异常	白带异常	+	阳性	其它+		ASCUS	是	低级别	1	初12岁，24岁结婚，G5P4A1，Lmp2013-6-28	5	≥4次	3	4	≥3次	3	宫颈：轻糜状	轻度	1	0	白带增多1+月，发现宫颈病变5日 患者1+月前无诱因出现白带增多，色时黄时白，不带血丝；伴外阴瘙痒。间断于外院以阴道炎治疗，效果欠佳。患者2013-7-1于武汉大智路街道卫生就诊，TCT示：ASC-US；嘱患者上级医院，患者2013-7-7本院就诊，宫颈HPV-13阳性。阴道镜检查提示：CIN1-2；宫颈活检：慢性宫颈炎，部分CIN2-3累腺	2013-7：CIN2-3累腺	CIN2-3	2013-07-07	2013-07-14	7	1	2	CIN3	高级别CIN病人	LEEP	1	2013-7-15（1308028）：CIN2-3累腺，切缘CIN1	CIN3	0	CIN1
230	熊娅芳	1972-02-14	汉族	武珞路	42	5	472392	2B1126	2013-07-13	2013-07-19	吴绪峰，高晗	体检发现宫颈病变2月 余 患者2个月前衡阳县妇幼保健院体检时发现宫颈脱落细胞HPV58型阳性，阴道镜检：宫颈柱状上皮重度外移，2013-5-22宫颈活检组织检查南华大学附属第二医院会诊病理分析：宫颈CIN3累腺。	体检发现	体检发现	其它	阳性	其它+					1	初14岁，4-5/26-27d,G2P1A1	2	1至3次	2	1	1至2次	2	宫颈肥大，重糜状	重度	3	0	体检发现宫颈病变2月 余 患者2个月前衡阳县妇幼保健院体检时发现宫颈脱落细胞HPV58型阳性，阴道镜检：宫颈柱状上皮重度外移，2013-5-22宫颈活检组织检查南华大学附属第二医院会诊病理分析：宫颈CIN3累腺。	外院：CIN3	CIN3	2013-05-22	2013-07-15	54	2	3	CIN3	高级别CIN病人	CKC	2	2013-7-16(1308072)（-）	慢性宫颈炎	1	阴性
231	王志红	1975-05-19	汉族	黄冈	38	4	472374	2B1124	2013-07-15	2013-07-21	吴绪峰，高晗	体检发现宫颈病变1周 患者2013-7-4本院孕前检查，宫颈细胞学检查结果DNA：ASC-H，HPVE7蛋白检测6.27.遂于10/7本院阴道镜，你在哪：CIN2，遂镜下取2、7、12点活检，结果为（病检号1307714）：慢性宫颈炎，部分区CIN2-3级累及腺体。患者偶有豆渣样白带	体检发现	体检发现	+	阳性			ASC-H	是	高级别	1	1-2/29d，G1P1A，Lmp2013-6-25	1	1至3次	2	1	1至2次	2	宫颈：肥大。多个纳囊	无	0	0	体检发现宫颈病变1周 患者2013-7-4本院孕前检查，宫颈细胞学检查结果DNA：ASC-H，HPVE7蛋白检测6.27.遂于10/7本院阴道镜，你在哪：CIN2，遂镜下取2、7、12点活检，结果为（病检号1307714）：慢性宫颈炎，部分区CIN2-3级累及腺体。患者偶有豆渣样白带	2013-7-10本院：CIN2-3	CIN2-3	2013-07-10	2013-07-17	7	1	2	CIN3	高级别CIN病人	LEEP	1	2013-7-20（1308190）：CIN1，切缘鳞状上皮增生	LSIL	1	阴性
232	吴小红	1987-06-08	汉族	华中师范大学	26	2	472587	2B1123	2013-07-15	2013-07-21	吴绪峰，高晗	接触性出血3yeuy患者近3月以来出现同房后出血伴疼痛，。2013-6-27来我院门诊：TCT结果显示：ASC-US，阴道镜活检CIN2-3累腺	同房出血	阴道/同房出血					ASCUS	是	低级别	1	初12岁，7/30-180d，24岁结婚，G1PA1，Lmp2013-7-1	1	1至3次	2	0	0次	1	宫颈：肥大，糜烂状	轻度	1	0	接触性出血3yeuy患者近3月以来出现同房后出血伴疼痛，。2013-6-27来我院门诊：TCT结果显示：ASC-US，阴道镜活检CIN2-3累腺	2013-6-27（本院）：CIN3	CIN3	2013-06-27	2013-07-17	20	1	3	CIN3	高级别CIN病人	LEEP	1	2013-7-20(1308193)：CIN1，切缘鳞状上皮增生	LSIL	1	阴性
233	喻纯	1976-04-25	汉族	武汉	37	4	472603	2B1128	2013-07-15	2013-07-20	吴绪峰，高晗	体检发现宫颈病变52天 患者于2013-5-22行体检时TCT提示：ASCUS，曾在本院予以阴道上药（具体药物不详）。30/6本院HPV检测E6、E7阳性，8/7在阴道镜下行宫颈2、3、6、12点活检，病检提示：慢性宫颈炎伴乳头状糜烂及鳞化，小区CIN2-3级	体检发现	体检发现					ASCUS	是	低级别	0	初18岁，7/28d,23岁结婚，G3P1A2，Lmp2013-6-29	3	1至3次	2	1	1至2次	2	宫颈：肥大，轻糜状	轻度	1	0	体检发现宫颈病变52天 患者于2013-5-22行体检时TCT提示：ASCUS，曾在本院予以阴道上药（具体药物不详）。30/6本院HPV检测E6、E7阳性，8/7在阴道镜下行宫颈2、3、6、12点活检，病检提示：慢性宫颈炎伴乳头状糜烂及鳞化，小区CIN2-3级	2013-7-8：CIN2-3	CIN2-3	2013-07-08	2013-07-17	9	1	2	CIN3	高级别CIN病人	LEEP	1	2013-7-19（1308123）：CIN2-3累腺，切缘鳞状上皮增生	CIN3	0	阴性
234	郭佩	1990-06-10	汉族	硚口区	23	1	472690	2B1125	2013-07-15	2013-07-21	吴绪峰，高晗	体检发现宫颈病变4月余 患者4个月前武汉市一医院检查时TCT：ASC-US，2013-6-14我院：HPV-13HR阳性，TCT：非典型鳞状上皮细胞，倾向上皮内高度病变。阴道镜：高度上皮内病变，CIN2-3。活检结果：慢性宫颈炎伴鳞化，小区CIN2-3累腺伴腺上皮增生	体检发现	体检发现	+	阳性			ASC-H	是	高级别	1	初12岁，G0P0，7/35d，lmp2013-7-1	0	0次	1	0	0次	1	宫颈肥大，中糜状	中度	2	0	体检发现宫颈病变4月余 患者4个月前武汉市一医院检查时TCT：ASC-US，2013-6-14我院：HPV-13HR阳性，TCT：非典型鳞状上皮细胞，倾向上皮内高度病变。阴道镜：高度上皮内病变，CIN2-3。活检结果：慢性宫颈炎伴鳞化，小区CIN2-3累腺伴腺上皮增生	外院：CIN3	CIN3	2013-06-14	2013-07-17	33	2	3	CIN3	高级别CIN病人	LEEP	1	2013-7-18（1308191）（-）	慢性宫颈炎	1	阴性
235	刘和云	1959-01-25	汉族	枣阳	54	7	475960	2B1135	2013-08-01	2013-08-06	吴绪峰，高晗	发现宫颈病变11天 患者11天前，于本院体检，TCT示HSIL，HPV高危型33级82型阳性，遂于2013-7-27在本院行阴道镜检，拟诊：CIN2-3，慢性宫颈炎，镜下取宫颈多点活检病检号：1308633提示慢性宫颈炎，小区CIN2-3级累腺	体检发现	体检发现	33,82+	阳性	其它+		HSIL	是	高级别	1	初12岁，5/30d，25岁结婚，G2P2，绝经2年	2	1至3次	2	2	1至2次	2	宫颈光	无	0	0	发现宫颈病变11天 患者11天前，于本院体检，TCT示HSIL，HPV高危型33级82型阳性，遂于2013-7-27在本院行阴道镜检，拟诊：CIN2-3，慢性宫颈炎，镜下取宫颈多点活检病检号：1308633提示慢性宫颈炎，小区CIN2-3级累腺	本院：CIN3	CIN3	2013-07-27	2013-08-02	6	1	3	CIN3	高级别CIN病人	LEEP	1	2013-8-5(1308958)CIN2-3，切缘鳞状上皮增生	CIN3	0	阴性
236	邵建慧	1979-07-10	汉族	中北路	34	3	478489	2B1138	2013-08-17	2013-08-24	吴绪峰，高晗	体检发现宫颈病变14天 患者于2013-8-3武汉兰青医学检验所行常规体检，宫颈TCT检测提示AGC，于2013-8-12在我院行宫颈HPV检查，提示HPV-13HR，阴道镜下取活检（病检号：1309381）提示慢性宫颈炎伴鳞化，部分区CIN2-3级累腺	体检发现	体检发现	+	阳性			AGC	是	高级别	1	初13岁，5/30d,G2P1A1，lmp2013-7-20	2	1至3次	2	1	1至2次	2	无	无	0	0	体检发现宫颈病变14天 患者于2013-8-3武汉兰青医学检验所行常规体检，宫颈TCT检测提示AGC，于2013-8-12在我院行宫颈HPV检查，提示HPV-13HR，阴道镜下取活检（病检号：1309381）提示慢性宫颈炎伴鳞化，部分区CIN2-3级累腺	2013-8-12（1309381）CIN2-3	CIN2-3	2013-08-12	2013-08-19	7	1	2	CIN3	高级别CIN病人	LEEP	1	LEEP术后病检：慢性宫颈炎，小区CIN3累腺，大部分切缘未见CIN病变	CIN3	0	阴性
237	郑红莉	1975-08-14	汉族	黄冈市	38	4	488292	2B1156	2013-08-18	2013-10-22	吴绪峰高晗	体检发现宫颈病变1月余 患者诉2013-9-8体检发现宫颈病变，遂于我院行宫颈TBS：LSIL，宫颈DNA倍体：未见明显异常。患者于2013-9-29在黄冈市中心医院取宫颈（2、8）点活检（病检号：20135349）提示：慢性宫颈炎伴鳞状上皮内挖空细胞（2点）鳞状上皮化生及鳞状上皮内瘤变1级（CIN1）（8点）鳞状上皮内CIN2-3级并累及腺体。今日患者来我院就诊，门诊行阴道镜，拟诊：CIN3	体检发现	体检发现					LSIL	是	低级别	1	初12岁，22岁结婚，4/25d，G6P1A5,lmp2013-10-10	6	≥4次	3	1	1至2次	2	宫颈中糜状	中度	2	0	体检发现宫颈病变1月余 患者诉2013-9-8体检发现宫颈病变，遂于我院行宫颈TBS：LSIL，宫颈DNA倍体：未见明显异常。患者于2013-9-29在黄冈市中心医院取宫颈（2、8）点活检（病检号：20135349）提示：慢性宫颈炎伴鳞状上皮内挖空细胞（2点）鳞状上皮化生及鳞状上皮内瘤变1级（CIN1）（8点）鳞状上皮内CIN2-3级并累及腺体。今日患者来我院就诊，门诊行阴道镜，拟诊：CIN3	2013-9-29外院：CIN2-3	CIN2-3	2013-09-29	2013-10-20	21	1	2	CIN3	高级别CIN病人	LEEP	1	2013-10-21(1312235)1、CIN3，小区切缘CIN3，2、锥切外缘：慢性炎	CIN3	0	CIN3
238	熊敏	1981-12-23	汉族	鄂州	31	3	478864	2B1141	2013-08-20	2013-08-29	吴绪峰，高晗	体检发现宫颈病变三月余，伴停经53天 患者于2013-5-4在湖北省妇幼保健院行体检时宫颈TCT见非典型鳞状上皮细胞，2013-5-6在我院查高危型HPV51阳性。2013-5-13我院阴道镜检查宫颈陈旧性裂伤，CIN待排。宫颈组织活检：慢性宫颈炎伴乳头状糜烂CIN1-2级，2013-5-14在我院行取环术，患者Lmp2013-6-28，停经一月余有轻微早孕反应。2013-8-19在我院阴道B超示宫内妊娠（子宫稍大7.2*8.2*7.0cm，双附件未及异常，宫腔内可见2.1*4.9*1.1cm的孕囊回声，可见卵黄囊胚芽及原始心管搏动）	体检发现	体检发现	51+	阳性	其它+		ASCUS	是	低级别	0	初13岁，7/30d，21岁结婚，G6P2A4，Lmp2013-6-28	6	≥4次	3	2	1至2次	2	无	无	0	0	体检发现宫颈病变三月余，伴停经53天 患者于2013-5-4在湖北省妇幼保健院行体检时宫颈TCT见非典型鳞状上皮细胞，2013-5-6在我院查高危型HPV51阳性。2013-5-13我院阴道镜检查宫颈陈旧性裂伤，CIN待排。宫颈组织活检：慢性宫颈炎伴乳头状糜烂CIN1-2级，2013-5-14在我院行取环术，患者Lmp2013-6-28，停经一月余有轻微早孕反应。2013-8-19在我院阴道B超示宫内妊娠（子宫稍大7.2*8.2*7.0cm，双附件未及异常，宫腔内可见2.1*4.9*1.1cm的孕囊回声，可见卵黄囊胚芽及原始心管搏动）	2013-5-13：CIN1-2	CIN2	2013-05-13	2013-08-22	101	3	1	CIN2并早孕	高级别CIN病人	LEEP	1	2013-8-27：CIN1，切缘（-）	慢性宫颈炎	1	阴性
239	张利敏	1974-03-14	汉族	仙桃市	39	4	480448	2B1146	2013-08-24	2013-09-16	吴绪峰，高晗	体检发现宫颈病变4月，异常阴道出血1月 患者2013年4月仙桃市第一医院常规体检，TCT提示： ASCU-US，未行治疗,2013年6月30日-7月5日月经 潮后，于2013年7月15日无明显诱因出现阴道出血，量同月经,7月22日出血自行停止，未行特殊处理。2013年8月4日再次阴道出血，持续至今,2013年8月22日该院阴道镜下拟诊CINI?，镜下活检： CINIII。患者无腹痛、接触性出血，无白带增多，无阴道排液等不适，今来我院患者要求进一步治疗，门诊以CINI收入院。病程中，患者精神、食欲好、睡眠可，大小便正常，体力、体重无明显变化	阴道出血	阴道/同房出血					ASCUS	是	低级别	0	初12岁，7/28-30d，24岁结婚，G1P1，Lmp2013-8-4	1	1至3次	2	1	1至2次	2	宫颈中糜状，2-8°不全化生状	中度	2	0	体检发现宫颈病变4月，异常阴道出血1月 患者2013年4月仙桃市第一医院常规体检，TCT提示： ASCU-US，未行治疗,2013年6月30日-7月5日月经 潮后，于2013年7月15日无明显诱因出现阴道出血，量同月经,7月22日出血自行停止，未行特殊处理。2013年8月4日再次阴道出血，持续至今,2013年8月22日该院阴道镜下拟诊CINI?，镜下活检： CINIII。患者无腹痛、接触性出血，无白带增多，无阴道排液等不适，今来我院患者要求进一步治疗，门诊以CINI收入院。病程中，患者精神、食欲好、睡眠可，大小便正常，体力、体重无明显变化	2013-8-25外院：CIN3	CIN3	2013-08-25	2013-08-28	3	1	3	CIN3	高级别CIN病人	LEEP	1	1、(宫颈组织)：宫颈鳞状细胞位癌累及腺体：病变是多株性，局灶区可见间质浸润(浸润深度<2m，深度≤7m)，部分区切缘CINⅢ级累及腺体；2、(宫颈28点病变外缘)：慢性宫颈炎，CINⅡ-Ⅲ级累及腺体； 3、(宫内物)：送检子宫内膜呈分泌性改变，另见小块游离鳞状上皮呈CⅠN3级改变。	CIN3	0	CIN3
240	江冬香	1963-12-07	汉族	武汉市	49	6	479922	2B1145	2013-08-26	2013-09-04	吴绪峰，高晗	阴道接触性出血2月 患者2月前开始出现接触性出血。量少，点滴状，未予特殊处理。患者于2013-7-3.0在我院体检，行宫颈TCT示上皮内高度病变，于2013-8-15在我院行阴道镜检，镜下取宫颈4、6、11点活检提示慢性宫颈炎，CIN3级累及腺体	同房出血	阴道/同房出血					HSIL	是	高级别	1	初19岁。7/30d，20岁结婚，G2P2，Lmp2013-8-6	2	1至3次	2	2	1至2次	2	宫颈重糜状，触血（+）	重度	3	1	阴道接触性出血2月 患者2月前开始出现接触性出血。量少，点滴状，未予特殊处理。患者于2013-7-3.0在我院体检，行宫颈TCT示上皮内高度病变，于2013-8-15在我院行阴道镜检，镜下取宫颈4、6、11点活检提示慢性宫颈炎，CIN3级累及腺体	2013-8-15：CIN3	CIN3	2013-08-15	2013-08-26	11	1	3	CIN3	高级别CIN病人	LEEP	1	2013-8-27（1309982）：CIN3，小区切缘CIN3	CIN3	0	CIN3
241	石磊	1984-10-23	汉族	河南	28	2	482632	2B1147	2013-09-12	2013-09-17	吴绪峰，高晗	体检发现宫颈病变2月余 患者于2013-5-29在平顶山妇幼保健院查HPV：16、58（+）。2013-8-6在平顶山第四人民医院复查HPV：16、58（+），行TCT提示：非典型鳞状细胞增生，行阴道镜检，拟诊：高度CIN病变。2013-8-22平顶山第四人民医院病检结果：宫颈CIN2-3级累及腺体。患者有白带增多，有瘙痒，有腰酸，有接触性出血2次，出血量少	体检发现	体检发现	16,58+	阳性	16/18+		ASCUS	是	低级别	1	初12岁，4-5/22-28d，23岁结婚，Lmp2013-9-6	0	0次	1	0	0次	1	宫颈：重糜状	重度	3	0	体检发现宫颈病变2月余 患者于2013-5-29在平顶山妇幼保健院查HPV：16、58（+）。2013-8-6在平顶山第四人民医院复查HPV：16、58（+），行TCT提示：非典型鳞状细胞增生，行阴道镜检，拟诊：高度CIN病变。2013-8-22平顶山第四人民医院病检结果：宫颈CIN2-3级累及腺体。患者有白带增多，有瘙痒，有腰酸，有接触性出血2次，出血量少	2013-9-5：CIN3	CIN3	2013-09-05	2013-09-13	8	1	3	CIN3	高级别CIN病人	LEEP	1	2013-9-17（1310774）:1、（宫颈Leep组织）CIN级累及腺体，小区切缘可见CIN3级（14/16处）； 2、（宫颈leep外缘3-9点切除组织）CIN3级累及腺体，部分区切缘可见CIN3级	CIN3	0	CIN3
242	庞小灵	1968-05-04	汉族	深圳市	45	6	488658	2B1160	2013-09-19	2013-10-29	吴绪峰，高晗	发现宫颈病变11天 患者于2013-10-8在本院体检时行宫颈DNA倍体检测提示ASCUS，宫颈HPV提示HPV-13HR阳性，建议患者行阴道镜检查+活检。于2013-10-11在本院行阴道镜检，拟诊：低度CIN病变取宫颈3、6、9、12点活检示：宫颈鳞状细胞原位癌累及腺体（病检号1312556）	体检发现	体检发现	+	阳性			ASCUS	是	低级别	1	初13岁，3/30d，21岁结婚，G4P2A2，lmp2013-10-17.，绝育术	4	≥4次	3	2	1至2次	2	宫颈肥大，中糜状	中度	2	0	发现宫颈病变11天 患者于2013-10-8在本院体检时行宫颈DNA倍体检测提示ASCUS，宫颈HPV提示HPV-13HR阳性，建议患者行阴道镜检查+活检。于2013-10-11在本院行阴道镜检，拟诊：低度CIN病变取宫颈3、6、9、12点活检示：宫颈鳞状细胞原位癌累及腺体（病检号1312556）	2013-10-15CIN3累腺	CIN3	2013-10-15	2013-10-20	5	1	3	CIN3	高级别CIN病人	LEEP	1	2013-10-22（1312276）CIS，小区切缘CIN3（9/12处）	CIN3	0	CIN3
243	朱彩云	1976-05-03	汉族	武昌区	37	4	484272	2B1151	2013-09-22	2013-09-25	吴绪峰，高晗	白带异常2月，发现宫颈病变25天 患者2月来无明显诱因出现白带异常，有异味。患者2013-8-23在我院行宫颈DNA提示ASCUS，宫颈HPV-13HR阳性，于2013-8-28在我院行阴道镜检，拟诊：CIN1，镜下取宫颈5、7、12点活检病检号：1310062提示慢性宫颈炎，部分区CIN2级	白带异常	白带异常	+	阳性			ASCUS	是	低级别	0	初13岁，4/35d,21岁结婚，G2P1A1，lmp2013-9-18	2	1至3次	2	1	1至2次	2	无	无	0	0	白带异常2月，发现宫颈病变25天 患者2月来无明显诱因出现白带异常，有异味。患者2013-8-23在我院行宫颈DNA提示ASCUS，宫颈HPV-13HR阳性，于2013-8-28在我院行阴道镜检，拟诊：CIN1，镜下取宫颈5、7、12点活检病检号：1310062提示慢性宫颈炎，部分区CIN2级	2013-8-28（1310062）CIN2	CIN2	2013-08-28	2013-09-23	26	1	1	CIN2	高级别CIN病人	LEEP	1	2013-9-25(1311189)CIN3，切缘鳞状上皮增生	CIN3	0	阴性
244	崔秀云	1974-03-18	汉族	监利县	39	4	486286	2B1152	2013-10-06	2013-10-10	吴绪峰，高晗	经量增多4年，白带异常9月，发现宫颈病变3月余 患者4年前开始无明显诱因出现经量增多，月经量为平素1.5倍，有大血块，未行特殊治疗。2年外院查盆腔B超提示子宫腺肌瘤（具体大小不详），口服桂枝茯苓胶囊后复查B超提示肌瘤体积无明显变化。之后定期复查肌瘤体积逐渐增大，未行治疗。9月前无明显诱因出现白带异常，量多，黄色，有异味，于2013-6-27在江城妇科医院行宫颈DNA倍体检测提示ASCUS，于2013-9-24在我院查宫颈HPV-13HR阳性，宫颈TBS：中度炎症，宫颈DNA（-）。盆腔B超示：子宫声像图改变（子宫腺肌瘤？）子宫内膜增厚，陶氏腔积液。遂在我院行阴道镜检，拟诊：CIN1，镜下取宫颈（1、5、7、11）点活检病检号：1311204提示：慢性宫颈炎伴乳头状糜烂及鳞化，部分区CIN2-3级累及腺体。患者有头昏、黑蒙、乏力、心慌、有痛经	其它	其它	+	阳性			ASCUS	是	低级别	1	处13岁，7/29d，20岁结婚，G3P1A2，Lmp2013-9-7	3	1至3次	2	1	1至2次	2	宫颈：肥大，轻糜状	轻度	1	0	经量增多4年，白带异常9月，发现宫颈病变3月余 患者4年前开始无明显诱因出现经量增多，月经量为平素1.5倍，有大血块，未行特殊治疗。2年外院查盆腔B超提示子宫腺肌瘤（具体大小不详），口服桂枝茯苓胶囊后复查B超提示肌瘤体积无明显变化。之后定期复查肌瘤体积逐渐增大，未行治疗。9月前无明显诱因出现白带异常，量多，黄色，有异味，于2013-6-27在江城妇科医院行宫颈DNA倍体检测提示ASCUS，于2013-9-24在我院查宫颈HPV-13HR阳性，宫颈TBS：中度炎症，宫颈DNA（-）。盆腔B超示：子宫声像图改变（子宫腺肌瘤？）子宫内膜增厚，陶氏腔积液。遂在我院行阴道镜检，拟诊：CIN1，镜下取宫颈（1、5、7、11）点活检病检号：1311204提示：慢性宫颈炎伴乳头状糜烂及鳞化，部分区CIN2-3级累及腺体。患者有头昏、黑蒙、乏力、心慌、有痛经	2013-9-24(1311204)我院：CIN2-3	CIN2-3	2013-09-24	2013-10-08	14	1	2	CIN3	高级别CIN病人	LEEP	1	2013-10-9(1311658)CIN1，切缘鳞状上皮增生	LSIL	1	阴性
245	付小春	1985-12-08	汉族	广埠屯	27	2	488112	2B1154	2013-10-16	2013-10-30	吴绪峰，高晗	同房出血半年 患者近半年有间断同房少量出血，色鲜红。偶有百度学术异味未行特殊治疗，2013-10-11在我院行TCT提示非典型鳞状上皮细胞，10月12日在我院行阴道镜检，拟诊：CIN3，镜下取宫颈3、、4、6、8、12点活检（病理号：1311867）提示：宫颈鳞状细胞原位癌累及腺体	同房出血	阴道/同房出血					ASCUS	是	低级别	1	初13岁，4/30d，20岁结婚，G4P1A3，lmp2013-9-10，IUD	4	≥4次	3	1	1至2次	2	宫颈重糜状	重度	3	0	同房出血半年 患者近半年有间断同房少量出血，色鲜红。偶有百度学术异味未行特殊治疗，2013-10-11在我院行TCT提示非典型鳞状上皮细胞，10月12日在我院行阴道镜检，拟诊：CIN3，镜下取宫颈3、、4、6、8、12点活检（病理号：1311867）提示：宫颈鳞状细胞原位癌累及腺体	2013-10-12（1311867）CIN3	CIN3	2013-10-12	2013-10-17	5	1	3	CIN3	高级别CIN病人	CKC	2	2013-10-18（1312158）CIS，小区切缘CIN1	CIN3	0	CIN1
246	周桂凤	1968-07-10	汉族	武汉市	45	6	488666	2B1159	2013-10-19	2013-10-30	吴绪峰，高晗	体检发现宫颈病变20余天 患者2013-9患者单位体检发现宫颈病变，患者于2013-10-14在湖北省妇幼保健院行宫颈TCT检查示：非典型鳞状上皮增生。查宫颈HPV提示高危型阳性，于2013-10-18在湖北省妇幼保健院行阴道镜，拟诊ICN3	体检发现	体检发现	+	阳性			ASCUS	是	低级别	0	初16岁，24-26/3d，23岁结婚，G3P1A2，lmp2013-9-28	3	1至3次	2	1	1至2次	2	宫颈重糜状，触血（+）	重度	3	1	体检发现宫颈病变20余天 患者2013-9患者单位体检发现宫颈病变，患者于2013-10-14在湖北省妇幼保健院行宫颈TCT检查示：非典型鳞状上皮增生。查宫颈HPV提示高危型阳性，于2013-10-18在湖北省妇幼保健院行阴道镜，拟诊ICN3	2013-10-18本院：CIN3	CIN3	2013-10-18	2013-10-20	2	1	3	CIN3	高级别CIN病人	LEEP	1	2013-10-22（1312306）CIN2-3累腺，部分区切缘CIN2级	CIN3	0	CIN2
247	汤萍	1980-12-31	汉族	徐东路	32	3	488756	2B1158	2013-10-22	2013-10-25	吴绪峰，高晗	体检发现宫颈病变1年余 患者2012-5武汉161医院体检发现CIN1，未行治疗。同月来我院行阴道镜活检提示CIN1，（当时患者因早期妊娠未做特殊处理，建议产后复查。患者于2013-9-8在同济医院TCT示：有非典型鳞状上皮细胞），查宫颈HPV提示高危型感染，于2013-9-26在同济医院行阴道镜检，拟诊：宫颈外口大面积病变HSIL，宫颈管内病变待明确？镜下取宫颈2、4、7、10点活检病检号：13-40217提示慢性宫颈炎，局灶区CIN3级	体检发现	体检发现		阳性			ASCUS	是	低级别	0	初13岁，4/30d，31岁结婚，G1P1，lmp2013-10-16	1	1至3次	2	1	1至2次	2	宫颈轻糜状，薄的醋白上皮限于内1/3	轻度	1	0	体检发现宫颈病变1年余 患者2012-5武汉161医院体检发现CIN1，未行治疗。同月来我院行阴道镜活检提示CIN1，（当时患者因早期妊娠未做特殊处理，建议产后复查。患者于2013-9-8在同济医院TCT示：有非典型鳞状上皮细胞），查宫颈HPV提示高危型感染，于2013-9-26在同济医院行阴道镜检，拟诊：宫颈外口大面积病变HSIL，宫颈管内病变待明确？镜下取宫颈2、4、7、10点活检病检号：13-40217提示慢性宫颈炎，局灶区CIN3级	2013-9-26同济（1340217）CIN3（局灶性）	CIN3	2013-09-26	2013-10-23	27	1	3	CIN3	高级别CIN病人	LEEP	1	leep术后病检（-）	慢性宫颈炎	1	阴性
248	肖笙声	1982-12-16	汉族	武汉市	30	3	489302	2B1162	2013-10-24	2013-10-29	吴绪峰，高晗	发现宫颈病变24天 患者2013-10-1在我院行常规体检，宫颈TCT提示非典型鳞状细胞，宫颈高危HPV：A9（16、31、33、35、52、58）病毒感染阳性，于2013-10-16在我院行阴道镜检，拟诊：宫颈多发性纳氏囊肿，慢性宫颈炎（中度），镜下取宫颈4、8、11、1点活检病检号：1312007提示慢性宫颈炎，CIN2-3级累及腺体	体检发现	体检发现	A9+	阳性	其它+		ASCUS	是	低级别	1	初13岁，4/28d，G1P0A1，29岁结婚，lmp2013-10-6	1	1至3次	2	0	0次	1	宫颈轻糜状，光镜下薄的醋白上皮	轻度	1	0	发现宫颈病变24天 患者2013-10-1在我院行常规体检，宫颈TCT提示非典型鳞状细胞，宫颈高危HPV：A9（16、31、33、35、52、58）病毒感染阳性，于2013-10-16在我院行阴道镜检，拟诊：宫颈多发性纳氏囊肿，慢性宫颈炎（中度），镜下取宫颈4、8、11、1点活检病检号：1312007提示慢性宫颈炎，CIN2-3级累及腺体	2013-10-26（1312007）CIN2-3	CIN2-3	2013-10-26	2013-10-28	2	1	2	CIN3	高级别CIN病人	LEEP	1	2013-10-28（1312569）CIN2-3累腺，切缘（-）	CIN3	0	阴性
249	袁永苹	1979-12-17	汉族	枣阳	33	3	490577	2B1169	2013-10-30	2013-11-05	吴绪峰，高晗	白带异常2年，发现宫颈病变5天 患者2年来无明显诱因出现白带异常，量多，色黄，有异味，于2013-10-8就诊湖北枣阳市妇幼保健院行宫颈TCT提示ASCUS（未见报告单），于2013-10-15进一步行阴道镜检拟诊：慢性宫颈炎？CIN？，镜下取宫颈活检，10月26日病检：病检号：BL130829提示病变组织CIN3，局灶部分考虑癌变，未予处理，于今日来我院就诊，会诊：切片后报告（病检号：HZ20131015）提示慢性宫颈炎，CIN3累及腺体	白带异常	白带异常					ASCUS	是	低级别	1	初13岁，3/30-40d,22岁结婚，G3P1A2，lmp2013-10-2	3	1至3次	2	1	1至2次	2	宫颈重糜状，触血（+）	重度	3	1	白带异常2年，发现宫颈病变5天 患者2年来无明显诱因出现白带异常，量多，色黄，有异味，于2013-10-8就诊湖北枣阳市妇幼保健院行宫颈TCT提示ASCUS（未见报告单），于2013-10-15进一步行阴道镜检拟诊：慢性宫颈炎？CIN？，镜下取宫颈活检，10月26日病检：病检号：BL130829提示病变组织CIN3，局灶部分考虑癌变，未予处理，于今日来我院就诊，会诊：切片后报告（病检号：HZ20131015）提示慢性宫颈炎，CIN3累及腺体	2013-10-30会诊枣阳市妇幼切片：CIN3累腺	CIN3	2013-10-30	2013-11-01	2	1	3	CIN3	高级别CIN病人	CKC	2	2013-11-4（1312936）CIS，切缘阴性	CIN3	0	阴性
250	刘芳	1976-10-02	汉族	潜江市	37	4	490681	2B1170	2013-10-31	2013-11-04	吴绪峰，高晗	接触性出血2年，妇检发现宫颈病变7天 患者于2011年开始出现同房后间断行阴道流血，量少，白带量多，色黄，有异味，在外院治疗，给阴道上药（达克宁），上药期间好转，停药后又开始反复发作。患者于2013-10-17在潜江市妇幼保健院妇检时行TCT检查及阴道镜下取宫颈组织活检。2013--10-17武汉艾迪康细胞病理学诊断示：非典型腺细胞，不能明确意义；HPV检查结果示“HPV16阳性，其余所检HPV型别为阴性”；宫颈3点：慢性宫颈炎伴糜烂及鳞状上皮化生，挖空样细胞形成，ICN2级，建议检测P16与ki67；6点慢性宫颈炎伴糜烂，ICN1级；9点：慢性宫颈炎伴糜烂及鳞状上皮化生，挖空样细胞形成，CIN2级；12点慢性宫颈炎，ICN3级	同房出血	阴道/同房出血	16+	阳性	16/18+		AGC	是	高级别	0	初13岁，5/30d，23岁结婚，G0P0，lmp2013-10-11，抱养一女	0	0次	1	0	0次	1	宫颈肥大，II°糜烂	中度	2	0	接触性出血2年，妇检发现宫颈病变7天 患者于2011年开始出现同房后间断行阴道流血，量少，白带量多，色黄，有异味，在外院治疗，给阴道上药（达克宁），上药期间好转，停药后又开始反复发作。患者于2013-10-17在潜江市妇幼保健院妇检时行TCT检查及阴道镜下取宫颈组织活检。2013--10-17武汉艾迪康细胞病理学诊断示：非典型腺细胞，不能明确意义；HPV检查结果示“HPV16阳性，其余所检HPV型别为阴性”；宫颈3点：慢性宫颈炎伴糜烂及鳞状上皮化生，挖空样细胞形成，ICN2级，建议检测P16与ki67；6点慢性宫颈炎伴糜烂，ICN1级；9点：慢性宫颈炎伴糜烂及鳞状上皮化生，挖空样细胞形成，CIN2级；12点慢性宫颈炎，ICN3级	外院：CIN2	CIN2	2013-10-17	2013-11-01	15	1	1	CIN2	高级别CIN病人	LEEP	1	2013-11-3（1312869）CIN2，切缘增生	CIN2	0	阴性
251	李葵华	1983-11-02	汉族	武昌区	30	3	490284	2B1167	2013-11-02	2013-11-07	吴绪峰，高晗	体检发现宫颈病变26天 患者于2013-10-6在我院门诊体检行宫颈TCT：上皮内高度病变，于11日行阴道镜检拟诊CIN2-3级，并取宫颈活检，10月15日病检报告为：CIN2-3级累及腺体（病检：1311218）	体检发现	体检发现					HSIL	是	高级别	1	初14岁，5/28d，26岁结婚，G4P2A2，lmp2013-10-23	4	≥4次	3	2	1至2次	2	宫颈轻糜状	轻度	1	0	体检发现宫颈病变26天 患者于2013-10-6在我院门诊体检行宫颈TCT：上皮内高度病变，于11日行阴道镜检拟诊CIN2-3级，并取宫颈活检，10月15日病检报告为：CIN2-3级累及腺体（病检：1311218）	2013-10-15本院：CIN2-3	CIN2-3	2013-10-15	2013-11-04	20	1	2	CIN3	高级别CIN病人	LEEP	1	2013-11-6(1313035)CIN2-3累腺，切缘（-）	CIN3	0	阴性
252	潘俊红	1970-03-26	汉族	武汉市	43	5	490284	2B1166	2013-11-02	2013-11-08	吴绪峰，高晗	体检发现宫颈病变17天 患者于2013-10-14在我院体检，行宫颈TCT提示ASC-H，宫颈DNA>2.5的细胞数4个，HPV-13HR阳性，于2013-10-28在我院行 阴道镜检，拟诊：CIN3，镜下取宫颈（3、5、6、7、9、12）点活检（病检号：1312639）提示：慢性宫颈炎，CIN3累及腺体，建议做进一步以排查浸润	体检发现	体检发现	+	阳性			ASC-H	是	高级别	1	初13岁，6/30d，25岁结婚，G6P2A4，lmp2013-10-21，已结扎	6	≥4次	3	2	1至2次	2	宫颈重糜状	重度	3	0	体检发现宫颈病变17天 患者于2013-10-14在我院体检，行宫颈TCT提示ASC-H，宫颈DNA>2.5的细胞数4个，HPV-13HR阳性，于2013-10-28在我院行 阴道镜检，拟诊：CIN3，镜下取宫颈（3、5、6、7、9、12）点活检（病检号：1312639）提示：慢性宫颈炎，CIN3累及腺体，建议做进一步以排查浸润	2013-10-28（1312639）CIN3	CIN3	2013-10-28	2013-11-04	7	1	3	CIN3	高级别CIN病人	CKC	2	2013-11-5(1313000)CIS，病变呈多灶性，切缘（-）	CIN3	0	阴性
253	祁秋枝	1967-08-22	汉族	黄冈市	46	6	492633	2B1178	2013-11-11	2013-11-21	吴绪峰，高晗	白带异常1年，发现宫颈病变21天 患者诉自1年前开始无明显诱因出现白带异常，量多，有异味，未行特殊治疗。患者于2013-10-21来我院就诊，行宫颈DNA>2.5的细胞数4个。宫颈TBS：中度炎症。查宫颈HPV-13HR阳性。盆腔B超示：宫腔下段可见多个强光斑，其中一个大小约0.2*0.2cm，未行治疗。于2013-11-7在我院行阴道镜检，拟诊：CIN1，镜下取宫颈（3、6、9、12）点活检（病检号：1313109）提示慢性宫颈炎伴鳞化，部分区CIN2-3级累及腺体。	白带异常	白带异常	+	阳性			正常	否	正常	1	初13岁，3/23d,20岁结婚，G3P2A1，lmp2013-10-29	3	1至3次	2	2	1至2次	2	宫颈轻糜状	轻度	1	0	白带异常1年，发现宫颈病变21天 患者诉自1年前开始无明显诱因出现白带异常，量多，有异味，未行特殊治疗。患者于2013-10-21来我院就诊，行宫颈DNA>2.5的细胞数4个。宫颈TBS：中度炎症。查宫颈HPV-13HR阳性。盆腔B超示：宫腔下段可见多个强光斑，其中一个大小约0.2*0.2cm，未行治疗。于2013-11-7在我院行阴道镜检，拟诊：CIN1，镜下取宫颈（3、6、9、12）点活检（病检号：1313109）提示慢性宫颈炎伴鳞化，部分区CIN2-3级累及腺体。	2013-11-7（1313109）CIN2-3	CIN2-3	2013-11-07	2013-11-12	5	1	2	CIN3	高级别CIN病人	LEEP	1	2013-11-13(1313375)（-）	慢性宫颈炎	1	阴性
254	赵桂燕	1973-01-16	汉	青山	40	5	492601	2B1177	2013-11-11	2013-11-15	吴绪峰，高晗	体检发现宫颈病变28天 患者诉于2013-10-14在我院体检时发现宫颈病变，行宫颈TCT提示上皮内高度病变，于2013-10-23在我院行阴道镜检，拟诊：高度CIN病变，镜下取宫颈组织活检（病检号：1312445）提示：慢性宫颈炎伴鳞化，CIN1-2级。于2013-10-29在我院查宫颈HPV-13HR阳性	体检发现	体检发现					HSIL	是	高级别	0	初15岁，4-5/28-32d，20岁结婚，G4P2A2，lmp2013-11-2	4	≥4次	3	2	1至2次	2	宫颈轻糜状	轻度	1	0	体检发现宫颈病变28天 患者诉于2013-10-14在我院体检时发现宫颈病变，行宫颈TCT提示上皮内高度病变，于2013-10-23在我院行阴道镜检，拟诊：高度CIN病变，镜下取宫颈组织活检（病检号：1312445）提示：慢性宫颈炎伴鳞化，CIN1-2级。于2013-10-29在我院查宫颈HPV-13HR阳性	2013-10-14（1312445）CIN1-2	CIN2	2013-10-14	2013-11-12	29	1	1	CIN2	高级别CIN病人	LEEP	1	2013-11-13（1313361）慢性炎	慢性宫颈炎	1	阴性
255	付丽	1982-02-06	汉族	青山区	31	3	493314	2B1179	2013-11-18	2013-11-21	吴绪峰，高晗	体检发现宫颈病变12天 患者于2013-11-5在单位体检行宫颈TCT提示LSIL，宫颈HPV（16、18型）DNA：阳性，于2013-11-06行宫颈活检：提示3、12点慢性宫颈炎，局灶区CIN2级	体检发现	体检发现	16、18+	阳性	16/18+		LSIL	是	低级别	0	初13岁，5/23-26d，24岁结婚，G3P1A2，lmp2013-11-11	3	1至3次	2	1	1至2次	2	宫颈轻糜状，纳囊	轻度	1	0	体检发现宫颈病变12天 患者于2013-11-5在单位体检行宫颈TCT提示LSIL，宫颈HPV（16、18型）DNA：阳性，于2013-11-06行宫颈活检：提示3、12点慢性宫颈炎，局灶区CIN2级	2013-11-6兰卫检验所：CIN2	CIN2	2013-11-06	2013-11-19	13	1	1	CIN2	高级别CIN病人	LEEP	1	2013-11-20(1313716)CIN2，切缘（-）	CIN2	0	阴性
256	吴丹	1987-08-14	汉族	武穴市	26	2	489156	2B1180	2013-11-19	2013-11-22	吴绪峰，高晗	体检发现宫颈病变39天 患者于2013-10-11在湖北省妇幼保健院行宫颈TCT提示ASCUS，于2013-10-11在湖北省妇幼保健院查宫颈HPV提示阳性，于2013-11-14在湖北省妇幼保健院行阴道镜检，拟诊：慢性宫颈炎（中度）CIN待排，镜下取宫颈3、7、9、12点活检病检号：1312205提示慢性宫颈炎伴鳞化，局灶区CIN2-3	体检发现	体检发现	+	阳性			ASCUS	是	低级别	0	初14岁，7/30d,21岁结婚，G3P1A2，lmp2013-11-11	3	1至3次	2	1	1至2次	2	宫颈下唇轻糜状	轻度	1	0	体检发现宫颈病变39天 患者于2013-10-11在湖北省妇幼保健院行宫颈TCT提示ASCUS，于2013-10-11在湖北省妇幼保健院查宫颈HPV提示阳性，于2013-11-14在湖北省妇幼保健院行阴道镜检，拟诊：慢性宫颈炎（中度）CIN待排，镜下取宫颈3、7、9、12点活检病检号：1312205提示慢性宫颈炎伴鳞化，局灶区CIN2-3	2013-11-14本院：CIN2-3	CIN2-3	2013-11-14	2013-11-20	6	1	2	CIN3	高级别CIN病人	LEEP	1	2013-11-22（1313804）CIN2-3，切缘（-）	CIN3	0	阴性
257	胡素华	1975-11-15	汉族	武昌友谊大道	38	4	495014	2B1190	2013-11-25	2013-11-28	王燕	妇检发现宫颈病变2月 患者既往月经规律，于2013-9-12因感腰痛在外院TCT报告提示：ASC-H，于2013-10-18来我院行阴道镜+宫颈活检，病检示：慢性宫颈炎伴乳头状糜烂，CIN3级累腺	其它	其它					ASC-H	是	高级别	1	初12岁，5/30d，G2P1A1，lmp不详，26岁结婚	2	1至3次	2	1	1至2次	2	宫颈中糜状，肥大	中度	2	0	妇检发现宫颈病变2月 患者既往月经规律，于2013-9-12因感腰痛在外院TCT报告提示：ASC-H，于2013-10-18来我院行阴道镜+宫颈活检，病检示：慢性宫颈炎伴乳头状糜烂，CIN3级累腺	慢性宫颈炎伴乳头状糜烂，CIN3级累及腺体	CIN3	2013-10-18	2013-11-27	40	2	3	CIN3	高级别CIN病人	CKC	2	2013-11-29：慢性宫颈炎伴纳氏囊肿，CIN1累腺，切缘未见CIN病灶	LSIL	1	阴性
258	程静	1981-11-10	汉族	英山县	32	3	495164	2B1185	2013-11-26	2013-11-29	吴绪峰，高晗	白带异常半年，发现宫颈病变十余天 患者自今年5月份来无明显诱因出现白带异常，量较多，伴异味，今年7月份有两次同房出血。患者2013-11-8在外院行宫颈组织活检提示：（宫颈3、6、9、12点）活检粘膜组织呈慢性宫颈炎伴乳头状糜烂及息肉样增生，局部上皮考虑CIN1-2级伴凹空样细胞形成。于2013-11-12在我院行阴道镜检：柱状上皮外移II，化生鳞状上皮，纳囊，腺体百环，扁平的醋酸白色上皮，粗点状血管，拟诊CIN1-2级，查宫颈HPV-13HR阳性	白带异常	白带异常	+	阳性						0	初14岁，5-6/28d,28岁结婚，G5P1A3E1，lmp2013-11-16	5	≥4次	3	1	1至2次	2	宫颈肥大，纳囊，中糜状	中度	2	0	白带异常半年，发现宫颈病变十余天 患者自今年5月份来无明显诱因出现白带异常，量较多，伴异味，今年7月份有两次同房出血。患者2013-11-8在外院行宫颈组织活检提示：（宫颈3、6、9、12点）活检粘膜组织呈慢性宫颈炎伴乳头状糜烂及息肉样增生，局部上皮考虑CIN1-2级伴凹空样细胞形成。于2013-11-12在我院行阴道镜检：柱状上皮外移II，化生鳞状上皮，纳囊，腺体百环，扁平的醋酸白色上皮，粗点状血管，拟诊CIN1-2级，查宫颈HPV-13HR阳性	2013-11-8外院：CIN2	CIN2	2013-11-08	2013-11-27	19	1	1	CIN2	高级别CIN病人	LEEP	1	2013-11-28（1314080）CIN1	LSIL	1	阴性
259	王秀容	1957-08-04	汉族	武穴市	56	7	495323	2B1189	2013-11-27	2013-12-05	郎雁，孙冬岩	绝经后同房出血约1年余 患者绝经5年，既往月经规律，近1年患者性生活后出现间断少量出血，伴分泌物黄绿色，有异味。2013-10-31我院TCT报告提示：非典型鳞状上皮细胞，2013-11-5HPV-13阳性，行阴道镜+宫颈活检，术后组织病检报告提示：慢性宫颈炎伴鳞化，部分区CIN2级累及腺体，期间伴阴道分泌物增多、阴道排液异味、腰酸等不适	同房出血	阴道/同房出血	+	阳性			ASCUS	是	低级别	1	初12岁，3-4/28-30d,G7P5A2	7	≥4次	3	5	≥3次	3	宫颈中度糜烂，触血（+）	中度	2	1	绝经后同房出血约1年余 患者绝经5年，既往月经规律，近1年患者性生活后出现间断少量出血，伴分泌物黄绿色，有异味。2013-10-31我院TCT报告提示：非典型鳞状上皮细胞，2013-11-5HPV-13阳性，行阴道镜+宫颈活检，术后组织病检报告提示：慢性宫颈炎伴鳞化，部分区CIN2级累及腺体，期间伴阴道分泌物增多、阴道排液异味、腰酸等不适	2013-10-31本院：TCT，ASCUS 2013-11-5活检：CIN3	CIN3	2013-11-05	2013-11-28	23	1	3	CIN3	高级别CIN病人	LEEP	1	2013-11-29(1314156)慢性宫颈炎，CIN1累腺，切缘未见CIN	LSIL	1	阴性
260	张珺	1982-08-01	汉族	雄楚大街	31	3	495415	2B1192	2013-11-28	2013-12-01	王燕	病检发现宫颈病变CIN3级2月余 既往月经规律，近2年患者性生活后出现间断少量出血，2013-9-18我院行阴道镜+宫颈活检，术后组织病检报告提示：1、（宫颈息肉）（宫颈）粘膜息肉；2、（宫颈3、5、10、12点活检组织）慢性宫颈炎伴鳞化，CIN3级，病理切片曾请同济附属院病理会诊：1、慢性宫颈炎伴糜烂，局部CIN2-3级（上皮内见较多挖空细胞，不排除病毒感染）；2、子宫颈息肉伴鳞化上皮化生。2013-9-27我院TCT提示：高危型HPV阳性	同房出血	阴道/同房出血	+	阳性						0	初13岁，5-7/23-25d，G0P0A0，lmp不详	0	0次	1	0	0次	1	宫颈轻度糜烂	轻度	1	0	病检发现宫颈病变CIN3级2月余 既往月经规律，近2年患者性生活后出现间断少量出血，2013-9-18我院行阴道镜+宫颈活检，术后组织病检报告提示：1、（宫颈息肉）（宫颈）粘膜息肉；2、（宫颈3、5、10、12点活检组织）慢性宫颈炎伴鳞化，CIN3级，病理切片曾请同济附属院病理会诊：1、慢性宫颈炎伴糜烂，局部CIN2-3级（上皮内见较多挖空细胞，不排除病毒感染）；2、子宫颈息肉伴鳞化上皮化生。2013-9-27我院TCT提示：高危型HPV阳性	2013-9本院CIN3	CIN3	2013-09-18	2013-11-29	72	2	3	CIN3	高级别CIN病人	LEEP	1	2013-11-30慢性宫颈炎，部分区CIN2，切缘鳞状上皮增生	CIN2	0	阴性
261	江自平	1965-06-06	汉族	新洲区	48	6	496131	2B1181	2013-12-01	2013-12-06	吴绪峰，高晗	体检发现宫颈病变18天 患者于2013-11-14在我院行宫颈DNA倍体检测提示ASCUS，于2013-11-14在我院查宫颈HPV-13HR阳性，DNA>2.5的细胞数3个，于2013-11-28在我院行阴道镜检，拟诊：CIN待排，镜下取宫颈活检病检号：1313973提示慢性宫颈炎伴纳氏囊肿及鳞化，小区CIN2级	体检发现	体检发现	+	阳性			ASCUS	是	低级别	0	初13岁，3/30d,24岁结婚，G4P1A3，Lmp2013-11-18	4	≥4次	3	1	1至2次	2	宫颈轻糜状，触血（+）	轻度	1	1	体检发现宫颈病变18天 患者于2013-11-14在我院行宫颈DNA倍体检测提示ASCUS，于2013-11-14在我院查宫颈HPV-13HR阳性，DNA>2.5的细胞数3个，于2013-11-28在我院行阴道镜检，拟诊：CIN待排，镜下取宫颈活检病检号：1313973提示慢性宫颈炎伴纳氏囊肿及鳞化，小区CIN2级	2013-11-28（1313973）CIN2	CIN2	2013-11-28	2013-12-03	5	1	1	CIN2	高级别CIN病人	LEEP	1	2013-12-4(1314356)（-）	慢性宫颈炎	1	阴性
262	谭蜜	1977-10-15	汉族	湖北	36	4	496187	2B1188	2013-12-02	2013-12-06	吴绪峰，高晗	发现宫颈病变2月余 患者于2月余前在湖南省妇幼保健院行TCT提示不典型鳞状细胞，建议患者行阴道镜检查。患者于2013-10-31在同济医院行阴道镜，拟诊：慢性宫颈炎？CIN?,镜下取宫颈3、6、9、12点活检病检号：13-44704提示慢性宫颈炎，局灶区CIN2级。	体检发现	体检发现	16,58+	阳性	16/18+		ASCUS	是	低级别	0	初12岁，5/30d,32岁结婚，G2P0A2，Lmp2013-11-22	2	1至3次	2	0	0次	1	宫颈轻糜状	轻度	1	0	发现宫颈病变2月余 患者于2月余前在湖南省妇幼保健院行TCT提示不典型鳞状细胞，建议患者行阴道镜检查。患者于2013-10-31在同济医院行阴道镜，拟诊：慢性宫颈炎？CIN?,镜下取宫颈3、6、9、12点活检病检号：13-44704提示慢性宫颈炎，局灶区CIN2级。	同济（13-44704）CIN2	CIN2	2013-10-31	2013-12-03	33	2	1	CIN2	高级别CIN病人	LEEP	1	2013-12-4（1314355）（-）	慢性宫颈炎	1	阴性
263	肖淑满	1975-11-11	汉族	武汉市	38	4	496858	2B1198	2013-12-06	2013-12-12	余炜昶	宫颈活检发现CIN2级12天 2012-4因同房后接触性出血到同济医院检查TCT：AS-CUS，行宫颈激光手术，术后无接触性出血。伴白带偏黄，2013-11-6HPV-13（+），行阴道镜+宫颈活检：慢性宫颈炎伴鳞化，部分区CIN1-2级，期间伴阴道分泌物增多等病史	同房出血	阴道/同房出血	+	阳性			ASCUS	是	低级别	0	初17岁，7/28d，20岁结婚，G7P5A2	7	≥4次	3	5	≥3次	3	宫颈：中度糜烂	中度	2	0	宫颈活检发现CIN2级12天 2012-4因同房后接触性出血到同济医院检查TCT：AS-CUS，行宫颈激光手术，术后无接触性出血。伴白带偏黄，2013-11-6HPV-13（+），行阴道镜+宫颈活检：慢性宫颈炎伴鳞化，部分区CIN1-2级，期间伴阴道分泌物增多等病史	2013-11-16：CIN2	CIN2	2013-11-16	2013-12-07	21	1	1		高级别CIN病人	CKC	2	慢性炎，CIN2，切缘鳞状上皮增生	CIN2	0	阴性
264	陈跃萍	1960-12-04	汉族	青山区	53	7	497201	2B1187	2013-12-09	2013-12-23	吴绪峰，高晗	发现宫颈病变18天 患者18天前无明显诱因出现阴道出血，量少，呈点滴状，2013-11-21遂于武汉市青山区妇幼保健院行宫颈细胞学检查提示ASCUS，B超提示：无明显异常。2013-11-28患者于我院就诊，查宫颈HPV提示HPV-13HR阳性，11月30日行阴道镜检，拟诊：ICN2-3，镜下取宫颈（1、7、9、11）点活检（病检号：1314233）提示：慢性宫颈炎，游离的鳞状上皮呈CIN3级累及腺体	阴道出血	阴道/同房出血	+	阳性			ASCUS	是	低级别	1	初13岁，28/4d，24岁结婚，G1P1，绝经时间2011-6	1	1至3次	2	1	1至2次	2	宫颈轻糜状，镜下6-7°，厚的白色上皮	轻度	1	0	发现宫颈病变18天 患者18天前无明显诱因出现阴道出血，量少，呈点滴状，2013-11-21遂于武汉市青山区妇幼保健院行宫颈细胞学检查提示ASCUS，B超提示：无明显异常。2013-11-28患者于我院就诊，查宫颈HPV提示HPV-13HR阳性，11月30日行阴道镜检，拟诊：ICN2-3，镜下取宫颈（1、7、9、11）点活检（病检号：1314233）提示：慢性宫颈炎，游离的鳞状上皮呈CIN3级累及腺体	2013-11-30阴道镜检：慢性宫颈炎，游离的鳞状上皮呈CIN3级累及腺体	CIN3	2013-11-30	2013-12-10	10	1	3	CIN3	高级别CIN病人	LEEP	1	2013-12-18(1314839)CIN3级累及腺体，切缘鳞状上皮增生	CIN3	0	阴性
265	张喜	1984-05-15	汉族	雄楚大道	29	2	497366	2B1196	2013-12-09	2013-12-13	董虹	妇检发现宫颈CIN3两月余 既往月经规律，2013-11-6我院TCT报告提示：AS-CUS、HSIL。2013-12-6HPV-13阳性，行阴道镜+宫颈活检，术后组织病检报告提示：“慢性宫颈炎伴鳞化，部分区CIN2-3级累及腺体。期间伴阴道分泌物增多”	体检发现	体检发现	+	阳性			HSIL	是	高级别	1	初13岁，5/37-50d,G0P0，lmp2013-12-3	0	0次	1	0	0次	1	宫颈轻糜	轻度	1	0	妇检发现宫颈CIN3两月余 既往月经规律，2013-11-6我院TCT报告提示：AS-CUS、HSIL。2013-12-6HPV-13阳性，行阴道镜+宫颈活检，术后组织病检报告提示：“慢性宫颈炎伴鳞化，部分区CIN2-3级累及腺体。期间伴阴道分泌物增多”	2013-11-15本院：部分区CIN2-3级累及腺体	CIN2-3	2013-11-15	2013-12-09	24	1	2	CIN3	高级别CIN病人	CKC	2	2013-12-10：慢性宫颈炎伴纳氏囊肿，小区CIN2-3，切缘鳞状上皮增生	CIN3	0	阴性
266	刘火平	1983-08-14	汉族	广水市	30	3	498108	2B1195	2013-12-13	2013-12-20	吴绪峰，高晗	发现宫颈病变3月余 患者于2013-8-31在我院行宫颈TCT提示上皮内低度病变，未行特殊治疗。于2013-11-18在我院行阴道镜检，拟诊：CIN2-3，镜下取宫颈1、4、6、7、11点活检病检号：1313536提示慢性宫颈炎，CIN2-3级累及腺体，4/12查宫颈HPV-13HR（2.6*10^copies）	体检发现	体检发现					LSIL	是	低级别	1	初13岁，5/29d，21岁结婚，G2P1A1，Lmp2013-12-6	2	1至3次	2	1	1至2次	2	宫颈：轻糜状，下唇内1/2厚的白色上皮	轻度	1	0	发现宫颈病变3月余 患者于2013-8-31在我院行宫颈TCT提示上皮内低度病变，未行特殊治疗。于2013-11-18在我院行阴道镜检，拟诊：CIN2-3，镜下取宫颈1、4、6、7、11点活检病检号：1313536提示慢性宫颈炎，CIN2-3级累及腺体，4/12查宫颈HPV-13HR（2.6*10^copies）	2013-11-18我院：CIN2-3	CIN2-3	2013-11-18	2013-12-16	28	1	2	CIN3	高级别CIN病人	CKC	2	2013-12-19（1314872）：CIN3，切缘鳞状上皮增生	CIN3	0	阴性
267	刘志红	1973-07-18	汉族	洪山区	41	5	503517	2B1212	2014-01-13	2014-01-16	吴绪峰，高晗	发现宫颈病变1年余 患者2012-4于我院体检示查宫颈DNA：ASC-US，查HPV-13HR：阳性（未见报告单），遂行抗病毒（具体不详）治疗，2012-8武汉大学中南医院行宫颈TCT检查：阴性。2013-11-19我院复查HPV-13HR阳性（具体不详），查TBS：ASC-US。DNA>2.5的细胞数3个，行阴道镜检，拟诊：低度CIN病变，镜下取宫颈（1、3、6、9、11点）活检（病检号：1400246）提示慢性宫颈炎伴乳头状糜烂及鳞化，部分区CIN2-3级累及腺体。	体检发现	体检发现	+	阳性			ASCUS	是	低级别	1	初13岁，7/35-40d，24岁结婚，G4P1A3，lmp2013-12-23	4	≥4次	3	1	1至2次	2	宫颈：轻糜状，触血（-），镜下：上唇丰富的点状血管（I型），下唇（II型）醋白上皮	轻度	1	1	发现宫颈病变1年余 患者2012-4于我院体检示查宫颈DNA：ASC-US，查HPV-13HR：阳性（未见报告单），遂行抗病毒（具体不详）治疗，2012-8武汉大学中南医院行宫颈TCT检查：阴性。2013-11-19我院复查HPV-13HR阳性（具体不详），查TBS：ASC-US。DNA>2.5的细胞数3个，行阴道镜检，拟诊：低度CIN病变，镜下取宫颈（1、3、6、9、11点）活检（病检号：1400246）提示慢性宫颈炎伴乳头状糜烂及鳞化，部分区CIN2-3级累及腺体。	镜下取宫颈（1、3、6、9、11点）活检（病检号：1400246）提示慢性宫颈炎伴乳头状糜烂及鳞化，部分区CIN2-3级累及腺体	CIN2-3	2013-11-19	2014-01-15	57	2	2	CIN3	高级别CIN病人	LEEP	1	2014-1-16(1400518)慢性宫颈炎伴纳氏囊肿及鳞化，CIN2累及腺体，切缘鳞状上皮增生	CIN2	0	阴性
268	吴安娜	1985-08-25	汉族	武昌	28	2	505185	2B1217	2014-01-22	2014-01-27	吴绪峰，高晗	白带异常1年，发现宫颈病变5月 患者1年前无明显诱因出现白带异常，量多，有异味，曾行预防感染治疗，症状无明显好转。2013-9患者于我院行宫颈DNA>2.5的细胞数2个，TBS（-）。HPV（+），遂给予辛复宁抗病毒治疗。2014-1-2患者于我院行宫颈DNA（-），HPV（+）。2014-1-9我院行阴道镜检，拟诊：CIN1，镜下取宫颈（3、6、9、12）点活检（1400278）：慢性宫颈炎伴乳头状糜烂及鳞化，CIN2级。患者有外阴瘙痒	白带异常	白带异常	+	阳性			正常	否	正常	0	初15岁，3-4/29d，24岁结婚，G2P1A1，Lmp2014-1-14	2	1至3次	2	1	1至2次	2	宫颈：轻糜状，6、12点处见局灶性白色上皮	轻度	1	0	白带异常1年，发现宫颈病变5月 患者1年前无明显诱因出现白带异常，量多，有异味，曾行预防感染治疗，症状无明显好转。2013-9患者于我院行宫颈DNA>2.5的细胞数2个，TBS（-）。HPV（+），遂给予辛复宁抗病毒治疗。2014-1-2患者于我院行宫颈DNA（-），HPV（+）。2014-1-9我院行阴道镜检，拟诊：CIN1，镜下取宫颈（3、6、9、12）点活检（1400278）：慢性宫颈炎伴乳头状糜烂及鳞化，CIN2级。患者有外阴瘙痒	2014-1-9（1400278）：CIN2	CIN2	2014-01-09	2014-01-24	15	1	1	CIN2	高级别CIN病人	LEEP	1	2014-1-26（1400920）：CIN2，切缘鳞状上皮增生	CIN2	0	阴性
269	双碧榕	1973-11-30	汉族	武昌区	40	5	505201	2B1220	2014-01-23	2014-01-27	吴绪峰，高晗	体检发现宫颈病变一年余 患者2012-4在我院体检查宫颈TCT发现：非典型鳞状上皮细胞，倾向上皮内高度病变，于2012-5在我院行阴道镜（拟诊CIN1级）及宫颈3、6、9、12点组织：慢性宫颈炎，极小区CIN2级。2013-8-29在同济医院查宫颈TCT：ASCUS。2013-12-4在我院再次体检：宫颈TCT：非典型鳞状细胞，HPV阳性。再次宫颈阴道镜（低度CIN）及宫颈3、6、9、12点组织活检：慢性宫颈炎伴鳞化，小区CIN1-2级	体检发现	体检发现	+	阳性			ASC-H	是	高级别	0	初14岁，5/30d，26岁结婚，G3P0A3，lmp2014-1-16	3	1至3次	2	0	0次	1	宫颈轻糜状，触血（-）	轻度	1	1	体检发现宫颈病变一年余 患者2012-4在我院体检查宫颈TCT发现：非典型鳞状上皮细胞，倾向上皮内高度病变，于2012-5在我院行阴道镜（拟诊CIN1级）及宫颈3、6、9、12点组织：慢性宫颈炎，极小区CIN2级。2013-8-29在同济医院查宫颈TCT：ASCUS。2013-12-4在我院再次体检：宫颈TCT：非典型鳞状细胞，HPV阳性。再次宫颈阴道镜（低度CIN）及宫颈3、6、9、12点组织活检：慢性宫颈炎伴鳞化，小区CIN1-2级	2013-12-4我院：CIN1-2	CIN2	2013-12-04	2014-01-24	51	2	1	CIN2	高级别CIN病人	LEEP	1	2014-1-16（1400935）CIN2-3累腺，鳞状上皮增生	CIN3	0	阴性
270	石磊	1984-06-17	汉族	雄楚大道	29	2	504356	2B1221	2014-01-25	2014-01-28	吴绪峰，高晗	白带异常1月，发现宫颈病变18天 患者1月前来无明显诱因出现白带异常，量多，患者2014-01-07在外院行宫颈TCT检测提示ASCUS，于2014-01-13在我院查宫颈HPV-13HR：阳性，行阴道镜检，拟诊：CIN2，镜下取宫颈（1、7、11）点活检（病检号：1400478）提示：慢性宫颈炎伴鳞化，部分区CIN1-2级，免疫组化：P16(+),Ki-67（增生指数约10%）	白带异常	白带异常	+	阳性			ASCUS	是	低级别	0	处13岁，6/30d，25岁结婚，G2P1A1，lmp2014-1-18	2	1至3次	2	1	1至2次	2	宫颈轻糜状	轻度	1	0	白带异常1月，发现宫颈病变18天 患者1月前来无明显诱因出现白带异常，量多，患者2014-01-07在外院行宫颈TCT检测提示ASCUS，于2014-01-13在我院查宫颈HPV-13HR：阳性，行阴道镜检，拟诊：CIN2，镜下取宫颈（1、7、11）点活检（病检号：1400478）提示：慢性宫颈炎伴鳞化，部分区CIN1-2级，免疫组化：P16(+),Ki-67（增生指数约10%）	20154-1-13（1400478）CIN1-2	CIN2	2014-01-13	2014-01-26	13	1	1	cin3	高级别CIN病人	LEEP	1	2014-1-28（1401005）（-）	慢性宫颈炎	1	阴性
271	凌红霞	1966-09-26	汉族	黄梅县	47	6	508943	2B1236	2014-02-18	2014-03-05	吴绪峰，高晗	体检发现宫颈病变1月余 患者2014-1-3在黄梅县妇幼体检，行阴道镜检，拟诊慢性宫颈炎，镜下取宫颈活检病检号：2014000382提示慢性宫颈炎，局灶区CIN2级累及腺体。未行特殊处理。于2014-1-9在我院复查，行阴道镜检，拟诊：2014-01-10在我院查HPV-13HR（+）	体检发现	体检发现	+	阳性						1	初13岁，3/28d,18岁结婚，G7P2A5，lmp2014-2-15	7	≥4次	3	2	1至2次	2	宫颈轻糜状，触血（+）	轻度	1	1	体检发现宫颈病变1月余 患者2014-1-3在黄梅县妇幼体检，行阴道镜检，拟诊慢性宫颈炎，镜下取宫颈活检病检号：2014000382提示慢性宫颈炎，局灶区CIN2级累及腺体。未行特殊处理。于2014-1-9在我院复查，行阴道镜检，拟诊：2014-01-10在我院查HPV-13HR（+）	2014-1-3（2014000382）黄梅县妇幼：CIN2累腺	CIN2	2014-01-03	2014-02-19	47	2	1	CIN3	高级别CIN病人	LEEP	1	2014-2-21(1401692)CIN3累腺，切缘（-） 1401847诊刮（颈管，宫腔）（-）	CIN3	0	阴性
272	王迎晓	1970-10-30	汉族	武汉市	43	5	510743	2B1238	2014-02-28	2014-03-06	吴绪峰，高晗	白带异常2年，发现宫颈病变1月余 患者2年来无明显诱因出现白带异常，量多，色黄，有异味，近半年偶有接触性出血。患者于2013-12-20在湖北省妇幼保健院行宫颈TCT（-），于2014-01-03在湖北省妇幼保健院查HPV-13（+），2014-01-10在湖北省妇幼保健院行阴道镜检，拟诊低度CIN，镜下取宫颈1、3、6、9点活检，病检号：1400363：慢性宫颈炎伴鳞化，部分区CIN2-3累及腺体	白带异常	白带异常	+	阳性			正常	否	正常	1	初14岁，7/22d，24岁结婚，G3P1A2，lmp2014-2-20	3	1至3次	2	1	1至2次	2	宫颈轻糜状，触血（+）	轻度	1	1	白带异常2年，发现宫颈病变1月余 患者2年来无明显诱因出现白带异常，量多，色黄，有异味，近半年偶有接触性出血。患者于2013-12-20在湖北省妇幼保健院行宫颈TCT（-），于2014-01-03在湖北省妇幼保健院查HPV-13（+），2014-01-10在湖北省妇幼保健院行阴道镜检，拟诊低度CIN，镜下取宫颈1、3、6、9点活检，病检号：1400363：慢性宫颈炎伴鳞化，部分区CIN2-3累及腺体	2014-1-10（1400363）CIN2-3累腺	CIN2-3	2014-01-10	2014-03-01	50	2	2	CIN3	高级别CIN病人	LEEP	1	2014-3-4(1402196)CIN3累腺，切缘(-)	CIN3	0	阴性
273	段媛媛	1979-08-26	汉族	东西湖	34	3	511930	2B1235	2014-03-07	2014-03-10	吴绪峰，高晗	发现宫颈病变半年余 患者去年外院体检TCT：ASCUS；高危型HPV阴性。患者于2013-12-5在黄石中心医院就诊，行宫颈活检病检号：201344448提示慢性宫颈炎，局灶区CIN2级累腺，建议患者Leep治疗	体检发现	体检发现	-	阴性	阴性	阴性	ASCUS	是	低级别	1	初12岁，5/30d,29岁结婚，G2P1A1，lmp2014-3-1	2	1至3次	2	1	1至2次	2	宫颈肥大，光滑，余（-）	无	0	0	发现宫颈病变半年余 患者去年外院体检TCT：ASCUS；高危型HPV阴性。患者于2013-12-5在黄石中心医院就诊，行宫颈活检病检号：201344448提示慢性宫颈炎，局灶区CIN2级累腺，建议患者Leep治疗	2013-12-5（20134448）CIN3累腺	CIN3	2013-12-05	2014-03-08	93	3	3	CIN2	高级别CIN病人	LEEP	1	2014-3-10(1402539)（-）	慢性宫颈炎	1	阴性
274	陈友云	1972-12-11	汉族	徐东	41	5	512859	21241	2014-03-12	2014-03-19	吴绪峰，高晗	发现宫颈病变半月 患者2014-2-28本院体检，TCT示：HSIL；高危型HPV：2.5*10^6copies。患者于2014-3-7在湖北省妇幼保健院行阴道镜检，拟诊：高级别CIN病变，镜下取宫颈12、5、6、2、10点活检病检号：1402519提示：宫颈鳞状上皮原位癌累腺	体检发现	体检发现	+	阳性			HSIL	是	高级别	1	初12岁，5/30d，24岁结婚，G3P2A1，Lmp2014-2-19	3	1至3次	2	2	1至2次	2	宫颈：轻糜状	轻度	1	0	发现宫颈病变半月 患者2014-2-28本院体检，TCT示：HSIL；高危型HPV：2.5*10^6copies。患者于2014-3-7在湖北省妇幼保健院行阴道镜检，拟诊：高级别CIN病变，镜下取宫颈12、5、6、2、10点活检病检号：1402519提示：宫颈鳞状上皮原位癌累腺	2014-3-7（1402519）：鳞状细胞原位癌	CIN3	2014-03-07	2014-03-13	6	1	3	CIN3	高级别CIN病人	LEEP	1	2014-3-17（1402820）：CIN2-3，小区切缘CIN1	CIN3	0	CIN1
275	张朝晖	1974-12-12	汉族	黄石市	39	4	514105	2B1248	2014-03-19	2014-03-25	吴绪峰，高晗	体检发现“宫颈病变”3月 患者2013-12我院门诊行常规体检，TCT：ASCUS，DNA高倍体细胞48个，HPV-13阳性，行阴道镜检，拟诊：低度CIN病变。宫颈3、6、9、12点组织活检：慢性宫颈炎伴乳头状糜烂及鳞化，小区CIN2级	体检发现	体检发现	+	阳性			ASCUS	是	低级别	0	初15岁，5/30d,24岁结婚，G1P1，lmp2014-3-11	1	1至3次	2	1	1至2次	2	宫颈肥大，轻糜状，余（-）	轻度	1	0	体检发现“宫颈病变”3月 患者2013-12我院门诊行常规体检，TCT：ASCUS，DNA高倍体细胞48个，HPV-13阳性，行阴道镜检，拟诊：低度CIN病变。宫颈3、6、9、12点组织活检：慢性宫颈炎伴乳头状糜烂及鳞化，小区CIN2级	2013-12-8（1314570）CIN2	CIN2	2013-12-08	2014-03-20	102	3	1	CIN2	高级别CIN病人	LEEP	1	2014-3-21（1403157）CIN1,切缘（-）	LSIL	1	阴性
276	阮晓妹	1989-02-14	汉族	十堰市	25	2	515109	2B1252	2014-03-25	2014-03-29	吴绪峰，高晗	发现宫颈病变10+天 患者2014-3-14在湖北省妇幼保健院行体检，DNA提示ASCUS，高倍体细胞>2个；HPV-13阳性。2014-3-*19在湖北省妇幼保健院行阴道镜检，拟诊：CIN待排，镜下取宫颈1、3、7、10点活检病检号：1403116提示慢性宫颈炎。局灶区CIN1-2级	体检发现	体检发现	+	阳性			ASCUS	是	低级别	0	初12岁，5/30d，24岁结婚，G1P0A1，lmp2014-3-14	1	1至3次	2	0	0次	1	宫颈轻糜状	轻度	1	0	发现宫颈病变10+天 患者2014-3-14在湖北省妇幼保健院行体检，DNA提示ASCUS，高倍体细胞>2个；HPV-13阳性。2014-3-*19在湖北省妇幼保健院行阴道镜检，拟诊：CIN待排，镜下取宫颈1、3、7、10点活检病检号：1403116提示慢性宫颈炎。局灶区CIN1-2级	2014-3-19（1403116）CIN1-2	CIN2	2014-03-19	2014-03-26	7	1	1	CIN2	高级别CIN病人	LEEP	1	2014-3-27（1403476），CIN1，切缘（-）	LSIL	1	阴性
277	李德莲	1966-10-20	汉族	关山春晓社区	47	6	515486	2B1250	2014-03-26	2014-03-29	吴绪峰，高晗	体检发现宫颈病变20天 患者2014-3-03在湖北省中医院体检发现“宫颈病变”（未见报告），未行特殊处理，于2014-3-*18我院门诊行DNA提示ASC-H，查HPV-13阳性，阴道镜下取宫颈3、6、9、12点活检病检号：1403254提示慢性宫颈炎伴鳞化，CIN2-3级累腺（未见阴道镜报告）	体检发现	体检发现	+	阳性			ASC-H	是	高级别	1	初16岁，4/30d,G5P2A3，lmp2014-3-7	5	≥4次	3	2	1至2次	2	宫颈肥大，轻糜状，多个纳囊	轻度	1	0	体检发现宫颈病变20天 患者2014-3-03在湖北省中医院体检发现“宫颈病变”（未见报告），未行特殊处理，于2014-3-*18我院门诊行DNA提示ASC-H，查HPV-13阳性，阴道镜下取宫颈3、6、9、12点活检病检号：1403254提示慢性宫颈炎伴鳞化，CIN2-3级累腺（未见阴道镜报告）	2014-3-18（1403254）CIN2-3	CIN2-3	2014-03-18	2014-03-27	9	1	2	CIN3	高级别CIN病人	LEEP	1	2014-3-28(1403536)CIN2-3，切缘（-）	CIN3	0	阴性
278	车逢	1980-08-15	汉族	武汉	33	3	516240	2B1263	2014-03-31	2014-04-04	吴绪峰，高晗	间断性同房后出血1年半 患者1年半来无明显诱因出现白带异常，量多，有异味，有同房出血接触性出血，出血呈点滴状，可自行停止，一直未行治疗。患者于2014-3-8在外院行宫颈DNA：ASCUS。于2014-3-13在我院查宫颈HPV-13HR阳性，于2014-3-19在湖北省妇幼保健院行阴道镜检，镜下取宫颈4、10、11点活检病检号：1402938提示慢性宫颈炎，CIN1-2级	同房出血	阴道/同房出血	+	阳性			ASCUS	是	低级别	0	初13岁，7/30d,24岁结婚，G3P1A2，Lmp2014-2-23	3	1至3次	2	1	1至2次	2	宫颈：肥大，颈口绿豆大小息肉	无	0	0	间断性同房后出血1年半 患者1年半来无明显诱因出现白带异常，量多，有异味，有同房出血接触性出血，出血呈点滴状，可自行停止，一直未行治疗。患者于2014-3-8在外院行宫颈DNA：ASCUS。于2014-3-13在我院查宫颈HPV-13HR阳性，于2014-3-19在湖北省妇幼保健院行阴道镜检，镜下取宫颈4、10、11点活检病检号：1402938提示慢性宫颈炎，CIN1-2级	2014-3-19（1402938）：CIN2	CIN2	2014-03-19	2014-04-01	13	1	1	CIN2	高级别CIN病人	LEEP	1	2014-4-3（1403795）：CIN1，切缘鳞状上皮增生	LSIL	1	阴性
279	程秋梅	1978-07-10	汉族	江西省	35	4	516915	2B1255	2014-04-03	2014-04-07	吴绪峰，高晗	发现宫颈病变20+天 患者2014-3-7于九江市妇幼保健院体检，TCT：ASC-US；HPV：A9（16、31、33、35、58）阳性；阴道镜：慢性宫颈炎；镜下取宫颈7点活检（病检号：201402077）提示CIN1-2级	体检发现	体检发现	A9+	阳性	其它+		ASCUS	是	低级别	0	初12岁，5/30d，24岁结婚，G1P1，Lmp2014-3-26	1	1至3次	2	1	1至2次	2	宫颈：光滑	无	0	0	发现宫颈病变20+天 患者2014-3-7于九江市妇幼保健院体检，TCT：ASC-US；HPV：A9（16、31、33、35、58）阳性；阴道镜：慢性宫颈炎；镜下取宫颈7点活检（病检号：201402077）提示CIN1-2级	2014-3-7九江妇幼（201402077）：CIN1-2	CIN2	2014-03-07	2014-04-04	28	1	1	cin2	高级别CIN病人	LEEP	1	2014-4-6（1403953）：CIN3累腺，切缘（-）	CIN3	0	阴性
280	曹慧	1980-02-24	汉	武汉市江汉区	34	3	517144	2B1323	2014-04-04	2014-04-10	ZQ	下腹胀痛1月余。 患者既往身体健康，月经规律。1月前因下腹胀痛于2014年3月25日在我院就诊查TCT报示：ASCUS，B超示：子宫声像图未见异常。2014年3月28日高危型HPV阳性，行阴道镜+活检，术后病检：CIN3累腺，门诊以CIN3累腺收入院。	体检发现	体检发现	+	阳性			ASCUS	是	低级别	1	13，未婚，有性生活。	0	0次	1	0	0次	1	宫颈轻度糜烂	轻度	1	0	下腹胀痛1月余。 患者既往身体健康，月经规律。1月前因下腹胀痛于2014年3月25日在我院就诊查TCT报示：ASCUS，B超示：子宫声像图未见异常。2014年3月28日高危型HPV阳性，行阴道镜+活检，术后病检：CIN3累腺，门诊以CIN3累腺收入院。	2014.3.28：行阴道镜+活检，术后病检：CIN3累腺	CIN3	2014-03-28	2014-04-05	8	1	3	CIN3	高级别CIN病人	CKC	2	慢性宫颈炎伴纳氏囊肿及鳞化，小区CIN3累腺，切缘鳞状上皮增生。	CIN3	0	阴性
281	黄菊英	1969-11-16	汉族	南湖名都	44	5	516790	2B1261	2014-04-07	2014-04-18	吴绪峰，高晗	阴道出血你月余，发现子宫肌瘤并宫颈病变19天 患者末次月经：2014-01-28.自2014-2-20出现阴道出血，量如月经量，后逐渐减少，呈点滴状，淋漓不尽，持续至今。2014-3-17患者于我院就诊，查盆腔B超：子宫增大、声像图改变（子宫腺肌症？子宫腺肌瘤？子宫肌瘤？子宫大小9.8*10.2*8.5cm,子宫右侧壁可见6.3*6.2*5.8cm的高回声，边界欠清）。查宫颈DNA>2.5的细胞数6个。TBS:HISL。HPV-13：阳性。行阴道镜检，拟诊：低度CIN病变，镜下取宫颈（6、12）点活检（病检号：1403574）提示慢性宫颈炎，CIN2级。患者有乏力，白带异味。	阴道出血	阴道/同房出血	+	阳性	其它+					0	初14岁，7/28d,20岁结婚，G2P2，lmp2014-1-28	2	1至3次	2	2	1至2次	2	宫颈：光，肥大 子宫孕3月大小	无	0	0	阴道出血你月余，发现子宫肌瘤并宫颈病变19天 患者末次月经：2014-01-28.自2014-2-20出现阴道出血，量如月经量，后逐渐减少，呈点滴状，淋漓不尽，持续至今。2014-3-17患者于我院就诊，查盆腔B超：子宫增大、声像图改变（子宫腺肌症？子宫腺肌瘤？子宫肌瘤？子宫大小9.8*10.2*8.5cm,子宫右侧壁可见6.3*6.2*5.8cm的高回声，边界欠清）。查宫颈DNA>2.5的细胞数6个。TBS:HISL。HPV-13：阳性。行阴道镜检，拟诊：低度CIN病变，镜下取宫颈（6、12）点活检（病检号：1403574）提示慢性宫颈炎，CIN2级。患者有乏力，白带异味。	2014-3-7（1403574）CIN3	CIN3	2014-03-07	2014-04-08	32	2	3	CIN2	高级别CIN病人	LEEP	1	2014-4-9（1404158）（-）	慢性宫颈炎	1	阴性
282	孙丹	1982-11-01	汉族	汉阳	31	3	520755	2B1327	2014-04-24	2014-04-30	黄燕明	接触性阴道出血4月 近4月患者性生活后出现点滴出血，2014-2-17外院TCT：AS-CUS，2014-4-18外院HPV-13阳性，行阴道镜+宫颈活检，术后组织病检报告提示：CIN2级累腺，期间伴经期延长经量增多等病史	同房出血	阴道/同房出血	+	阳性	其它+		ASCUS	是	低级别	1	初14岁，8/30d，23岁结婚，G1P1	1	1至3次	2	1	1至2次	2	宫颈：轻糜，肥大	轻度	1	0	接触性阴道出血4月 近4月患者性生活后出现点滴出血，2014-2-17外院TCT：AS-CUS，2014-4-18外院HPV-13阳性，行阴道镜+宫颈活检，术后组织病检报告提示：CIN2级累腺，期间伴经期延长经量增多等病史	2014-4-18（外院）CIN2级累腺	CIN2	2014-04-18	2014-04-25	7	1	1	CIN2-3	高级别CIN病人	CKC	2	2014-4-29（1405226）（宫颈锥切）慢性宫颈炎，CIN2-3级累腺，切缘鳞状上皮增生	CIN3	0	阴性
283	赵丽	1983-07-03	汉族	大悟县	30	3	520737	2B1270	2014-04-24	2014-04-29	吴绪峰，高晗	体检发现宫颈病变1月余 患者于2014-3-10在我院行DNA>2.5的细胞数1个，于2014-3-11在我院查HPV-13阳性，于2014-3-20在我院行阴道镜检，拟诊：CIN1级，镜下取宫颈（3、5、6、8）点活检病检号：1403045提示慢性宫颈炎，CIN2-3级	体检发现	体检发现	+	阳性						0	初15岁，5-6/30d,lmp2014-4-15	0	0次	1	0	0次	1	宫颈：中糜状，触血（+）	中度	2	1	体检发现宫颈病变1月余 患者于2014-3-10在我院行DNA>2.5的细胞数1个，于2014-3-11在我院查HPV-13阳性，于2014-3-20在我院行阴道镜检，拟诊：CIN1级，镜下取宫颈（3、5、6、8）点活检病检号：1403045提示慢性宫颈炎，CIN2-3级	2014-3-20（1403045）CIN2-3	CIN2-3	2014-03-20	2014-04-25	36	2	2	CIN3	高级别CIN病人	LEEP	1	2014-4-28（1405293）慢性宫颈炎伴纳氏囊肿，小区CIN2-3累及腺体，间质内可见淋巴滤泡形成	CIN3	0	阴性
284	王金荣	1968-08-24	汉族	武昌区	45	6	520769	2B1271	2014-04-30	2014-05-13	吴绪峰，高晗	体检发现宫颈病变16天 患者于2014-4-24在我院行TCT：非典型腺细胞，于2014-4-21在我院行阴道镜检，拟诊：低度CIN（LSIL），镜下取宫颈（4、6、8、12）点活检病检号：1404808提示：（宫颈4、6、8、12点组织活检）慢性宫颈炎，CIN3累及腺体；（颈管组织）送检少许破碎宫颈粘膜组织伴游离鳞状上皮呈CIN3	体检发现	体检发现					AGC	是	高级别	1	初14岁，18岁结婚，5/20-30d,G6P3A3	6	≥4次	3	3	≥3次	3	宫颈：中度糜烂，触血（+）	中度	2	1	体检发现宫颈病变16天 患者于2014-4-24在我院行TCT：非典型腺细胞，于2014-4-21在我院行阴道镜检，拟诊：低度CIN（LSIL），镜下取宫颈（4、6、8、12）点活检病检号：1404808提示：（宫颈4、6、8、12点组织活检）慢性宫颈炎，CIN3累及腺体；（颈管组织）送检少许破碎宫颈粘膜组织伴游离鳞状上皮呈CIN3	2014-4-21在我院行阴道镜检，拟诊：低度CIN（LSIL），镜下取宫颈（4、6、8、12）点活检病检号：1404808提示：（宫颈4、6、8、12点组织活检）慢性宫颈炎，CIN3累及腺体；	CIN3	2014-04-21	2014-04-25	4	1	3	CIN3	高级别CIN病人	LEEP	1	2014-4-29：术后病检：慢性宫颈炎伴纳氏囊肿及鳞化，CIN3累及腺体，切缘小区可见CIN1-2级	CIN3	0	CIN2
285	方红	1988-09-18	汉	武汉市武昌区	25	2	522376	2B1328	2014-05-03	2014-05-05	DX，LY	白带增多伴异味1个月。 患者于2014年4月4日因白带多伴异味来我院检查，TCT示：CIN3累腺，4月20日在外院复查TCT：无上皮内病变或恶性病变，HPV阴性。4月20日在我院HPV高危型阳性，阴道镜活检：CIN2-3累腺。门诊以CIN3收入院。	白带异常	白带异常	+	阳性			HSIL	是	高级别	1	13，未婚，G1P0A1。	1	1至3次	2	0	0次	1	宫颈轻度糜烂	轻度	1	0	白带增多伴异味1个月。 患者于2014年4月4日因白带多伴异味来我院检查，TCT示：CIN3累腺，4月20日在外院复查TCT：无上皮内病变或恶性病变，HPV阴性。4月20日在我院HPV高危型阳性，阴道镜活检：CIN2-3累腺。门诊以CIN3收入院。	2014.4.20：阴道镜活检：CIN2-3累腺。	CIN2-3	2014-04-20	2014-05-05	15	1	2	CIN3	高级别CIN病人	CKC	2	小区CIN3，切缘鳞状上皮增生。	CIN3	0	阴性
286	郝晶	1982-09-15	汉族	京山县	31	3	520679	2B1276	2014-05-05	2014-05-08	吴绪峰，高晗	白带异常1年余，发现宫颈病变8月余 患者2013年开始无明显诱因出现白带异常，量多，色黄，有异味，患者于2013-8-31在南昌大学附属医院行TCT提示鳞状上皮高度病变，给予抗感染等对症治疗，患者症状未缓解，于2014-4-18来我院查HPV-13阴性，TCT：高度鳞状上皮内病变，DNA>2.5的细胞数32个，行阴道镜检，拟诊：CIN3，镜下取宫颈1、3、7、12点活检病检号：1404644提示慢性宫颈炎伴鳞化，部分区CIN2-3级累及腺体	白带异常	白带异常	-	阴性	阴性	阴性	HSIL	是	高级别	1	初14岁，6/30d，24岁结婚，G1P1A，lmp2014-4-28	1	1至3次	2	1	1至2次	2	宫颈：重糜状，触血（+）	重度	3	1	白带异常1年余，发现宫颈病变8月余 患者2013年开始无明显诱因出现白带异常，量多，色黄，有异味，患者于2013-8-31在南昌大学附属医院行TCT提示鳞状上皮高度病变，给予抗感染等对症治疗，患者症状未缓解，于2014-4-18来我院查HPV-13阴性，TCT：高度鳞状上皮内病变，DNA>2.5的细胞数32个，行阴道镜检，拟诊：CIN3，镜下取宫颈1、3、7、12点活检病检号：1404644提示慢性宫颈炎伴鳞化，部分区CIN2-3级累及腺体	2014-4-18（1404644）CIN2-3累腺	CIN2-3	2014-04-18	2014-05-06	18	1	2	CIN3	高级别CIN病人	LEEP	1	2014-5-7(1405590)CIN2-3，切缘鳞状上皮增生	CIN3	0	阴性
287	陈婷	1983-12-22	汉族	咸宁市	30	3	523353	2B1277	2014-05-08	2014-05-12	吴绪峰，高晗	发现宫颈病变10天 患者于2014-4-29在黄石妇幼保健院行宫颈DNA：ASC-H，于2014-5-4在湖北省妇幼保健院查宫颈HPV提示HPV-13HR：4.8*10^5copies；于2014-5-4在湖北省妇幼保健院行阴道镜检，拟诊：高级别CIN病变，镜下取宫颈活检病检号：1405464提示慢性宫颈炎，CIN2-3级累腺	体检发现	体检发现	+	阳性			ASC-H	是	高级别	1	初12岁，5/30d，25岁结婚，G2P1，Lmp2014-4-14	2	1至3次	2	1	1至2次	2	宫颈：肥大，柱状上皮外翻状，镜检见3-6点处白色上皮达边缘	无	0	0	发现宫颈病变10天 患者于2014-4-29在黄石妇幼保健院行宫颈DNA：ASC-H，于2014-5-4在湖北省妇幼保健院查宫颈HPV提示HPV-13HR：4.8*10^5copies；于2014-5-4在湖北省妇幼保健院行阴道镜检，拟诊：高级别CIN病变，镜下取宫颈活检病检号：1405464提示慢性宫颈炎，CIN2-3级累腺	2014-5-4（1405464）：CIN2-3	CIN2-3	2014-05-04	2014-05-09	5	1	2	CIN3	高级别CIN病人	CKC	2	2014-5-11（1405781）：CIN3累腺，切缘小区CIN1	CIN3	0	CIN1
288	彭维香	1969-07-21	汉族	梅苑小区	44	5	5233462014-5-8	2B1278	2014-05-08	2014-05-12	吴绪峰，高晗	体检发现宫颈病变28天 患者2014-4-10在广州军区武汉总医院体检，TCT：ASCUS，患者2014-4-18在我院查宫颈HPV-13阳性，于2014-5-5在我院行阴道镜检，拟诊：低度CIN 病变，镜下取宫颈（3、6、9、12）点活检病检号：1405505提示：慢性宫颈炎，部分区CIN2-3级	体检发现	体检发现	+	阳性			ASCUS	是	低级别	0	初14岁，24岁结婚，G3P1A2，7/28d，lmp2014-4-25	3	1至3次	2	1	1至2次	2	宫颈中糜状，触血（+）	中度	2	1	体检发现宫颈病变28天 患者2014-4-10在广州军区武汉总医院体检，TCT：ASCUS，患者2014-4-18在我院查宫颈HPV-13阳性，于2014-5-5在我院行阴道镜检，拟诊：低度CIN 病变，镜下取宫颈（3、6、9、12）点活检病检号：1405505提示：慢性宫颈炎，部分区CIN2-3级	2014-5-5（1405505）CIN2-3	CIN2-3	2014-05-05	2014-05-09	4	1	2	CIN3	高级别CIN病人	LEEP	1	2014-5-11(1405765)CIN3累腺，部分区切缘可见CIN1 （宫腔内物）内膜呈增生性改变	CIN3	0	CIN1
289	唐厚菊	1976-09-08	汉	湖北省荆州市	38	4	523899	2B1594	2014-05-12	2014-05-16	WW	阴道分泌物增多2年。 患者既往月经规律，近2年患者阴道分泌物增多，有异味，2014年3月16日外院TCT示：HSIL，2014年4月23日我院行阴道镜+宫颈活检，术后组织病检示：慢性宫颈炎，CIN2-3累腺，门诊以CIN2-3累腺收入院。	白带异常	白带异常					HSIL	是	高级别	1	13,24岁，5/23,G2P1A1.	2	1至3次	2	1	1至2次	2	宫颈中度糜烂，肥大	中度	2	0	阴道分泌物增多2年。 患者既往月经规律，近2年患者阴道分泌物增多，有异味，2014年3月16日外院TCT示：HSIL，2014年4月23日我院行阴道镜+宫颈活检，术后组织病检示：慢性宫颈炎，CIN2-3累腺，门诊以CIN2-3累腺收入院。	2014.4.23：阴道镜+活检：慢性宫颈炎，CIN2-3累腺。	CIN2-3	2014-04-23	2014-05-14	21	1	2	CIN2-3累腺	高级别CIN病人	CKC	2	2014.5.16：慢性宫颈炎伴纳氏囊肿，乳头状糜烂及鳞化，部分区CIN2-3累腺，切缘鳞状上皮增生。	CIN3	0	阴性
290	张立芳	1989-07-05	汉族	武汉市	24	1	524557	2B1280	2014-05-15	2014-05-17	吴绪峰，高晗	体检发现宫颈病变4月余 患者于2013-12-8在我院查宫颈TCT提示非典型鳞状细胞，于2013-12-8在我院行阴道镜检，拟诊：CIN2级，镜下取宫颈（4、8、9、11）点活检（病检号：1315410）提示：慢性宫颈炎，CIN1级，于2014-1-17在同济医院会诊病理切片示：慢性宫颈炎伴部分区CIN2级，未行特殊治疗，定期复查。2014-4-20在我院复查高危型HPV阳性（13、31、33、35、52、58病毒感染），于2014-5-12在我院行阴道镜检，拟诊：LSIL，镜下取宫颈（1、5、8、10）点活检（病检号：1405865）提示：慢性宫颈炎，CIN2-3级	体检发现	体检发现	其它+	阳性			ASCUS	是	低级别	0	初13岁，4/30d,未婚存性生活，G7P0A7	7	≥4次	3	0	0次	1	宫颈：光，镜检醋白上皮位于内2/3	无	0	0	体检发现宫颈病变4月余 患者于2013-12-8在我院查宫颈TCT提示非典型鳞状细胞，于2013-12-8在我院行阴道镜检，拟诊：CIN2级，镜下取宫颈（4、8、9、11）点活检（病检号：1315410）提示：慢性宫颈炎，CIN1级，于2014-1-17在同济医院会诊病理切片示：慢性宫颈炎伴部分区CIN2级，未行特殊治疗，定期复查。2014-4-20在我院复查高危型HPV阳性（13、31、33、35、52、58病毒感染），于2014-5-12在我院行阴道镜检，拟诊：LSIL，镜下取宫颈（1、5、8、10）点活检（病检号：1405865）提示：慢性宫颈炎，CIN2-3级	2014-5-12（1405865）：CIN3	CIN3	2014-05-12	2014-05-16	4	1	3	CIN3	高级别CIN病人	LEEP	1	2014-5-18（1406136）（-）	慢性宫颈炎	1	阴性
291	洪育娟	1976-10-16	汉族	武昌区	37	4	524728	2B1281	2014-05-16	2014-05-21	吴绪峰，高晗	接触性阴道出血，发现宫颈病变2天 患者2天前出现接触性阴道出血，于2014-5-5在湖北省妇幼保健院行宫颈DNA>2.5的细胞数5个，TBS：轻度炎症。于2014-5-12在湖北省妇幼保健院查宫颈HPV-13阳性，行阴道镜检，拟诊：CIN病变待排。2014-5-16我院病检镜下取宫颈3、6、9点活检病检号：1405930提示慢性宫颈炎伴，部分区CIN2-3级	同房出血	阴道/同房出血	+	阳性			正常	否	正常	0	初13岁，5/25d，23岁结婚，G4P3A1，lmp2014-4-25	4	≥4次	3	3	≥3次	3	宫颈：肥大，光	无	0	0	接触性阴道出血，发现宫颈病变2天 患者2天前出现接触性阴道出血，于2014-5-5在湖北省妇幼保健院行宫颈DNA>2.5的细胞数5个，TBS：轻度炎症。于2014-5-12在湖北省妇幼保健院查宫颈HPV-13阳性，行阴道镜检，拟诊：CIN病变待排。2014-5-16我院病检镜下取宫颈3、6、9点活检病检号：1405930提示慢性宫颈炎伴，部分区CIN2-3级	2014-5-16（1405930）CIN2-3	CIN2-3	2014-05-16	2014-05-19	3	1	2	CIN3	高级别CIN病人	LEEP	1	2014-5-19(1406220)CIN2-3，切缘（3-12点）小区CIN1	CIN3	0	CIN1
292	刘兰情	1973-07-05	汉族	汉阳	40	5	518183	2B1284	2014-05-18	2014-05-22	吴绪峰，高晗	发现宫颈病变1+月 患者2014-4-3在湖北省妇幼保健院行宫颈DNA>2.5的细胞数99个，TCT:ASCUS ；查宫颈HPV提示HPV-13：阳性；2014-4-03在湖北省妇幼保健院行阴道镜检，拟诊：慢性宫颈炎，镜下取宫颈1、4、7、11点活检病检号：140389提示慢性宫颈炎，局灶区CIN2级	体检发现	体检发现	+	阳性			ASCUS	是	低级别	0	初12岁，5/30d，G2P2，Lmp2014-5-10	2	1至3次	2	2	1至2次	2	宫颈肥大，光	无	0	0	发现宫颈病变1+月 患者2014-4-3在湖北省妇幼保健院行宫颈DNA>2.5的细胞数99个，TCT:ASCUS ；查宫颈HPV提示HPV-13：阳性；2014-4-03在湖北省妇幼保健院行阴道镜检，拟诊：慢性宫颈炎，镜下取宫颈1、4、7、11点活检病检号：140389提示慢性宫颈炎，局灶区CIN2级	2014-4-3（140389）CIN2	CIN2	2014-04-03	2014-05-19	46	2	1	CIN3	高级别CIN病人	LEEP	1	2014-5-20(1406262)CIS，切缘CIN3累腺	CIN3	0	CIN3
293	李爱华	1972-03-10	汉族	石首市	42	5	524585	2B1290	2014-05-25	2014-06-06	吴绪峰，高晗	体检发现宫颈病变1月 患者于每年例行体检时发现宫颈病变，于2014-4-29在石首市第一人民医院行宫颈TCT提示ASCUS，于2014-5-4在石首市第一人民医院查HPV提示高危型33型阳性，低危型43型阳性，于2014-5-3在石首市第一人民医院行阴道镜，活检病检号：141478提示：慢性宫颈炎，局灶区域呈上皮内瘤样病变CIN3级改变	体检发现	体检发现	其它	阳性	其它+		ASCUS	是	低级别	0	初14岁，4-5/20d,25岁结婚，G3P1A2，lmp2014-5-21	3	1至3次	2	1	1至2次	2	宫颈轻糜状，触血（-）	轻度	1	1	体检发现宫颈病变1月 患者于每年例行体检时发现宫颈病变，于2014-4-29在石首市第一人民医院行宫颈TCT提示ASCUS，于2014-5-4在石首市第一人民医院查HPV提示高危型33型阳性，低危型43型阳性，于2014-5-3在石首市第一人民医院行阴道镜，活检病检号：141478提示：慢性宫颈炎，局灶区域呈上皮内瘤样病变CIN3级改变	2014-5-3石首市医院：CIN3	CIN3	2014-05-03	2014-05-26	23	1	3	CIN3	高级别CIN病人	LEEP	1	2014-5-29(1406669)CIN2-3累腺，切缘（-）	CIN3	0	阴性
294	陈新旺	1970-04-10	汉族	鄂州市	44	5	526859	2B1288	2014-05-28	2014-05-31	吴绪峰，高晗	体检发现宫颈病变24天 患者24天前于外院行常规体检时查HPV高危型16阳性，查TCT：LSIL。取宫颈组织活检病检号：WHA2014013950回报：（宫颈3、9点）慢性宫颈炎伴腺体鳞化。（宫颈6、12点）慢性宫颈炎伴局灶鳞状上皮CIN1-2级改变。患者有腹胀	体检发现	体检发现	16+	阳性	16/18+		LSIL	是	低级别	0	初14岁，3/25d，22岁结婚，G3P1A2，lmp2014-5-15	3	1至3次	2	1	1至2次	2	宫颈：轻糜状	轻度	1	0	体检发现宫颈病变24天 患者24天前于外院行常规体检时查HPV高危型16阳性，查TCT：LSIL。取宫颈组织活检病检号：WHA2014013950回报：（宫颈3、9点）慢性宫颈炎伴腺体鳞化。（宫颈6、12点）慢性宫颈炎伴局灶鳞状上皮CIN1-2级改变。患者有腹胀	外院：CIN1-2	CIN2	2014-05-02	2014-05-29	27	1	1	CIN2	高级别CIN病人	LEEP	1	2014-5-30(1406819)CIN1-2，切缘（-）	CIN2	0	阴性
295	康青枚	1970-03-11	汉	湖北省蕲春县	44	5	528542	2B1330	2014-06-06	2014-06-12	DX，LY	体检发现宫颈病变1月余。 患者既往月经规律。2014年3月10日外院体检发现高危型HPV感染，2014年4月18日我院TCT示：ASCUS，2014年4月30日行阴道镜+活检，术后示：慢性宫颈炎伴鳞化，部分区CIN2-3，患者于5月20日自己口服及注射黄体酮共5天，自5月24日阴道流血至今，量时多时少，门诊以CIN3收入院。	体检发现	体检发现	+	阳性			ASCUS	是	低级别	0	13,7/30,20岁，G2P2A0。	2	1至3次	2	2	1至2次	2	宫颈轻度糜烂	轻度	1	0	体检发现宫颈病变1月余。 患者既往月经规律。2014年3月10日外院体检发现高危型HPV感染，2014年4月18日我院TCT示：ASCUS，2014年4月30日行阴道镜+活检，术后示：慢性宫颈炎伴鳞化，部分区CIN2-3，患者于5月20日自己口服及注射黄体酮共5天，自5月24日阴道流血至今，量时多时少，门诊以CIN3收入院。	2014.4.30：慢性宫颈炎伴鳞化，部分区CIN2-3。	CIN2-3	2014-04-30	2014-06-07	38	2	2	CIN3	高级别CIN病人	CKC	2	2014.6.11：慢性宫颈炎伴糜烂及鳞化，部分区CIN2-3累腺，切缘鳞状上皮增生。	CIN3	0	阴性
296	陈小显	1979-03-06	汉族	浠水县	35	4	525987	2B1298	2014-06-09	2014-06-13	吴绪峰，高晗	阴道接触性出血1月余 患者2014-5开始出现同房后阴道出血，量少，呈点滴状。2014-5-13患者在我院查宫颈DNA>2.5的细胞数31个，TCT示：非典型鳞状上皮细胞，HPV，DNA检测阳性，阴道镜拟诊：CIN2-3级，镜下宫颈（3、6、9、12点组织活检）示：慢性宫颈炎，CIN2-3级累及腺体	同房出血	阴道/同房出血	+	阳性			ASCUS	是	低级别	1	初13岁，7/28d,21岁结婚，G1P1，lmp2014-5-28	1	1至3次	2	1	1至2次	2	宫颈：中糜状，触血（+）	中度	2	1	阴道接触性出血1月余 患者2014-5开始出现同房后阴道出血，量少，呈点滴状。2014-5-13患者在我院查宫颈DNA>2.5的细胞数31个，TCT示：非典型鳞状上皮细胞，HPV，DNA检测阳性，阴道镜拟诊：CIN2-3级，镜下宫颈（3、6、9、12点组织活检）示：慢性宫颈炎，CIN2-3级累及腺体	2014-5：CIN2-3（3、6、9、12点活检）累腺	CIN2-3	2014-05-13	2014-06-10	28	1	2	CIN3	高级别CIN病人	LEEP	1	2014-6-11（1407387）CIS，部分切缘可见CIN3	CIN3	0	CIN3
297	张艳平	1978-11-05	汉族	硚口区	35	4	529293	2B1301	2014-06-10	2014-06-14	吴绪峰，高晗	体检发现宫颈病变1月 患者2014-4-8在浙江舟山医院体检，行TCT提示ASC-H，宫颈高危型HPV检查提示阳性，行阴道镜检，拟诊：CIN1，镜下取宫颈活检及宫颈管内搔刮物（病检号：无），提示：宫颈局灶鳞状上皮CIN2，可疑累腺，宫颈管见小片腺上皮无异型	体检发现	体检发现	+	阳性			ASC-H	是	高级别	1	初14岁，6/30d,22岁结婚，G7P1A6，Lmp2014-6-2	7	≥4次	3	1	1至2次	2	宫颈：光，多个小纳囊	无	0	0	体检发现宫颈病变1月 患者2014-4-8在浙江舟山医院体检，行TCT提示ASC-H，宫颈高危型HPV检查提示阳性，行阴道镜检，拟诊：CIN1，镜下取宫颈活检及宫颈管内搔刮物（病检号：无），提示：宫颈局灶鳞状上皮CIN2，可疑累腺，宫颈管见小片腺上皮无异型	2014-4-8外院：CIN2	CIN2	2014-04-08	2014-06-11	64	2	1	CIN3	高级别CIN病人	LEEP	1	2014-6-13(1407446)CIS，部分切缘可见CIN2-3累腺	CIN3	0	CIN3
298	李枨	1979-10-30	汉族	洪山区	34	3	532526	2B1311	2014-06-27	2014-07-02	吴绪峰，高晗	体检发现宫颈病变1月余 患者2014-5-9在我院行宫颈TCT提示ASCUS，于2014-5-20在我院查宫颈HPV-13阳性，2014-5-21宫颈DNA>2.5的细胞数8个。于2014-6-22在我院行阴道镜检，拟诊：慢性宫颈炎，镜下取宫颈（1、5、7、11）点活检病检号：1408035提示：慢性宫颈炎，CIN2-3级累及腺体，因组织较破碎，请做进一步检查以确诊	体检发现	体检发现	+	阳性			ASCUS	是	低级别	1	初13岁，6/30d,25岁结婚，G1P1，lmp2014-6-12	1	1至3次	2	1	1至2次	2	宫颈中糜状，触血（+）	中度	2	1	体检发现宫颈病变1月余 患者2014-5-9在我院行宫颈TCT提示ASCUS，于2014-5-20在我院查宫颈HPV-13阳性，2014-5-21宫颈DNA>2.5的细胞数8个。于2014-6-22在我院行阴道镜检，拟诊：慢性宫颈炎，镜下取宫颈（1、5、7、11）点活检病检号：1408035提示：慢性宫颈炎，CIN2-3级累及腺体，因组织较破碎，请做进一步检查以确诊	2014-6-22（1408035）CIN2-3	CIN2-3	2014-06-22	2014-06-30	8	1	2	CIN3	高级别CIN病人	LEEP	1	2014-7-1(1408421)CIN3累腺，切缘鳞状上皮增生	CIN3	0	阴性
299	兰灵梅	1966-03-28	汉	湖北省黄石市	48	6	533653	2B1331	2014-07-02	2014-07-09	ZQ	发现宫颈病变3月。 患者既往月经规律，无异常阴道出血，2014年4月10日武汉新华医院TCT示：炎症反应性细胞改变，4月11日在武汉新华医院HPV筛查阳性，2014年6月18日我院行阴道镜检示：慢性宫颈炎，活检示：CIN3，期间伴阴道分泌物增多等病史，6月28日湖北省人民医院盆腔超声示：未见明显异常，门诊以CIN3收入院。	体检发现	体检发现	+	阳性			正常	否	正常	0	14,4/30，G5P2A3。	5	≥4次	3	2	1至2次	2	宫颈肥大	无	0	0	发现宫颈病变3月。 患者既往月经规律，无异常阴道出血，2014年4月10日武汉新华医院TCT示：炎症反应性细胞改变，4月11日在武汉新华医院HPV筛查阳性，2014年6月18日我院行阴道镜检示：慢性宫颈炎，活检示：CIN3，期间伴阴道分泌物增多等病史，6月28日湖北省人民医院盆腔超声示：未见明显异常，门诊以CIN3收入院。	2014.6.18：慢性宫颈炎，CIN3	CIN3	2014-06-18	2014-07-03	15	1	3	CIN3	高级别CIN病人	CKC	2	2014.7.4：慢性宫颈炎伴纳氏囊肿及鳞化，极小区CIN3累腺。 2014.7.8：慢性宫颈炎，鳞状上皮化生，子宫肌壁间平滑肌瘤2枚。	CIN3	0	阴性
300	胡小玲	1974-12-02	汉族	武昌区	39	4	535309	2B1319	2014-07-10	2014-07-17	吴绪峰，高晗	体检发现宫颈病变24天 患者2014-6-16在武汉大学人民医院行TCT提示：鳞状上皮内高度病变，于2014-6-16在该院查HPV-16阳性，2014-6-30在该院行阴道镜检，拟诊：宫颈上皮内高度病变，镜下取宫颈（3、6、9、12）点活检（病检号：201413879）提示（宫颈3、6点）宫颈上皮CIN2-.3，（宫颈9点）宫颈上皮CIN3级，（宫颈12点），慢性宫颈炎，未行特殊处理	体检发现	体检发现	16+	阳性	16/18+		HSIL	是	高级别	0	初16岁，36岁结婚，G4P1A3，lmp2014-6-20	4	≥4次	3	1	1至2次	2	宫颈中糜状，触血（+）	中度	2	1	体检发现宫颈病变24天 患者2014-6-16在武汉大学人民医院行TCT提示：鳞状上皮内高度病变，于2014-6-16在该院查HPV-16阳性，2014-6-30在该院行阴道镜检，拟诊：宫颈上皮内高度病变，镜下取宫颈（3、6、9、12）点活检（病检号：201413879）提示（宫颈3、6点）宫颈上皮CIN2-.3，（宫颈9点）宫颈上皮CIN3级，（宫颈12点），慢性宫颈炎，未行特殊处理	2014-6-30（201413879）省人民：CIN3	CIN3	2014-06-30	2014-07-11	11	1	3	CIN3	高级别CIN病人	LEEP	1	2014-7-13(149019)：CIN3，(3-9°外缘）见CIN3病灶	CIN3	0	CIN3
301	熊香平	1965-05-01	汉族	武昌区	49	6	534639	2B1318	2014-07-10	2014-07-14	吴绪峰，高晗	发现宫颈病变17天 患者于2014-6-23因外阴瘙痒来我院就诊，查TCT（-），DNA>2.5的细胞数2个，HPV-13（-）。患者于2014-7-1再次来我院阴道镜检拟诊：慢性宫颈炎。宫颈3、6、9、12点组织活检，病理诊断：慢性宫颈炎，CIN2-3。	体检发现	体检发现	阴性	阴性	阴性	阴性	正常	否	正常	0	初13岁，7/24d，24岁结婚，G5P4A1，lmp2014-7-3	5	≥4次	3	4	≥3次	3	无	无	0	0	发现宫颈病变17天 患者于2014-6-23因外阴瘙痒来我院就诊，查TCT（-），DNA>2.5的细胞数2个，HPV-13（-）。患者于2014-7-1再次来我院阴道镜检拟诊：慢性宫颈炎。宫颈3、6、9、12点组织活检，病理诊断：慢性宫颈炎，CIN2-3。	2014-7-1CIN2-3	CIN2-3	2014-07-01	2014-07-11	10	1	2	CIN3	高级别CIN病人	LEEP	1	2014-7-13(1409018）（-）	慢性宫颈炎	1	阴性
302	方红玲	1978-11-16	汉	武汉市武珞路	35	4	535746	2B1356	2014-07-13	2014-07-20	SDY	接触性阴道出血2次。 患者既往月经规律，无异常阴道出血，近2月患者性生活后出现间断少量淡红色出血，2014年4月18日外院TCT示：非典型鳞状上皮细胞，倾向于高级别鳞状上皮内病变，可见DNA倍体异常细胞，2014年4月30日行阴道镜+活检，术后病检示：CIN2累腺，门诊以CIN2累腺收入院。	同房出血	阴道/同房出血					ASC-H	是	高级别	1	14,5/30,25岁，G6P1A5。	6	≥4次	3	1	1至2次	2	宫颈轻度糜烂，肥大，纳氏囊肿。	轻度	1	0	接触性阴道出血2次。 患者既往月经规律，无异常阴道出血，近2月患者性生活后出现间断少量淡红色出血，2014年4月18日外院TCT示：非典型鳞状上皮细胞，倾向于高级别鳞状上皮内病变，可见DNA倍体异常细胞，2014年4月30日行阴道镜+活检，术后病检示：CIN2累腺，门诊以CIN2累腺收入院。	2014.4.30：阴道镜+活检，术后病检示：CIN2累腺。	CIN2	2014-04-30	2014-07-15	76	2	1	CIN3	高级别CIN病人	LEEP	1	2014.7.19：慢性宫颈炎伴纳氏囊肿，CIN2-3累腺，切缘鳞状上皮增生。	CIN3	0	阴性
303	钟大姣	1986-09-12	汉族	鄂州市	27	2	532019	2B1320	2014-07-14	2014-07-17	吴绪峰，高晗	发现宫颈病变2月余 患者2014-5-29在湖北省妇幼保健院孕前检查时行TCT：ASCUS，查HPV提示高危型31型阳性，于2014-6-16在湖北省妇幼保健院行阴道镜检，拟诊：低度CIN（LSIL），镜下取宫颈1、6、9、12点活检（病检号：1407646）提示：慢性宫颈炎伴鳞化，小区CIN2级	体检发现	体检发现	31+	阳性	其它+		ASCUS	是	低级别	0	初13岁，7/29d，24岁结婚，G1P1，lmp2014-7-4	1	1至3次	2	1	1至2次	2	宫颈肥大，中糜状	中度	2	0	发现宫颈病变2月余 患者2014-5-29在湖北省妇幼保健院孕前检查时行TCT：ASCUS，查HPV提示高危型31型阳性，于2014-6-16在湖北省妇幼保健院行阴道镜检，拟诊：低度CIN（LSIL），镜下取宫颈1、6、9、12点活检（病检号：1407646）提示：慢性宫颈炎伴鳞化，小区CIN2级	2014-6-16（1407646）CIN2	CIN2	2014-06-16	2014-07-15	29	1	1	CIN2	高级别CIN病人	LEEP	1	2014-7-17(1409202)CIN1-2，切缘（-）	CIN2	0	阴性
304	邱芷霏	1983-04-28	汉族	华师桂子山庄	31	3	536481	2B1322	2014-07-16	2014-07-20	吴绪峰，高晗	体检发现宫颈病变6天 患者6天前来我院常规体检查TCT：上皮内高度病变，查HPV-16：阳性，低危型HPV阴性。行阴道镜检：宫颈1型转化区。行宫颈活检：宫颈4、6、8、11点组织活检病理诊断：慢性宫颈炎，ICN3级	体检发现	体检发现	16/18+	阳性	16/18+		HSIL	是	高级别	0	初14岁，27岁结婚，2-3/30d，G1P1，lmp2014-6-30	1	1至3次	2	1	1至2次	2	宫颈肥大，轻糜状，触血（+）	轻度	1	1	体检发现宫颈病变6天 患者6天前来我院常规体检查TCT：上皮内高度病变，查HPV-16：阳性，低危型HPV阴性。行阴道镜检：宫颈1型转化区。行宫颈活检：宫颈4、6、8、11点组织活检病理诊断：慢性宫颈炎，ICN3级	2014-7-10我院：CIN3	CIN3	2014-07-10	2014-07-17	7	1	3	CIN3	高级别CIN病人	LEEP	1	2014-7-18（1409336）CIS，，病灶呈软II变灶性，切缘鳞状上皮增生	CIN3	0	阴性
305	尹秀林	1982-12-29	汉族	仙桃市	31	3	535303	2B1337	2014-07-20	2014-07-24	吴绪峰，高晗	白带异常2年，发现宫颈病变25天 患者2年来无明显诱因出现白带异常，量多，有异味，色黄。患者于2014-6-25在武汉大学中南医院行宫颈TBS：HSIL，查DNA提示：可见异倍体细胞，行阴道镜检，拟诊：CIN2，镜下取宫颈（3、6、9、12）点活检（病检号：21409768）提示：宫颈CIN3级累及腺体	白带异常	白带异常					HSIL	是	高级别	1	初16岁，3/35d,24岁结婚，G3P1A2，lmp2014-7-14	3	1至3次	2	1	1至2次	2	无	无	0	0	白带异常2年，发现宫颈病变25天 患者2年来无明显诱因出现白带异常，量多，有异味，色黄。患者于2014-6-25在武汉大学中南医院行宫颈TBS：HSIL，查DNA提示：可见异倍体细胞，行阴道镜检，拟诊：CIN2，镜下取宫颈（3、6、9、12）点活检（病检号：21409768）提示：宫颈CIN3级累及腺体	2014-6-25武大中南医院：CIN3累腺	CIN3	2014-06-25	2014-07-21	26	1	3	CIN3	高级别CIN病人	LEEP	1	2014-7-24（1409483）CIN3累腺，病变呈散在多灶性，切缘鳞状上皮增生	CIN3	0	阴性
306	胡声娥	1958-08-29	汉族	洪湖市	55	7	536206	2B1345	2014-07-21	2014-08-04	吴绪峰，高晗	发现宫颈病变1月 患者2014-6-25在武汉迪安医学中心行DNA提示LSIL，于2014-7-9在湖北省妇幼保健院查HPV-13：阳性，于2014-7-9在武汉迪安医学中心行宫颈活检病检号：A1417833，示：宫颈上皮内瘤变II级；经本院病检会诊（会诊号：HZ2014053）提示：宫颈上皮内瘤变I级伴HPV感染	体检发现	体检发现	+	阳性			LSIL	是	低级别	0	初12岁，5/30d,24岁结婚，G2P2,绝经2011	2	1至3次	2	2	1至2次	2	宫颈：光，萎缩，直径2.5cm	无	0	0	发现宫颈病变1月 患者2014-6-25在武汉迪安医学中心行DNA提示LSIL，于2014-7-9在湖北省妇幼保健院查HPV-13：阳性，于2014-7-9在武汉迪安医学中心行宫颈活检病检号：A1417833，示：宫颈上皮内瘤变II级；经本院病检会诊（会诊号：HZ2014053）提示：宫颈上皮内瘤变2级伴HPV感染	本院会诊：CIN2	CIN2	2014-07-09	2014-07-22	13	1	1	CIS	高级别CIN病人	LEEP	1	2014-7-23(1409606)CIS，切缘鳞状上皮增生	CIN3	0	阴性
307	田静	1976-11-04	汉族	光谷	37	4	537459	2B1339	2014-07-22	2014-07-25	吴绪峰，高晗	发现宫颈病变4月 患者2014-3于我院行DNA提示ASCUS，查HPV高危型阳性，行阴道镜检，拟诊：慢性宫颈炎，镜下取宫颈（3、5、8、12）点活检（病检号：1405235）提示：慢性宫颈炎，小区CIN1-2级	体检发现	体检发现	+	阳性			ASCUS	是	低级别	0	初14岁，8/40d,24岁结婚，G4P1A3，lmp2014-7-8	4	≥4次	3	1	1至2次	2	宫颈轻糜状	轻度	1	0	发现宫颈病变4月 患者2014-3于我院行DNA提示ASCUS，查HPV高危型阳性，行阴道镜检，拟诊：慢性宫颈炎，镜下取宫颈（3、5、8、12）点活检（病检号：1405235）提示：慢性宫颈炎，小区CIN1-2级	2014-3（1405235）CIN1-2	CIN2	2014-03-20	2014-07-23	125	3	1	CIN2	高级别CIN病人	LEEP	1	2014-7-24(1409629)（-）	慢性宫颈炎	1	阴性
308	余慧	1981-01-08	汉	武汉市东西湖	33	3	539231	2B1354	2014-07-31	2014-08-04	YWX	体检发现宫颈病变半月余。 患者平素月经规律，无异常出血。2014年7月4日我院TCT示：轻度炎症，2014年7月4日13种高危型HPV阴性，行阴道镜+活检，术后病检示：慢性宫颈炎伴鳞化，部分CIN2-3，免疫组化：P16（+），Ki-67（LI约10%），门诊以CIN2-3收入院。	体检发现	体检发现	-	阴性	阴性	阴性	正常	否	正常	0	13，5-0/27-28,24岁，G1P1A0.	1	1至3次	2	1	1至2次	2	宫颈轻度糜烂，触血（+）	轻度	1	1	体检发现宫颈病变半月余。 患者平素月经规律，无异常出血。2014年7月4日我院TCT示：轻度炎症，2014年7月4日13种高危型HPV阴性，行阴道镜+活检，术后病检示：慢性宫颈炎伴鳞化，部分CIN2-3，免疫组化：P16（+），Ki-67（LI约10%），门诊以CIN2-3收入院。	2014.7.11：阴道镜+活检：慢性宫颈炎伴鳞化，部分区CIN2-3级。	CIN2-3	2014-07-11	2014-08-01	21	1	2	CIN2-3	高级别CIN病人	CKC	2	2014.8.5：慢性宫颈炎伴纳氏囊肿及鳞化，鳞状上皮增生。	慢性宫颈炎	1	阴性
309	赵小阳	1969-11-15	汉族	武汉市江夏区	44	5	539278	2B1359	2014-08-01	2014-08-14	吴绪峰，高晗	检查发现宫颈病变5天 患者于2014-7-23因月经不调到当地医院就诊，宫颈TCT提示：低级别鳞状上皮内病变。患者无特殊不适，未行诊治。于2014-7-27我院就诊：宫颈细胞学提示低级别上皮内病变；HPV-13阳性；宫颈组织阴道镜下活检病理诊断为：慢性宫颈炎，部分区CIN2-3级	体检发现	体检发现	+	阳性			LSIL	是	低级别	0	初13岁。5/28d，23岁结婚，G6A5P1。lmp2014-4-6	6	≥4次	3	1	1至2次	2	宫颈肥大，轻糜	轻度	1	0	检查发现宫颈病变5天 患者于2014-7-23因月经不调到当地医院就诊，宫颈TCT提示：低级别鳞状上皮内病变。患者无特殊不适，未行诊治。于2014-7-27我院就诊：宫颈细胞学提示低级别上皮内病变；HPV-13阳性；宫颈组织阴道镜下活检病理诊断为：慢性宫颈炎，部分区CIN2-3级	2014-7-27：CIN2-3	CIN2-3	2014-07-27	2014-08-04	8	1	2	CIN3	高级别CIN病人	LEEP	1	2014---8-6(1410156)：CIN3累腺，多灶性，切缘可见CIN2-3病灶	CIN3	0	CIN3
310	张曹惠	1980-09-22	汉族	公安县	33	3	539532	2B1347	2014-08-03	2014-08-06	吴绪峰，高晗	体检发现宫颈病变19天 患者2014-7-15在我院行DNA：出现高倍体细胞，DNA>2.5的细胞数3个，TCT：ASCUS，于2014-7-15在我院查宫颈HPV-13HR：阳性，于2014-7-19在我院行阴道镜，拟诊：慢性宫颈炎，镜下取宫颈（3、6、9、12）点活检（病检号：1409440）提示：慢性宫颈炎伴乳头状糜烂，部分区CIN1-2级	体检发现	体检发现	+	阳性			ASCUS	是	低级别	0	初13岁，7/28d，24岁结婚，G1P1，lmp2014-7-25	1	1至3次	2	1	1至2次	2	宫颈中糜状，触血（+）	中度	2	1	体检发现宫颈病变19天 患者2014-7-15在我院行DNA：出现高倍体细胞，DNA>2.5的细胞数3个，TCT：ASCUS，于2014-7-15在我院查宫颈HPV-13HR：阳性，于2014-7-19在我院行阴道镜，拟诊：慢性宫颈炎，镜下取宫颈（3、6、9、12）点活检（病检号：1409440）提示：慢性宫颈炎伴乳头状糜烂，部分区CIN1-2级	2014-7-19（1409440）CIN1-2	CIN2	2014-07-19	2014-08-04	16	1	1	CIN2	高级别CIN病人	LEEP	1	2014-8-6(1410199)CIN3，切缘鳞状上皮增生	CIN3	0	阴性
311	周治杰	1989-06-19	汉族	关山大道	25	2	538620	2B1358	2014-08-08	2014-08-14	吴绪峰，高晗	发现宫颈病变半年余 患者于2014-01-14因下腹部隐痛在我院就诊，行HPV-13高危型检测示：2.4e+006；DNA（-）；行TCT示轻度炎症；B超提示陶氏腔积液（2.6*5.0*1.8cm），给予口服药治疗（具体不详）后腹痛逐渐消失。于2014-6-23在我院复查宫颈HPV-13阳性；行阴道镜检，拟诊：慢性宫颈炎，镜下取宫颈3、6、9、12点活检病检号：1408186提示慢性宫颈炎，CIN2-3级。患者因2014-7-21开始阴道出血（前次月经2014-6-10），量同以前，量少于月经量，持续4天干净无腹痛等其它不适，2014-7-26我院门诊查尿HCG阴性；2014-7-28我院B超提示右侧附件区囊肿（4.3*3.3*4.3cm）	其它	其它	+	阳性			正常	否	正常	0	初11岁，6/28d，未婚，无生育史，lmp2014-7-24	0	0次	1	0	0次	1	宫颈：肥大，轻糜状，触血（-）	轻度	1	1	发现宫颈病变半年余 患者于2014-01-14因下腹部隐痛在我院就诊，行HPV-13高危型检测示：2.4e+006；DNA（-）；行TCT示轻度炎症；B超提示陶氏腔积液（2.6*5.0*1.8cm），给予口服药治疗（具体不详）后腹痛逐渐消失。于2014-6-23在我院复查宫颈HPV-13阳性；行阴道镜检，拟诊：慢性宫颈炎，镜下取宫颈3、6、9、12点活检病检号：1408186提示慢性宫颈炎，CIN2-3级。患者因2014-7-21开始阴道出血（前次月经2014-6-10），量同以前，量少于月经量，持续4天干净无腹痛等其它不适，2014-7-26我院门诊查尿HCG阴性；2014-7-28我院B超提示右侧附件区囊肿（4.3*3.3*4.3cm）	2014-6-23（1408186）CIN3	CIN3	2014-06-23	2014-08-11	49	2	3	CIN3	高级别CIN病人	LEEP	1	2014-8-12(1410526)（-）	慢性宫颈炎	1	阴性
312	黄惠珍	1982-07-03	汉	湖北省孝感市	32	3	541292	2B1363	2014-08-11	2014-08-16	LYY	同房后阴道出血1月。 患者既往月经规律，近一月患者性生活后出现间断少量出血，鲜红色。2014年7月14日我院TCT示：ASC-H，2014年7月21日行阴道镜+活检，术后示：CIN2-3累腺，门诊以CIN2-3累腺。	同房出血	阴道/同房出血					ASC-H	是	高级别	1	13,7/30,26岁，G5P1A4。	5	≥4次	3	1	1至2次	2	宫颈轻度糜烂	轻度	1	0	同房后阴道出血1月。 患者既往月经规律，近一月患者性生活后出现间断少量出血，鲜红色。2014年7月14日我院TCT示：ASC-H，2014年7月21日行阴道镜+活检，术后示：CIN2-3累腺，门诊以CIN2-3累腺。	2014.7.21：阴道镜+活检：CIN2-3累腺。	CIN2-3	2014-07-21	2014-08-13	23	1	2	CIN2-3累腺	高级别CIN病人	CKC	2	2014.8.16：慢性宫颈炎伴纳氏囊肿，部分区CIN2-3累腺，切缘鳞状上皮增生。	CIN3	0	阴性
313	余桂华	1972-08-22	汉族	嘉鱼县	41	5	541324	2B1356	2014-08-11	2014-08-15	吴绪峰，高晗	体检发现宫颈病变16天 患者2014-7-26在武汉迪安医学检验所行TCT：ASC-H（非典型鳞状细胞，不除外HSIL），未行特殊治疗。2014-8-4在我院行阴道镜检，拟诊高度CIN（HSIL），于阴道镜下（3、6、10、12点）组织活检，病检示：慢性宫颈炎，小区CIN2-3。	体检发现	体检发现					ASC-H	是	高级别	0	初13岁，7-8/30d，23岁结婚，G2P1A1，lmp2014-7-30	2	1至3次	2	1	1至2次	2	宫颈中糜状，触血（+）	中度	2	1	体检发现宫颈病变16天 患者2014-7-26在武汉迪安医学检验所行TCT：ASC-H（非典型鳞状细胞，不除外HSIL），未行特殊治疗。2014-8-4在我院行阴道镜检，拟诊高度CIN（HSIL），于阴道镜下（3、6、10、12点）组织活检，病检示：慢性宫颈炎，小区CIN2-3。	2014-8-4（我院）CIN2-3	CIN2-3	2014-08-04	2014-08-12	8	1	2	CIN3	高级别CIN病人	LEEP	1	2014-8-14(1410692)CIN2-3，切缘（-）	CIN3	0	阴性
314	刘红艳	1974-07-15	汉	武汉市洪山区	40	5	541509	2B1365	2014-08-12	2014-08-18	LYL	发现宫颈病变20天。 患者20天前于外院行宫颈防癌筛查，提示低度上皮内病变，HPV-16（+），进一步宫颈阴道活检示：宫颈5、7度粘膜慢性炎伴部分区呈CIN2-3累腺，宫颈3、11点粘膜慢性炎。门诊以CIN3累腺收入院。	体检发现	体检发现	16+	阳性	16/18+		LSIL	是	低级别	1	14,4/35,21岁，G5P1A4。	5	≥4次	3	1	1至2次	2	宫颈轻度糜烂，肥大	轻度	1	0	发现宫颈病变20天。 患者20天前于外院行宫颈防癌筛查，提示低度上皮内病变，HPV-16（+），进一步宫颈阴道活检示：宫颈5、7度粘膜慢性炎伴部分区呈CIN2-3累腺，宫颈3、11点粘膜慢性炎。门诊以CIN3累腺收入院。	2014.7.21：外院阴道镜活检：宫颈5、7点粘膜慢性炎伴部分区上皮呈CIN2-3累腺，宫颈3、11点粘膜慢性炎。	CIN2-3	2014-07-21	2014-08-14	24	1	2	CIN3	高级别CIN病人	LEEP	1	2014.8.18：慢性宫颈炎，小区CIN3累腺，切缘鳞状上皮增生。	CIN3	0	阴性
315	徐腊云	1971-11-13	汉	武汉市东湖	42	5	542115	2B1366	2014-08-16	2014-08-21	YWX	体检发现宫颈病变9天。 患者既往月经规律，2014年8月8日我院TCT示：ASCUS，2014年8月13日13种高危型HPV阳性，行阴道镜+活检，术后病检报告示：慢性宫颈炎伴鳞化，CIN3累腺，门诊以CIN3收入院。	体检发现	体检发现	+	阳性			ASCUS	是	低级别	1	14,7/24,22岁，G2P2A0	2	1至3次	2	2	1至2次	2	宫颈轻度糜烂，肥大	轻度	1	0	体检发现宫颈病变9天。 患者既往月经规律，2014年8月8日我院TCT示：ASCUS，2014年8月13日13种高危型HPV阳性，行阴道镜+活检，术后病检报告示：慢性宫颈炎伴鳞化，CIN3累腺，门诊以CIN3收入院。	2014.8.13：行阴道镜+活检，术后病检报告示：慢性宫颈炎伴鳞化，CIN3累腺。	CIN3	2014-08-13	2014-08-18	5	1	3	CIN3	高级别CIN病人	CKC	2	2014.8.20：慢性宫颈炎伴纳氏囊肿及鳞化，CIN3累腺，切缘鳞状上皮增生。	CIN3	0	阴性
316	周悉勤	1977-01-11	汉族	青山区	37	4	542136	2B1355	2014-08-16	2014-08-20	吴绪峰，高晗	体检发现宫颈病变半个月 患者于2014-7-29在武汉市普仁医院查TCT（-），于2014-7-29在武汉市普仁医院查HPV：58阳性，2014-8-9在湖北省妇幼保健院行阴道镜检，拟诊：CIN1-2:于2014-8-11在湖北省妇幼保健院查HPV-13阳性；2014-8-12宫颈1、6、7、11点组织活检，病检诊断：慢性宫颈炎伴乳头状糜烂及鳞化，CIN2；病检号：1410460.于2014-8-11在湖北省妇幼保健院查HPV-13阳性	体检发现	体检发现	58+	阳性	其它+		正常	否	正常	0	初12岁，5-7/35d,22岁结婚，G1P1，lmp2014-7-29	1	1至3次	2	1	1至2次	2	宫颈肥大，纳囊	无	0	0	体检发现宫颈病变半个月 患者于2014-7-29在武汉市普仁医院查TCT（-），于2014-7-29在武汉市普仁医院查HPV：58阳性，2014-8-9在湖北省妇幼保健院行阴道镜检，拟诊：CIN1-2:于2014-8-11在湖北省妇幼保健院查HPV-13阳性；2014-8-12宫颈1、6、7、11点组织活检，病检诊断：慢性宫颈炎伴乳头状糜烂及鳞化，CIN2；病检号：1410460.于2014-8-11在湖北省妇幼保健院查HPV-13阳性	2014-8-12（1410460）CIN2	CIN2	2014-08-12	2014-08-17	5	1	1	CIN2	高级别CIN病人	LEEP	1	2014-8-18(1410859)CIN2-3，切缘（-）	CIN3	0	阴性
317	曾素娟	1973-08-16	汉	武汉市关山	41	5	542677	2B1364	2014-08-19	2014-08-24	YWX	阴道间断出血1次发现宫颈病变8天。 患者平素月经规律，2014年7月28日月经中期患者无明显诱因出现阴道间断少量出血12天，未处理。2014年8月11日我院TCT示：上皮内高度病变，13种高危型HPV阳性，行阴道镜+活检，术后病检示：慢性宫颈炎，CIN3累腺，门诊以CIN3累腺收入院。	阴道出血	阴道/同房出血	+	阳性			HSIL	是	高级别	1	13,5/30，G6P2A4。	6	≥4次	3	2	1至2次	2	宫颈轻度糜烂，肥大，纳氏囊肿	轻度	1	0	阴道间断出血1次发现宫颈病变8天。 患者平素月经规律，2014年7月28日月经中期患者无明显诱因出现阴道间断少量出血12天，未处理。2014年8月11日我院TCT示：上皮内高度病变，13种高危型HPV阳性，行阴道镜+活检，术后病检示：慢性宫颈炎，CIN3累腺，门诊以CIN3累腺收入院。	2014.8.11：阴道镜+活检：慢性宫颈炎，CIN3累腺	CIN3	2014-08-11	2014-08-21	10	1	3	CIN3	高级别CIN病人	CKC	2	2014.8.24：慢性宫颈炎伴纳氏囊肿，CIN3累腺，切缘鳞状上皮增生。	CIN3	0	阴性
318	吴珍丽	1984-10-05	汉	湖北省荆州市	29	2	543907	2B1367	2014-08-25	2014-08-30	LY	阴道分泌物增多一年余。 患者既往月经规律，于一年多前无诱因引导分泌物增多，间断性上药后稍好转。2014年7月4日外院TCT示：ASC-H，2014年7月28日外院13种高危型HPV阴性，行阴道镜+活检，术后病检示：CIN2-3累腺。	白带异常	白带异常	+	阳性			ASC-H	是	高级别	1	14,5/30，未婚有性生活，G4P0A4。	4	≥4次	3	0	0次	1	宫颈轻度糜烂	轻度	1	0	阴道分泌物增多一年余。 患者既往月经规律，于一年多前无诱因引导分泌物增多，间断性上药后稍好转。2014年7月4日外院TCT示：ASC-H，2014年7月28日外院13种高危型HPV阴性，行阴道镜+活检，术后病检示：CIN2-3累腺。	2014.8.6：外院阴道镜活检：CIN2-3累腺。	CIN2-3	2014-08-06	2014-08-27	21	1	2	CIN2-3累腺	高级别CIN病人	CKC	2	2014.8.30：慢性宫颈炎伴纳氏囊肿，CIN2-3累腺，部分切缘处可见CIN2-3累腺。	CIN3	0	CIN3
319	王玉莹	1993-04-26	汉族	武汉市	21	1	543971	2B1368	2014-08-26	2014-04-30	王静	发现宫颈病变1月 患者于2014-7-9在本院体检发现宫颈高危型HPV阳性、TCT非典型鳞状上皮细胞，2014-7-16行阴道镜+宫颈活检，术后组织病检报告提示：慢性宫颈炎，部分区CIN2-3级，期间伴阴道分泌物增多等病史	体检发现	体检发现	+	阳性			ASCUS	是	低级别	0	初13岁，5/28-30d，未婚，Lmp2014-8-17	0	0次	1	0	0次	1	宫颈：轻糜	轻度	1	0	发现宫颈病变1月 患者于2014-7-9在本院体检发现宫颈高危型HPV阳性、TCT非典型鳞状上皮细胞，2014-7-16行阴道镜+宫颈活检，术后组织病检报告提示：慢性宫颈炎，部分区CIN2-3级，期间伴阴道分泌物增多等病史	2014-7-16宫颈活检：慢性宫颈炎，部分区CIN2-3级	CIN2-3	2014-07-16	2014-08-27	42	2	2	CIN2-3级	高级别CIN病人	CKC	2	2014-8-20（1411345）：慢性宫颈炎伴鳞化，极小区CIN2-3级累腺，切缘鳞状上皮增生	CIN3	0	阴性
320	吴欢	1984-04-15	汉族	青山区	30	3	544257	2B1370	2014-08-27	2014-08-30	吴绪峰，高晗	发现宫颈病变1月余 患者2014-7-22来我院检查，宫颈TCT示：上皮内高度病变。期间患者曾感阴道出血时间长（15天），量增多（伴有血块）；予以抗感染治疗后好转。患者2014-8-22来我院在阴道镜下行宫颈1、4、6、9、11、12点组织活检，病理诊断（病检号：1411127）：慢性宫颈炎，小区CIN3；HPV-13：阳性	体检发现	体检发现	+	阳性	其它+		HSIL	是	高级别	0	初12岁，7-8/26d，24岁结婚，G1P1A0，Lmp2014-8-1	1	1至3次	2	1	1至2次	2	宫颈：轻糜状	轻度	1	0	发现宫颈病变1月余 患者2014-7-22来我院检查，宫颈TCT示：上皮内高度病变。期间患者曾感阴道出血时间长（15天），量增多（伴有血块）；予以抗感染治疗后好转。患者2014-8-22来我院在阴道镜下行宫颈1、4、6、9、11、12点组织活检，病理诊断（病检号：1411127）：慢性宫颈炎，小区CIN3；HPV-13：阳性	2014-8-22（1411127）CIN3	CIN3	2014-08-22	2014-08-28	6	1	3	CIN3	高级别CIN病人	LEEP	1	2014-8-29(1411401)（-）	慢性宫颈炎	1	阴性
321	苏良妹	1970-11-17	汉族	荆州市	43	5	544858	2B1371	2014-09-01	2014-09-05	吴绪峰，高晗	白带异常2年，体检发现宫颈病变14天 患者自2年前开始无明显诱因出现白带异常，量多，有异味，无接触性出血，曾行药物治疗（具体不详），症状无明显好转。患者2014-8-16于监利县人民医院行宫颈TCT提示ASCUS，行宫颈组织活检（病检号：20145310）提示：慢性乳头状子宫颈炎伴鳞状上皮增生，局部鳞状上皮不典型增生可能。患者于华中科技大学同济医院会诊病理切片（会诊编号：H14-5557）：慢性子宫颈炎伴糜烂，小灶性区域CIN2级累及腺体	白带异常	白带异常					ASCUS	是	低级别	1	初16岁，7/30d，20岁结婚，G2P1A1，lmp2014-8-23，TUD20年	2	1至3次	2	1	1至2次	2	宫颈轻糜状	轻度	1	0	白带异常2年，体检发现宫颈病变14天 患者自2年前开始无明显诱因出现白带异常，量多，有异味，无接触性出血，曾行药物治疗（具体不详），症状无明显好转。患者2014-8-16于监利县人民医院行宫颈TCT提示ASCUS，行宫颈组织活检（病检号：20145310）提示：慢性乳头状子宫颈炎伴鳞状上皮增生，局部鳞状上皮不典型增生可能。患者于华中科技大学同济医院会诊病理切片（会诊编号：H14-5557）：慢性子宫颈炎伴糜烂，小灶性区域CIN2级累及腺体	同济会诊：CIN2	CIN2	2014-08-16	2014-09-02	17	1	1	CIN2	高级别CIN病人	LEEP	1	2014-9-3(1411567）CIN1，切缘鳞状上皮增生	LSIL	1	阴性
322	郑玉霞	1981-07-22	汉族	江夏区	33	3	545059	2B1372	2014-09-02	2014-09-05	吴绪峰，高晗	体检发现宫颈病变15天 患者2014-8-18在我院行宫颈HPV（16、31、33、35、52、58）病毒感染，宫颈TCT示：非典型鳞状上皮细胞。于2014-8-26在我院行阴道镜检，拟诊：CIN，镜下取宫颈（3、6、9、12）点活检（病检号：1411265）提示：慢性宫颈炎，CIN2-3级累及腺体	体检发现	体检发现	+	阳性			ASCUS	是	低级别	1	初14岁，5-6/30d,未婚，有性生活，lmp2014-8-20，G7P7A0，IUD	7	≥4次	3	7	≥3次	3	宫颈：中糜状	中度	2	0	体检发现宫颈病变15天 患者2014-8-18在我院行宫颈HPV（16、31、33、35、52、58）病毒感染，宫颈TCT示：非典型鳞状上皮细胞。于2014-8-26在我院行阴道镜检，拟诊：CIN，镜下取宫颈（3、6、9、12）点活检（病检号：1411265）提示：慢性宫颈炎，CIN2-3级累及腺体	2014-8-26（1411265）CIN2-3累腺	CIN2-3	2014-08-26	2014-09-03	8	1	2	CIN3	高级别CIN病人	LEEP	1	2014-9-4（1411619）（-）	慢性宫颈炎	1	阴性
323	叶玲	1983-09-20	汉	湖北安华大厦	30	3	545931	2B1389	2014-09-07	2014-09-12	JJ	血性白带近1年。 近1年来，时有血性白带，量少，无味。2014年6月26日外院TCT： ASC-H，高危HPV16、18型阴性。2014年8月27日我院阴道镜：慢性宫颈炎，CIN待排。2014年8月29日活检：慢性宫颈炎，部分区CIN2-3，免疫组化结果示：P16（+），Ki-67（LI约60%）。门诊以CIN2-3收入院。	白带异常	白带异常	其它+	阳性	其它+		ASC-H	是	高级别	0	16,4/45,27岁，G2P1A1。	2	1至3次	2	1	1至2次	2	阴性	无	0	0	血性白带近1年。 近1年来，时有血性白带，量少，无味。2014年6月26日外院TCT： ASC-H，高危HPV16、18型阴性。2014年8月27日我院阴道镜：慢性宫颈炎，CIN待排。2014年8月29日活检：慢性宫颈炎，部分区CIN2-3，免疫组化结果示：P16（+），Ki-67（LI约60%）。门诊以CIN2-3收入院。	2014.8.27：我院阴道镜：慢性宫颈炎，CIN待排。 2014.8.29：活检：慢性宫颈炎，部分区CIN2-3。	CIN2-3	2014-08-27	2014-09-09	13	1	2	CIN2-3	高级别CIN病人	CKC	2	2014.9.12：慢性宫颈炎伴鳞化，小区CIN1，切缘鳞状上皮增生。	LSIL	1	阴性
324	付雪芬	1978-08-19	汉族	国际企业合作公司	36	4	546957	2B1383	2014-09-15	2014-09-19	吴绪峰，高晗	检查发现宫颈病变1+月 患者2014-8-11体检在同济医院行TCT提示HSIL，患者无明显自觉不适，未行治疗。于2014-8-20在同济医院就诊行宫颈3、6、9、12点活检（病检号：2014-1560）提示宫颈6、9点CIN1-2级，未行特殊处理。于2014-9-13本院就诊，查HPV-13阳性。患者病程中，偶有同房后阴道少量血性分泌物，无白带增多。	体检发现	体检发现	+	阳性			HSIL	是	高级别	0	初12岁，5/30d,24岁结婚，G4P1A3,lmp2014-9-4	4	≥4次	3	1	1至2次	2	宫颈轻糜状	轻度	1	0	检查发现宫颈病变1+月 患者2014-8-11体检在同济医院行TCT提示HSIL，患者无明显自觉不适，未行治疗。于2014-8-20在同济医院就诊行宫颈3、6、9、12点活检（病检号：2014-1560）提示宫颈6、9点CIN1-2级，未行特殊处理。于2014-9-13本院就诊，查HPV-13阳性。患者病程中，偶有同房后阴道少量血性分泌物，无白带增多。	2014-8-20同济医院：CIN1-2	CIN2	2014-08-20	2014-09-16	27	1	1	CIN3	高级别CIN病人	LEEP	1	2014-9-17(1412232)CIN2-3，切缘（-）	CIN3	0	阴性
325	韩水容	2018-07-27	汉族	新洲区	32	3	547402	2B1381	2014-09-15	2014-09-18	吴绪峰，高晗	发现宫颈病变3月 患者2014-6-11新洲当地医院行TCT：ASCUS，未行特殊处理。2014-8-11在湖北省妇幼保健院行TCT提示HSIL，未行宫颈HPV检查，于2014-8-28在湖北省妇幼保健院行阴道镜检，拟诊：低度CIN，镜下取宫颈3、6、9、12点活检（病检号：1411151）提示慢性宫颈炎，部分区ICN2-3	体检发现	体检发现					HSIL	是	高级别	0	初13岁，7/30d，20岁结婚，G3P2A1，Lmp2014-9-7	3	1至3次	2	2	1至2次	2	宫颈：光，肥大	无	0	0	发现宫颈病变3月 患者2014-6-11新洲当地医院行TCT：ASCUS，未行特殊处理。2014-8-11在湖北省妇幼保健院行TCT提示HSIL，未行宫颈HPV检查，于2014-8-28在湖北省妇幼保健院行阴道镜检，拟诊：低度CIN，镜下取宫颈3、6、9、12点活检（病检号：1411151）提示慢性宫颈炎，部分区ICN2-3	2014-8-24（1411151）CIN2-3	CIN2-3	2014-08-24	2014-09-16	23	1	2	CIN3	高级别CIN病人	LEEP	1	2014-9-17（1412233）CIN2-3，切缘（-）	CIN3	0	阴性
326	王艳	1978-12-14	汉族	江汉区	35	4	547393	2B1384	2014-09-15	2014-09-19	吴绪峰，高晗	发现宫颈病变近1年 患者2013-10-18于武汉市中心医院查TBS：ASCUS，高危型HPV：阳性，行宫颈组织活检病检回报（病理号：201315870）：慢性宫颈炎伴乳头状糜烂，鳞状上皮化生与增生，局部湿疣样变。行药物治疗（辛复宁，1粒/日，阴道上药）三月，后患者未复查，未行其它治疗。患者2014-9-10在我院行TBS提示ASC-US，DNA>2.5的细胞数5个，HPV-13：阳性，行阴道镜检，拟诊：CIN2-3	体检发现	体检发现	+	阳性			ASCUS	是	低级别	0	初13岁，7/28d，28岁结婚，G4P1A3，lmp2014-8-28	4	≥4次	3	1	1至2次	2	宫颈中糜状	中度	2	0	发现宫颈病变近1年 患者2013-10-18于武汉市中心医院查TBS：ASCUS，高危型HPV：阳性，行宫颈组织活检病检回报（病理号：201315870）：慢性宫颈炎伴乳头状糜烂，鳞状上皮化生与增生，局部湿疣样变。行药物治疗（辛复宁，1粒/日，阴道上药）三月，后患者未复查，未行其它治疗。患者2014-9-10在我院行TBS提示ASC-US，DNA>2.5的细胞数5个，HPV-13：阳性，行阴道镜检，拟诊：CIN2-3	阴道镜，拟诊：CIN2-3	CIN2-3	2014-09-10	2014-09-15	5	1	2	CIN3	高级别CIN病人	LEEP	1	2014-9-16（1412231）CIN2-3，切缘（-）	CIN3	0	阴性
327	许雪华	1981-06-15	汉族	广东	33	3	547653	2B1375	2014-09-16	2014-09-20	WXF/GH	体检发现宫颈病变1月 患者2014年8月16日于我院行常规体检查宫颈TBS： ASC-US，宫颈DNA倍体检测提示：出现高倍体细胞 DNA指数>2.5的细胞数15个。13HR-HPV：阳性(1.5x10^6 copies)，行阴道镜检，拟诊：CINⅢ，镜 下取宫颈(1、4、7、11)点活检(病检号:14138)提示：慢性宫颈炎，CINⅢ级。上腹部+盆腔B超 示：无明显异常。患者无发热，无腹痛、腹胀，无尿频、尿急、肉眼血尿，无白带异常、接触性出血 等不适。今日患者来我院要求进一步诊治，门诊以“CINⅢ”收入院。	体检发现	体检发现	+	阳性			ASCUS	是	低级别	0	初15, 7/30，2014-09-05, 23y，G3P1A2	3	1至3次	2	1	1至2次	2	宫颈中糜状，触血（-）	中度	2	1	体检发现宫颈病变1月 患者2014年8月16日于我院行常规体检查宫颈TBS： ASC-US，宫颈DNA倍体检测提示：出现高倍体细胞 DNA指数>2.5的细胞数15个。13HR-HPV：阳性(1.5x10^6 copies)，行阴道镜检，拟诊：CINⅢ，镜 下取宫颈(1、4、7、11)点活检(病检号:14138)提示：慢性宫颈炎，CINⅢ级。上腹部+盆腔B超 示：无明显异常。患者无发热，无腹痛、腹胀，无尿频、尿急、肉眼血尿，无白带异常、接触性出血 等不适。今日患者来我院要求进一步诊治，门诊以“CINⅢ”收入院。	2014.08.16（1411388）：CINIII	CIN3	2014-08-16	2014-09-17	32	2	3	CINIII	高级别CIN病人	LEEP	1	2014-09-18(14512302)：CINIII累腺，切缘（-）	CIN3	0	阴性
328	胡汉春	1965-01-06	汉族	水果湖	49	6	549810	2B1387	2014-09-27	2014-10-01	吴绪峰，高晗	体检发现宫颈病变一月 患者2014-8-27我院体检宫颈TCT提示：非典型鳞状上皮细胞。2014-9-3我院宫颈高危型HPV-16：阳性，未行治疗。患者2014-9-20我院行阴道镜评估：高度CIN，行活检示】术，术后病检诊断（病检号1412479）：慢性宫颈炎，小区CIN2级累及腺体	体检发现	体检发现	16+	阳性	16/18+		ASCUS	是	低级别	1	初14岁，4/30d，24岁结婚，G2P1A1，lmp2014-9-14	2	1至3次	2	1	1至2次	2	宫颈：光，常大	无	0	0	体检发现宫颈病变一月 患者2014-8-27我院体检宫颈TCT提示：非典型鳞状上皮细胞。2014-9-3我院宫颈高危型HPV-16：阳性，未行治疗。患者2014-9-20我院行阴道镜评估：高度CIN，行活检示】术，术后病检诊断（病检号1412479）：慢性宫颈炎，小区CIN2级累及腺体	2014-9-20（1412479）CIN2	CIN2	2014-09-20	2014-09-28	8	1	1	CIN3	高级别CIN病人	LEEP	1	2014-9-29(1412899)CIN2-3累腺，切缘鳞状上皮增生	CIN3	0	阴性
329	杨桃霞	1980-05-16	汉族	武汉市	34	3	549680	2B1386	2014-09-27	2014-10-01	吴绪峰，高晗	同房出血1月，发现宫颈病变20天 患者一月前同房后阴道出血，色红，量少，点滴状，于当天自行停止，未行特殊处理。于2014-9-03在湖北省妇幼保健院行宫颈TCT提示ASC-H，DNA提示高倍体细胞20个，HPV-13阳性，于2014-09-20在湖北省妇幼保健院行阴道镜检，拟诊：CIN3，镜下取宫颈3、6、9、12点活检（病检号：1412540）提示：慢性宫颈炎，部分区CIN2-3累及腺体	同房出血	阴道/同房出血	+	阳性			ASC-H	是	高级别	1	初13岁，7/30d，22岁结婚，G2P1A1	2	1至3次	2	1	1至2次	2	宫颈肥大，中糜状，触血（+）	中度	2	1	同房出血1月，发现宫颈病变20天 患者一月前同房后阴道出血，色红，量少，点滴状，于当天自行停止，未行特殊处理。于2014-9-03在湖北省妇幼保健院行宫颈TCT提示ASC-H，DNA提示高倍体细胞20个，HPV-13阳性，于2014-09-20在湖北省妇幼保健院行阴道镜检，拟诊：CIN3，镜下取宫颈3、6、9、12点活检（病检号：1412540）提示：慢性宫颈炎，部分区CIN2-3累及腺体	2014-9-3（1412540）CIN2-3	CIN2-3	2014-09-03	2014-09-28	25	1	2	CIN3	高级别CIN病人	LEEP	1	2014-9-30(1412869)CIS，病变呈散在多灶性，切缘鳞状上皮增生	CIN3	0	阴性
330	曹华翠	1982-01-01	汉族	建始县	32	3	546714	2B1393	2014-09-30	2014-10-04	吴绪峰，高晗	阴道不规则出血3天，发现宫颈病变22天 患者2014-8月经干净10天左右时无明显诱因阴道间断少许出血，鲜红色，无腹痛，2-3天干净。于20014-9-3在武汉康健妇婴医院查妇科B超示：子宫内膜增厚、回声不均（息肉可能），盆腔少量积液。行TCT提示ASC-H，查HPV-16阳性，行阴道镜检，拟诊：慢性宫颈炎、宫颈糜烂、CIN?镜下取宫颈活检提示：3、7、11点慢性宫颈炎，鳞状上皮高级别内瘤变（CIN2-3）累及腺体；6点慢性宫颈炎，部分鳞状上皮增生（CIN2级）	阴道出血	阴道/同房出血	16+	阳性	16/18+		ASC-H	是	高级别	1	初12岁，7/30d，22岁结婚，G3P0A3，Lmp2014-9-22	3	1至3次	2	0	0次	1	宫颈：轻糜状	轻度	1	0	阴道不规则出血3天，发现宫颈病变22天 患者2014-8月经干净10天左右时无明显诱因阴道间断少许出血，鲜红色，无腹痛，2-3天干净。于20014-9-3在武汉康健妇婴医院查妇科B超示：子宫内膜增厚、回声不均（息肉可能），盆腔少量积液。行TCT提示ASC-H，查HPV-16阳性，行阴道镜检，拟诊：慢性宫颈炎、宫颈糜烂、CIN?镜下取宫颈活检提示：3、7、11点慢性宫颈炎，鳞状上皮高级别内瘤变（CIN2-3）累及腺体；6点慢性宫颈炎，部分鳞状上皮增生（CIN2级）	2014-9-3外院：CIN2-3	CIN2-3	2014-09-03	2014-09-30	27	1	2	CIN3	高级别CIN病人	LEEP	1	2014-10-5(1413052)CIN2-3，切缘鳞状上皮增生	CIN3	0	阴性
331	刘立萍	1979-06-10	汉族	青山区	35	4	552417	2B1394	2014-10-12	2014-10-17	吴绪峰，高晗	体检发现宫颈病变20天 患者2014-9-22在普仁医院常规体检行TCT提示ASC-US，于2014-9-25在我院查宫颈HPV-13阳性，于2014-9-29在我院行阴道镜检，拟诊：CIN1，镜下取宫颈组织活检病检号：1412953提示慢性宫颈炎，CIN1-2级	体检发现	体检发现	+	阳性			ASCUS	是	低级别	0	初14岁，4/30d,24岁结婚，G3P1A2，lmp2014-9-24	3	1至3次	2	1	1至2次	2	宫颈：肥大，光	无	0	0	体检发现宫颈病变20天 患者2014-9-22在普仁医院常规体检行TCT提示ASC-US，于2014-9-25在我院查宫颈HPV-13阳性，于2014-9-29在我院行阴道镜检，拟诊：CIN1，镜下取宫颈组织活检病检号：1412953提示慢性宫颈炎，CIN1-2级	20149-9-29（1412953）CIN2	CIN2	2014-09-29	2014-09-13	16	1	1	CIN2	高级别CIN病人	LEEP	1	2014-10-15（1413539）CIN1-2，切缘鳞状上皮增生	CIN2	0	阴性
332	王爱萍	1975-02-23	汉族	青山区	39	4	552658	2B1395	2014-10-13	2014-10-17	吴绪峰，高晗	发现宫颈病变21天 患者2014-9-22体检武汉艾迪医学检验所TCT提示：低级别鳞状上皮内病变（LSIL）。患者2014-10-9到华润武钢总医院检查高危型HPV-DNA2.99*10^7COPY/ml，行宫颈活检病检（4283）；高级别上皮内瘤变（CIN3）累及腺体	体检发现	体检发现	+	阳性			LSIL	是	低级别	1	初14岁，7/30d，28岁结婚，G2P2，lmp2014-9-27	2	1至3次	2	2	1至2次	2	宫颈常大，重糜状	重度	3	0	发现宫颈病变21天 患者2014-9-22体检武汉艾迪医学检验所TCT提示：低级别鳞状上皮内病变（LSIL）。患者2014-10-9到华润武钢总医院检查高危型HPV-DNA2.99*10^7COPY/ml，行宫颈活检病检（4283）；高级别上皮内瘤变（CIN3）累及腺体	2014-10-9外院：CIN3	CIN3	2014-10-09	2014-10-14	5	1	3	CIN3	高级别CIN病人	LEEP	1	2014-10-15（1413572）CIN3累腺，病变呈散在多灶性，切缘（-）	CIN3	0	阴性
333	黄自莲	1982-01-04	汉族	深圳福田区	32	3	552790	2B1397	2014-10-14	2014-10-18	吴绪峰，高晗	发现宫颈病变3月余 患者于2014-7-7在深圳市人民医院行DNA提示ASCUS，查HPV提示：阳性（328.49），未行处理，于2014-9-9于该行阴道镜检，拟诊：高度CIN病变，镜下取宫颈（12点）活检（病检号：14277825）提示：部分鳞状上皮呈CIN3级累及腺体。患者偶有下腹隐痛	体检发现	体检发现	328.49	阳性		≥100	ASCUS	是	低级别	1	初13岁，3/30d,29岁结婚，G5P2A3，lmp2014-10-6	5	≥4次	3	2	1至2次	2	宫颈中糜状，不全化生状	中度	2	0	发现宫颈病变3月余 患者于2014-7-7在深圳市人民医院行DNA提示ASCUS，查HPV提示：阳性（328.49），未行处理，于2014-9-9于该行阴道镜检，拟诊：高度CIN病变，镜下取宫颈（12点）活检（病检号：14277825）提示：部分鳞状上皮呈CIN3级累及腺体。患者偶有下腹隐痛	2014-9-9深圳（1427782）CIN3累腺	CIN3	2014-09-09	2014-10-15	36	2	3	CIN3	高级别CIN病人	LEEP	1	2014-10-16（1413602）1、（12-9点宫颈Leep组织）慢性宫颈炎伴纳氏囊肿及鳞化，极小区CIN2级，切缘鳞状上皮增生； 2、（9-12点宫颈Leep组织）慢性宫颈炎伴纳氏囊肿，小区CIN2级累及腺体，切缘鳞状上皮增生； 3（3点-12点外切缘）慢性宫颈炎伴纳氏囊肿，小区鳞状上皮增生	CIN2	0	阴性
334	钱玉香	1971-12-31	汉	武汉市青山区	42	5	552897	2B1412	2014-10-14	2014-10-21	YWX,WLM	体检发现宫颈病变4月余。 患者于2014年5月30日外院TCT示：ASCUS，于2014年9月28日住院行阴道镜+宫颈活检+宫腔镜检查，术后行抗炎等治疗，术后组织病检报告示：子宫内膜呈分泌期改变，CIN3累腺，于10月1日出院，要求择期再入院治疗，门诊以CIN3，子宫肌瘤收入院。	体检发现	体检发现					ASCUS	是	低级别	1	13，5/20,G6P1A5	6	≥4次	3	1	1至2次	2	宫颈轻度糜烂，	轻度	1	0	体检发现宫颈病变4月余。 患者于2014年5月30日外院TCT示：ASCUS，于2014年9月28日住院行阴道镜+宫颈活检+宫腔镜检查，术后行抗炎等治疗，术后组织病检报告示：子宫内膜呈分泌期改变，CIN3累腺，于10月1日出院，要求择期再入院治疗，门诊以CIN3，子宫肌瘤收入院。	2014.9.30:阴道镜+宫颈活检+宫腔镜检查,组织病检报告示：子宫内膜呈分泌期改变，CIN3累腺，	CIN3	2014-09-30	2014-10-17	17	1	3	子宫肌瘤，CIN3	高级别CIN病人	LEEP	1	2014.10.21：慢性宫颈炎，鳞状上皮增生，子宫多发性平滑肌瘤，内膜增生。	慢性宫颈炎	1	阴性
335	王彦君	1984-03-27	汉族	南湖	30	3	552851	2B1400	2014-10-14	2014-10-21	吴绪峰，高晗	体检发现宫颈病变1月 患者2014-9-12在湖北省妇幼保健院行TCT提示阴性，查HPV高危型16、31、52阳性，行阴道镜检，拟诊：高度CIN，镜下取宫颈5、8、9、12点活检（病检号：1412216）提示：慢性宫颈炎伴鳞化，部分区CIN2-3级累腺	体检发现	体检发现	16,52+	阳性	16/18+		正常	否	正常	1	初13岁，6/30d,28岁结婚，G0P0，lmp2014-9-21	0	0次	1	0	0次	1	宫颈重糜状，触血（+）	重度	3	1	体检发现宫颈病变1月 患者2014-9-12在湖北省妇幼保健院行TCT提示阴性，查HPV高危型16、31、52阳性，行阴道镜检，拟诊：高度CIN，镜下取宫颈5、8、9、12点活检（病检号：1412216）提示：慢性宫颈炎伴鳞化，部分区CIN2-3级累腺	2014-9-12（1412216）CIN3	CIN3	2014-09-12	2014-10-16	34	2	3	CIN3	高级别CIN病人	CKC	2	2014-10-19（1413700）CIN2-3，切缘（-）	CIN3	0	阴性
336	褚红英	1977-05-13	汉族	湖北武汉	37	4	553550	2B1407	2014-10-18	2014-10-23	YYC	体检发现宫颈病变4月。 患者于2014年05月15日在广州医学院第三附属医院TBS+DNA报告提示：“低级别鳞状上皮内病变、可见 DMA倍体异常细胞”,2014年06月13日，行阴道镜+宫颈活检，术后组织病检报告提示：“子官颈(3 6点)鳞状上皮内瘤变Ⅱ级(CINⅠ级、累腺子宫颈(9、12点及宫颈管)粘膜慢性炎”，未治疗，期间 无接触性出血，阴道分泌物不多，。2014年9月22日因“子宫内膜异位囊肿”在我院行“右侧异位囊 剥除术”，住院期间查TCT示：“上皮内低度病变”，HPV：阳性(未见报告单)。今来因宫颈病变来我 院就诊，要求进一步治疗，门诊遂以“宫颈CINⅡ级”收入院。	体检发现	体检发现	+	阳性			LSIL	是	低级别	1	初14岁，22岁结婚，G4P1A3，26/4d	4	≥4次	3	1	1至2次	2	外阴：已婚已产式 阴道：穹隆部饱满，未扪及异常 宫颈：光滑、肥大、纳氏囊肿，无举痛 子宫：平后位、质软、活动尚可、无压痛 附件：（-）	无	0	0	体检发现宫颈病变4月。 患者于2014年05月15日在广州医学院第三附属医院TBS+DNA报告提示：“低级别鳞状上皮内病变、可见 DMA倍体异常细胞”,2014年06月13日，行阴道镜+宫颈活检，术后组织病检报告提示：“子官颈(3 6点)鳞状上皮内瘤变Ⅱ级(CINⅠ级、累腺子宫颈(9、12点及宫颈管)粘膜慢性炎”，未治疗，期间 无接触性出血，阴道分泌物不多，。2014年9月22日因“子宫内膜异位囊肿”在我院行“右侧异位囊 剥除术”，住院期间查TCT示：“上皮内低度病变”，HPV：阳性(未见报告单)。今来因宫颈病变来我 院就诊，要求进一步治疗，门诊遂以“宫颈CINⅡ级”收入院。	2014年06月13日，行阴道镜+宫颈活检，术后组织病检报告提示：“子官颈(3 6点)鳞状上皮内瘤变Ⅱ级(CINⅠ级、累腺子宫颈(9、12点及宫颈管)粘膜慢性炎	CIN2	2014-06-13	2014-10-20	129	3	1	CINII级	高级别CIN病人	CKC	2	2014-10-23（1413836）：慢性宫颈炎伴纳氏囊肿及鳞化，部分CINII级，切缘鳞状上皮增生	慢性宫颈炎	1	阴性
337	傅银珠	1979-10-09	汉	福建省泉州市	35	4	553380	2B1403	2014-10-19	2014-10-22	吴绪峰，高晗	体检发现宫颈病变1月余。 患者于2014年9月19日在我院行宫颈DNA倍体检测示ASCUS，宫颈HPV31（+），于2014年10月15日在我院行阴道镜检，下取宫颈3、5、6、9、12点活检示：慢性宫颈炎，CIN2-3。门诊以CIN3收入院。	体检发现	体检发现	31+	阳性	其它+		ASCUS	是	低级别	0	13,6/28	0	0次	1	0	0次	1	2014.10.7，宫颈中度糜烂，触血（+），余（-）。	中度	2	1	体检发现宫颈病变1月余。 患者于2014年9月19日在我院行宫颈DNA倍体检测示ASCUS，宫颈HPV31（+），于2014年10月15日在我院行阴道镜检，下取宫颈3、5、6、9、12点活检示：慢性宫颈炎，CIN2-3。门诊以CIN3收入院。	2014.10.15（1413505）：阴道镜检，下取宫颈3、5、6、9、12点活检示：慢性宫颈炎，CIN2-3。	CIN2-3	2014-10-15	2014-10-19	4	1	2	CIN3	高级别CIN病人	LEEP	1	2014.10.21（1413850）：CIN2，切缘（-）。	CIN2	0	阴性
338	李仙菊	1959-10-10	汉	武汉市洪山区	55	7	553898	2B1418	2014-10-20	2014-10-31	吴绪峰，高晗	接触性阴道出血2年余。 患者2年前出现同房后阴道流血，量较少，色鲜红，多持续一天后自行干净，白带吴明显异常。患者一直未行治疗，2014年10月8日来我院检查，宫颈TCT示ASCUS，宫颈HPV检测示：A9(16、31、33、35、52、59阳性）。阴道镜评估印象：HSIL。宫颈活检：慢性宫颈炎，鳞状上皮呈高级别上皮内瘤变累及腺体。门诊以宫颈病变收入院。	同房出血	阴道/同房出血	A9+	阳性	其它+		ASCUS	是	低级别	1	14,5-7/28,23岁，G4P2A2。	4	≥4次	3	2	1至2次	2	2009年，宫颈中度糜烂，余（-）。	中度	2	0	接触性阴道出血2年余。 患者2年前出现同房后阴道流血，量较少，色鲜红，多持续一天后自行干净，白带吴明显异常。患者一直未行治疗，2014年10月8日来我院检查，宫颈TCT示ASCUS，宫颈HPV检测示：A9(16、31、33、35、52、59阳性）。阴道镜评估印象：HSIL。宫颈活检：慢性宫颈炎，鳞状上皮呈高级别上皮内瘤变累及腺体。门诊以宫颈病变收入院。	2014.10.8：阴道镜评估印象：HSIL。宫颈活检：慢性宫颈炎，鳞状上皮呈高级别上皮内瘤变累及腺体。	CIN3	2014-10-08	2014-10-21	13	1	3	CIN2-3	高级别CIN病人	LEEP	1	2014.10.22（1413875）：CIN3累腺，病变呈多灶性，切缘（-）。	CIN3	0	阴性
339	李巍	1982-03-29	汉	武汉市青山区	32	3	553458	2B1417	2014-10-22	2014-10-26	吴绪峰，高晗	体检发现宫颈病变50天。 患者于2014年8月29日单位体检时发现HPV DNA检测阳性（33型），TCT示：HSIL，于2014年10月14日在我院行阴道镜检，拟诊：高级别CIN病变，镜下取宫颈3、4、8、12点活检示：慢性宫颈炎，鳞状上皮呈高级别上皮内瘤变。门诊以高级别宫颈上皮内瘤变收入院。	体检发现	体检发现	33+	阳性	其它+		HSIL	是	高级别	0	13,6/30,26岁，G1P1。	1	1至3次	2	1	1至2次	2	2014.10.1，宫颈重度糜烂，余（-）。	重度	3	0	体检发现宫颈病变50天。 患者于2014年8月29日单位体检时发现HPV DNA检测阳性（33型），TCT示：HSIL，于2014年10月14日在我院行阴道镜检，拟诊：高级别CIN病变，镜下取宫颈3、4、8、12点活检示：慢性宫颈炎，鳞状上皮呈高级别上皮内瘤变。门诊以高级别宫颈上皮内瘤变收入院。	2014.10.14（1413543）：阴道镜检，拟诊：高级别CIN病变，镜下取宫颈3、4、8、12点活检示：慢性宫颈炎，鳞状上皮呈高级别上皮内瘤变（CIN3）。	CIN3	2014-10-14	2014-10-23	9	1	3	CIN3	高级别CIN病人	LEEP	1	2014.10.24（1413980）：CIN2-3，切缘小区CIN1。	CIN3	0	CIN1
340	张云花	1982-10-08	汉族	湖北武汉	32	3	554593	2B1443	2014-10-23	2014-10-28	ZR	接触性出血2年。 患者既往月经规律，无异常阴道出血，近2年患者性生活后出现间断少量出血，于2014年09月14日外院 TCT+ Crista报告提示：“ASC-H”，建议取组织活检，于2014年09月27日来我院行阴道镜+宫颈活 检，术组织病检报告提示：“CINⅡ级、累腺”，期间伴阴道分泌物增多等病史，无腹痛、发热 道排液便秘、尿频尿急不适，今来我院，要求治疗，门诊遂以“CINⅡ级”收入院。	同房出血	阴道/同房出血					ASC-H	是	高级别	1	初16岁，25岁结婚，G2P1A1，30/7d	2	1至3次	2	1	1至2次	2	外阴：已婚已产式 宫颈：中痛、肥大、无举痛 子宫：前位、正常大小、质中、活动尚可 阴道：通畅、多处阴道出血，无异味	无	0	1	接触性出血2年。 患者既往月经规律，无异常阴道出血，近2年患者性生活后出现间断少量出血，于2014年09月14日外院 TCT+ Crista报告提示：“ASC-H”，建议取组织活检，于2014年09月27日来我院行阴道镜+宫颈活 检，术组织病检报告提示：“CINⅡ级、累腺”，期间伴阴道分泌物增多等病史，无腹痛、发热 道排液便秘、尿频尿急不适，今来我院，要求治疗，门诊遂以“CINⅡ级”收入院。	2014-09-27 本院 阴道镜+宫颈活检：CINII 累腺	CIN2	2014-09-27	2014-10-24	27	1	1	CINIII	高级别CIN病人	LEEP	1	2014-10-28（1414060） leep术后病检：慢性宫颈炎伴纳氏囊肿，CINII-III累腺，切缘CINI级	CIN3	0	CIN1
341	吴丰霞	1971-05-31	汉	武汉市武昌区	43	5	555226	2B1427	2014-10-27	2014-11-01	LY	血性白带1年。 患者平素月经和白带无异常，2014年8月15日我院TCT报告示：未见上皮内病变细胞或恶性细胞，2014年8月14日高危型HPV阳性，2014年9月18日行阴道镜+活检，术后组织病检报告示：慢性宫颈炎伴乳头状糜烂及鳞化，部分区CIN2-3，门诊以宫颈病变，CIN2-3收入院。	白带异常	白带异常	+	阳性			正常	否	正常	0	14,25岁，5/30，G1P1。	1	1至3次	2	1	1至2次	2	宫颈轻度糜烂，接触性出血。	轻度	1	1	血性白带1年。 患者平素月经和白带无异常，2014年8月15日我院TCT报告示：未见上皮内病变细胞或恶性细胞，2014年8月14日高危型HPV阳性，2014年9月18日行阴道镜+活检，术后组织病检报告示：慢性宫颈炎伴乳头状糜烂及鳞化，部分区CIN2-3，门诊以宫颈病变，CIN2-3收入院。	2014.9.18：行阴道镜+活检，术后组织病检报告示：慢性宫颈炎伴乳头状糜烂及鳞化，部分区CIN2-3。	CIN2-3	2014-09-18	2014-10-29	41	2	2	CIN2-3	高级别CIN病人	LEEP	1	2014.11.1：慢性宫颈炎伴纳氏囊肿，CIN3累腺，切缘鳞状上皮增生。	CIN3	0	阴性
342	李珊珊	1985-05-20	汉	武汉黄浦公馆	29	2	556838	2B1422	2014-11-05	2014-11-09	吴绪峰，高晗	白带异常4月余，发现宫颈病变2月。 患者4月前无明显诱因出现白带异常，量中，有异味，无接触性出血及外阴瘙痒。患者于2014年9月15日在武汉市儿童医院行宫颈TCT提示ASCUS，宫颈HPV：A9（16.31.33.35.52.58）阳性。2014年10月11日在武汉市儿童医院行阴道镜检提示：正常转换区，宫颈轻度糜烂，宫颈肥大，碘试验阴性。组织活检：慢性宫颈炎伴鳞状上皮化生，局部宫颈上皮内瘤变（CIN2-3）。门诊以CIN3收入院。	白带异常	白带异常	A9+	阳性	其它+		ASCUS	是	低级别	0	14,5/28,25岁，G2P0A0。	2	1至3次	2	0	0次	1	2014.10.27，宫颈光滑。	无	0	0	白带异常4月余，发现宫颈病变2月。 患者4月前无明显诱因出现白带异常，量中，有异味，无接触性出血及外阴瘙痒。患者于2014年9月15日在武汉市儿童医院行宫颈TCT提示ASCUS，宫颈HPV：A9（16.31.33.35.52.58）阳性。2014年10月11日在武汉市儿童医院行阴道镜检提示：正常转换区，宫颈轻度糜烂，宫颈肥大，碘试验阴性。组织活检：慢性宫颈炎伴鳞状上皮化生，局部宫颈上皮内瘤变（CIN2-3）。门诊以CIN3收入院。	2014.10.11（外院）：行阴道镜检提示：正常转换区，宫颈轻度糜烂，宫颈肥大，碘试验阴性。组织活检：慢性宫颈炎伴鳞状上皮化生，局部宫颈上皮内瘤变（CIN2-3）。	CIN2-3	2014-10-11	2014-11-06	26	1	2	CIN3	高级别CIN病人	LEEP	1	2014.11.7（1414691）：CIN2-3，切缘鳞状上皮增生。	CIN3	0	阴性
343	张桂英	1942-12-21	汉	武汉市洪山区	71	7	556998	2B1434	2014-11-05	2014-11-09	JJ	妇检发现宫颈病变1月余。 患者绝经26年，既往月经规律，2014年9月25日来我院要求妇检，行TCT检查：HPV（+），TCT正常，行阴道镜+宫颈活检，示：慢性宫颈炎，部分区CIN2，2014年11月3日我院门诊查白带无明显异常，门诊以CIN2收入院。	体检发现	体检发现	+	阳性			正常	否	正常	0	19岁结婚，G6P5A1	6	≥4次	3	5	≥3次	3	宫颈光滑，子宫萎缩	无	0	0	妇检发现宫颈病变1月余。 患者绝经26年，既往月经规律，2014年9月25日来我院要求妇检，行TCT检查：HPV（+），TCT正常，行阴道镜+宫颈活检，示：慢性宫颈炎，部分区CIN2，2014年11月3日我院门诊查白带无明显异常，门诊以CIN2收入院。	2014.9.25：我院行阴道镜+宫颈活检，示：慢性宫颈炎，部分区CIN2。	CIN2	2014-09-25	2014-11-06	42	2	1	CIN2	高级别CIN病人	LEEP	1	2014.11.9：慢性宫颈炎伴纳氏囊肿，鳞状上皮增生。	慢性宫颈炎	1	阴性
344	付家红	1969-10-31	汉	武汉市青山区	45	6	557358	2B1437	2014-11-07	2014-11-19	吴绪峰，高晗	同房出血近1年。 患者于2014年2月开始出现性交后出血，色红，点滴状，出血于当天自行停止，未行特殊处理。患者于2014年2月24日在我院行宫颈TBS提示：未见上皮内病变细胞或恶性细胞，宫颈HPV基因分型：高危型HPV16型阳性。于2014年10月28日在我院行阴道镜检，拟诊：慢性宫颈炎，镜下取宫颈2、6、9、10点活检示：慢性宫颈炎伴鳞化，小区CIN2-3。门诊以CIN3收入院。	同房出血	阴道/同房出血	16+	阳性	16/18+		正常	否	正常	0	13,7/23,22岁，G5P1A4。	5	≥4次	3	1	1至2次	2	2014.10.15，宫颈肥大，余（-）。	无	0	0	同房出血近1年。 患者于2014年2月开始出现性交后出血，色红，点滴状，出血于当天自行停止，未行特殊处理。患者于2014年2月24日在我院行宫颈TBS提示：未见上皮内病变细胞或恶性细胞，宫颈HPV基因分型：高危型HPV16型阳性。于2014年10月28日在我院行阴道镜检，拟诊：慢性宫颈炎，镜下取宫颈2、6、9、10点活检示：慢性宫颈炎伴鳞化，小区CIN2-3。门诊以CIN3收入院。	2014.10.28（1414206）：阴道镜检，拟诊：慢性宫颈炎，镜下取宫颈2、6、9、10点活检示：慢性宫颈炎伴鳞化，小区CIN2-3。	CIN2-3	2014-10-28	2014-11-08	11	1	2	CIN3	高级别CIN病人	LEEP	1	2014.11.9（1414739）：阴性。	慢性宫颈炎	1	阴性
345	欧阳明淑	1963-10-12	汉	武汉市武昌区	51	7	557862	2B1454	2014-11-10	2014-11-17	吴绪峰，高晗	绝经4年，发现宫颈病变52天。 患者2010年绝经。2014年10月17日于武汉新华健康体检中心查宫颈DNA倍体检测提示HSIL，2014年10月17日于中国医学科学院肿瘤医院查宫颈HPV提示：HPV-DNA-16阳性，HPV-DNA-58阳性，镜下取宫颈活检示：宫颈HSIL（CIN3），累及腺体，未见明确间质浸润。未行特殊处理。门诊以CIN3收入院。	体检发现	体检发现	16/58+	阳性	16/18+		HSIL	是	高级别	1	15,3/40,23岁，G2P1A1。	2	1至3次	2	1	1至2次	2	2010年，宫颈光滑，萎缩，点状出血。	无	0	1	绝经4年，发现宫颈病变52天。 患者2010年绝经。2014年10月17日于武汉新华健康体检中心查宫颈DNA倍体检测提示HSIL，2014年10月17日于中国医学科学院肿瘤医院查宫颈HPV提示：HPV-DNA-16阳性，HPV-DNA-58阳性，镜下取宫颈活检示：宫颈HSIL（CIN3），累及腺体，未见明确间质浸润。未行特殊处理。门诊以CIN3收入院。	2014.10.17：镜下取宫颈活检示：宫颈HSIL（CIN3），累及腺体，未见明确间质浸润。	CIN3	2014-10-17	2014-11-14	28	1	3	1.CIN3。2.老年阴道炎。	高级别CIN病人	LEEP	1	2014.11.16：（宫颈管刮出物）送检小块宫颈粘膜呈慢性炎改变，另见游离鳞状上皮呈CIN3级改变。（宫颈Leep组织）宫颈鳞状细胞原位癌累及腺体，切缘鳞状上皮脱失，局灶区可见CIN3级累及腺体。	CIN3	0	阴性
346	李妍	1980-05-21	汉	武汉市武昌区	34	3	553621	2B1438	2014-11-13	2014-11-18	吴绪峰，高晗	检查发现宫颈病变40余天。 患者于2014年9月17日在我院行宫颈TCT提示ASCUS，未行宫颈HPV检查，于2014年9月27日在我院行阴道镜检，拟诊：CIN2-3，镜下取宫颈活检示：慢性宫颈炎伴乳头状糜烂及鳞化，部分区CIN2-3级。门诊以CIN3收入院。	体检发现	体检发现					ASCUS	是	低级别	0	14,7/35-60,30岁，G3P1A2。	3	1至3次	2	1	1至2次	2	2014.11.2，宫颈重度糜烂。	重度	3	0	检查发现宫颈病变40余天。 患者于2014年9月17日在我院行宫颈TCT提示ASCUS，未行宫颈HPV检查，于2014年9月27日在我院行阴道镜检，拟诊：CIN2-3，镜下取宫颈活检示：慢性宫颈炎伴乳头状糜烂及鳞化，部分区CIN2-3级。门诊以CIN3收入院。	2014.9.27（1412863）：阴道镜检，拟诊：CIN2-3，镜下取宫颈活检示：慢性宫颈炎伴乳头状糜烂及鳞化，部分区CIN2-3级。	CIN2-3	2014-09-27	2014-11-14	48	2	2	CIN3	高级别CIN病人	LEEP	1	2014.11.18（1415045）：CIN2-3，切缘（-）。	CIN3	0	阴性
347	洪玲珍	1980-10-29	汉	武汉市雄楚大道	34	3	559024	2B1439	2014-11-16	2014-11-19	吴绪峰，高晗	体检发现宫颈病变1月余。 患者于2014年9月28日在我院行宫颈TCT示：上皮内低度病变，于2014年10月24日查宫颈HPV示13HR-HPV阳性。于2014年10月23在我院行阴道镜检，拟诊：CIN3，镜下取宫颈5、7、9、12点活检示：慢性宫颈炎伴鳞化，部分区CIN1级。门诊以CIN1收入院。	体检发现	体检发现	+	阳性			LSIL	是	低级别	0	13，5/27,25岁，G3P2A1。	3	1至3次	2	2	1至2次	2	2014.11.8，宫颈重度糜烂。	重度	3	0	体检发现宫颈病变1月余。 患者于2014年9月28日在我院行宫颈TCT示：上皮内低度病变，于2014年10月24日查宫颈HPV示13HR-HPV阳性。于2014年10月23在我院行阴道镜检，拟诊：CIN3，镜下取宫颈5、7、9、12点活检示：慢性宫颈炎伴鳞化，部分区CIN1级。门诊以CIN1收入院。	2014.10.23（1413977）：阴道镜检，拟诊：CIN3，镜下取宫颈5、7、9、12点活检示：慢性宫颈炎伴鳞化，部分区CIN1级。	CIN3	2014-10-23	2014-11-16	24	1	3	CIN3	高级别CIN病人	LEEP	1	2014.11.19（1415087）：CIN3，切缘（-）。	CIN3	0	阴性
348	姚瑾	1977-03-25	汉	武汉市汉阳区	37	4	559200	2B1444	2014-11-17	2014-11-23	JJ	检查发现CIN3 2月余。 既往月经规律，2014年9月12日因输卵管妊娠在武汉市妇幼保健院做腹腔镜下左侧输卵管切除术+右侧输卵管峡部电凝术+盆腔松解术，住院期间HPV58阳性。2014年9月16日宫颈活检示：CIN。2014年9月19日同济医院病理科会诊示：CIN3。门诊以CIN3收入院。	体检发现	体检发现	58+	阳性	其它+					0	13,29岁，G4P0A2E2。	4	≥4次	3	0	0次	1	宫颈轻度糜烂，接触性出血。	轻度	1	1	检查发现CIN3 2月余。 既往月经规律，2014年9月12日因输卵管妊娠在武汉市妇幼保健院做腹腔镜下左侧输卵管切除术+右侧输卵管峡部电凝术+盆腔松解术，住院期间HPV58阳性。2014年9月16日宫颈活检示：CIN。2014年9月19日同济医院病理科会诊示：CIN3。门诊以CIN3收入院。	2014.9.16：宫颈活检示：CIN3。	CIN3	2014-09-16	2014-11-19	64	2	3	CIN3	高级别CIN病人	LEEP	1	2014.11.23：慢性宫颈炎伴纳氏囊肿，小区CIN2-3，切缘鳞状上皮增生。	CIN3	0	阴性
349	胡晓雯	1970-08-20	汉	武汉市新洲区	44	5	559916	2B1442	2014-11-20	2014-11-29	ZDJ	妇检发现宫颈息肉3年，间断性同房出血2年。 3年前患者行妇检发现宫颈息肉，无阴道出血等不适，未予处理。近2年患者无明显诱因出现同房后阴道少许粉红色分泌物，未重视。近半年患者自觉同房后阴道血性分泌物增多，于10月24日就诊于新洲区妇幼保健院，B超示：宫颈肥大，宫内节育器，陶氏腔积液，TCT示：LSIL，自诉同时行宫颈息肉摘除。11月12日患者就诊于我院，阴道镜示：LSIL，宫颈息肉，活检：慢性宫颈炎，鳞状上皮呈高级别上皮内瘤变，门诊以宫颈高级别上皮内瘤变收入院。	同房出血	阴道/同房出血					LSIL	是	低级别	0	14,22岁，3/30，G3P2A1。	3	1至3次	2	2	1至2次	2	宫颈光滑，肥大。	无	0	0	妇检发现宫颈息肉3年，间断性同房出血2年。 3年前患者行妇检发现宫颈息肉，无阴道出血等不适，未予处理。近2年患者无明显诱因出现同房后阴道少许粉红色分泌物，未重视。近半年患者自觉同房后阴道血性分泌物增多，于10月24日就诊于新洲区妇幼保健院，B超示：宫颈肥大，宫内节育器，陶氏腔积液，TCT示：LSIL，自诉同时行宫颈息肉摘除。11月12日患者就诊于我院，阴道镜示：LSIL，宫颈息肉，活检：慢性宫颈炎，鳞状上皮呈高级别上皮内瘤变，门诊以宫颈高级别上皮内瘤变收入院。	2014.11.12：我院，阴道镜示：LSIL，宫颈息肉，活检：慢性宫颈炎，鳞状上皮呈高级别上皮内瘤变。	CIN3	2014-11-12	2014-11-26	14	1	3	CIN3	高级别CIN病人	LEEP	1	2014.11.29：慢性宫颈炎伴纳氏囊肿及鳞化，CIN2-3累腺，切缘鳞状上皮增生。	CIN3	0	阴性
350	张梅芳	1970-02-08	汉	湖北省仙桃市	44	5	560751	2B1455	2014-11-25	2014-11-08	吴绪峰，高晗	发现宫颈病变7月。 患者2014年4月23日在我院行体检查宫颈DNA倍体检测提示：无异常，查宫颈HPV提示13HR-HPV阳性，曾行药物治疗3个月，于2014年11月14在我院查宫颈DNA倍体检测示：ASCUS，查宫颈HPV提示高危型HPV52阳性，行阴道镜检，拟诊：CIN2，镜下宫颈1、4、7、9、11点活检示：慢性宫颈炎，CIN2级。盆腔B超示：无异常。门诊以CIN2收入院。	体检发现	体检发现	52+	阳性	其它+		ASCUS	是	低级别	0	13,7/23,21岁，G5P1A4。	5	≥4次	3	1	1至2次	2	2014.11.8，宫颈轻度糜烂，余（-）。	轻度	1	0	发现宫颈病变7月。 患者2014年4月23日在我院行体检查宫颈DNA倍体检测提示：无异常，查宫颈HPV提示13HR-HPV阳性，曾行药物治疗3个月，于2014年11月14在我院查宫颈DNA倍体检测示：ASCUS，查宫颈HPV提示高危型HPV52阳性，行阴道镜检，拟诊：CIN2，镜下宫颈1、4、7、9、11点活检示：慢性宫颈炎，CIN2级。盆腔B超示：无异常。门诊以CIN2收入院。	2014.11.14（1415313）：阴道镜检，拟诊：CIN2，镜下宫颈1、4、7、9、11点活检示：慢性宫颈炎，CIN2级。	CIN2	2014-11-14	2014-11-26	12	1	1	CIN2	高级别CIN病人	LEEP	1	2014.11.27（1415583）：CIN2-3，切缘（-）。	CIN3	0	阴性
351	陈少敏	1964-08-06	汉	武汉市铁机	50	7	563138	2B1456	2014-12-08	2014-12-12	吴绪峰，高晗	发现宫颈病变近1月。 患者于2014年11月10日在武汉协和医院行常规体检，查宫颈13HR-HPV：HPV52阳性，宫颈TBS提示HSIL，于2014年11月26日取宫颈8点活检示：高级别子宫颈鳞状上皮内瘤变（CIN2级）。门诊以CIN2收入院。	体检发现	体检发现	52+	阳性	其它+		HSIL	是	高级别	0	14,7/23,25岁，G2P1A1。	2	1至3次	2	1	1至2次	2	2014.11.28，宫颈肥大。	无	0	0	发现宫颈病变近1月。 患者于2014年11月10日在武汉协和医院行常规体检，查宫颈13HR-HPV：HPV52阳性，宫颈TBS提示HSIL，于2014年11月26日取宫颈8点活检示：高级别子宫颈鳞状上皮内瘤变（CIN2级）。门诊以CIN2收入院。	2014.11.26：:取宫颈8点活检示：高级别子宫颈鳞状上皮内瘤变（CIN2级）。	CIN2	2014-11-26	2014-12-09	13	1	1	1.CIN2。2.子宫肌瘤。	高级别CIN病人	LEEP	1	2014.12.10（1416137）：CIN1，切缘（-）。	LSIL	1	阴性
352	梅细喜	1969-07-14	汉	湖北省大冶市	45	6	564823	2B1458	2014-12-17	2014-12-29	吴绪峰，高晗	同房后阴道出血2周，发现宫颈病变5天。 患者2周倩性交后出现阴道出血，点滴状，色红，未行处理。于1周前来我院就诊，于2014年2月12日行宫颈DNA倍体检测示见异常异倍体细胞，DNA指数大于2.5的细胞数167个，TCT中度炎症。查宫颈HPV提示13HR-HPV阳性，行阴道镜检，拟诊：CIN3，镜下取宫颈1、4、7、11点组织活检：慢性宫颈炎，CIN3累及腺体。	同房出血	阴道/同房出血	+	阳性			正常	否	正常	1	13,7/30,19岁，G3P3。	3	1至3次	2	3	≥3次	3	2014.11.21，宫颈肥大，中度糜烂，余（-）。	中度	2	0	同房后阴道出血2周，发现宫颈病变5天。 患者2周倩性交后出现阴道出血，点滴状，色红，未行处理。于1周前来我院就诊，于2014年2月12日行宫颈DNA倍体检测示见异常异倍体细胞，DNA指数大于2.5的细胞数167个，TCT中度炎症。查宫颈HPV提示13HR-HPV阳性，行阴道镜检，拟诊：CIN3，镜下取宫颈1、4、7、11点组织活检：慢性宫颈炎，CIN3累及腺体。	2014.12.12（1416220）：阴道镜检，拟诊：CIN3，镜下取宫颈1、4、7、11点组织活检：慢性宫颈炎，CIN3累及腺体。	CIN3	2014-12-12	2014-12-18	6	1	3	CIN3	高级别CIN病人	LEEP	1	2014.12.19（1416547）：CIN3，切缘CIN3累腺。	CIN3	0	CIN3
353	苏义萍	1979-12-12	汉	武汉市汉阳区	35	4	565827	2B1460	2014-12-23	2014-12-28	LHY	发现白带异常2月余。 患者2014年10月无任何诱因感白带增多，呈血水样，持续3天左右自行停止，未治疗。患者2014年11月25日再次感血水样白带增多，2014年11月29日到武汉市第五医院就诊，行HPV检查，HPV52阳性，TCT示：LSIL。2014年12月16日在该院行宫颈活检示：CIN2-3。门诊以CIN3收入院。	白带异常	白带异常	52+	阳性	其它+		LSIL	是	低级别	0	15,24岁，3/30,G4P1A3，	4	≥4次	3	1	1至2次	2	宫颈轻度糜烂。	轻度	1	0	发现白带异常2月余。 患者2014年10月无任何诱因感白带增多，呈血水样，持续3天左右自行停止，未治疗。患者2014年11月25日再次感血水样白带增多，2014年11月29日到武汉市第五医院就诊，行HPV检查，HPV52阳性，TCT示：LSIL。2014年12月16日在该院行宫颈活检示：CIN2-3。门诊以CIN3收入院。	2014.12.16：在该院行宫颈活检示：CIN2-3。	CIN2-3	2014-12-16	2014-12-24	8	1	2	CIN3	高级别CIN病人	LEEP	1	2014.12.28：慢性宫颈炎伴鳞化，小区CIN1，切缘鳞状上皮增生。	LSIL	1	阴性
354	孙薇	1977-02-08	汉	武汉东西湖区	37	4	566976	2B1465	2014-12-29	2015-01-01	吴绪峰，高晗	体检发现宫颈病变28天。 患者2014年12月1日在我院查宫颈TCT示：良性反应性改变。2014年12月3日查宫颈高危型HPV结果示：A9阳性（16、31、33、35、52、58）。2014年12月4日患者在我院行阴道镜检，拟诊LSIL，镜下宫颈3、7、10、12活检，病检结果示：慢性宫颈炎伴乳头状糜烂，小区CIN2-3。门诊以CIN3收入院。	体检发现	体检发现	A9+	阳性	其它+		正常	否	正常	0	13,5/28,23岁，G1P1。	1	1至3次	2	1	1至2次	2	2014.12.21，宫颈中度糜烂，余（-）。	中度	2	0	体检发现宫颈病变28天。 患者2014年12月1日在我院查宫颈TCT示：良性反应性改变。2014年12月3日查宫颈高危型HPV结果示：A9阳性（16、31、33、35、52、58）。2014年12月4日患者在我院行阴道镜检，拟诊LSIL，镜下宫颈3、7、10、12活检，病检结果示：慢性宫颈炎伴乳头状糜烂，小区CIN2-3。门诊以CIN3收入院。	2014.12.4（1415955）：阴道镜检，拟诊LSIL，镜下宫颈3、7、10、12活检，病检结果示：慢性宫颈炎伴乳头状糜烂，小区CIN2-3。	CIN2-3	2014-12-04	2014-12-30	26	1	2	CIN3	高级别CIN病人	LEEP	1	2014.12.31（1417043）：阴性。	慢性宫颈炎	1	阴性
355	刘晓露	1979-07-01	汉	武汉市沌口	35	4	569797	2B1468	2015-01-14	2015-01-19	吴绪峰，高晗	检查发现宫颈病变3月。 患者3月前单位常规体检，提示宫颈病变。患者于2014年11月10日在同济医院行宫颈TCT提示LSIL，于2014年11月17日在同济医院行宫颈TCT示LSIL，于2014年11月17日在同济医院行阴道镜检，及镜下取宫颈2、4、8、11点活检：2、4、8局部鳞状上皮CIN2。门诊以CIN2收入院。	体检发现	体检发现					LSIL	是	低级别	0	14,7/28,26岁，G1P1A0。	1	1至3次	2	1	1至2次	2	2015.1.7，宫颈光滑，肥大，余（-）。	无	0	0	检查发现宫颈病变3月。 患者3月前单位常规体检，提示宫颈病变。患者于2014年11月10日在同济医院行宫颈TCT提示LSIL，于2014年11月17日在同济医院行宫颈TCT示LSIL，于2014年11月17日在同济医院行阴道镜检，及镜下取宫颈2、4、8、11点活检：2、4、8局部鳞状上皮CIN2。门诊以CIN2收入院。	2014.11.17（外院）：阴道镜检，及镜下取宫颈2、4、8、11点活检：2、4、8局部鳞状上皮CIN2。	CIN2	2014-11-17	2015-01-16	60	2	1	CIN2	高级别CIN病人	LEEP	1	2015.1.18（1500653）：阴性。	慢性宫颈炎	1	阴性
356	王腊荣	1955-01-17	汉	武汉市汉口	60	7	572769	2B1483	2015-02-03	2015-02-17	吴绪峰，高晗	绝经5年，体检发现宫颈病变16天。 患者绝经5年，诉2015年1月18日外院体检行宫颈TCT检查示：HSIL。1月26日我院阴道镜检，拟诊：高度CIN（HSIL）。宫颈3、5、9、12点组织活检示：鳞状细胞原位癌累及腺体，建议进一步检查以排除浸润。13HR-HPV：16型阳性。门诊以宫颈病变收入院。	体检发现	体检发现					HSIL	是	高级别	1	14,5/30,25岁，G3P1A2。	3	1至3次	2	1	1至2次	2	宫颈萎缩，点状出血，余（-0.	无	0	1	绝经5年，体检发现宫颈病变16天。 患者绝经5年，诉2015年1月18日外院体检行宫颈TCT检查示：HSIL。1月26日我院阴道镜检，拟诊：高度CIN（HSIL）。宫颈3、5、9、12点组织活检示：鳞状细胞原位癌累及腺体，建议进一步检查以排除浸润。13HR-HPV：16型阳性。门诊以宫颈病变收入院。	2015.1.26：阴道镜检，拟诊：高度CIN（HSIL）。宫颈3、5、9、12点组织活检示：鳞状细胞原位癌累及腺体，建议进一步检查以排除浸润。	CIN3	2015-01-26	2015-02-04	9	1	3	CIN3	高级别CIN病人	LEEP	1	2015.2.5（1501576）：CIS，病变呈多灶性，切缘呈CIS。	CIN3	0	CIN3
357	徐兰英	1974-06-18	汉	湖北省通山县	40	5	575069	2B1482	2015-02-10	2015-02-14	吴绪峰，高晗	体检发现宫颈病变21天。 患者2015年1月20日在湖北省中医院查宫颈TCT示：未见上皮内病变细胞核癌细胞，高危型病毒HPV-DNA阳性。患者2015年2月9日在我院行阴道镜检，拟诊：慢性宫颈炎，镜下取宫颈3、6、9、12点活检示：慢性宫颈炎，小区鳞状上皮呈高级别上皮内瘤变。门诊以宫颈病变性质待查收入院。	体检发现	体检发现	+	阳性			正常	否	正常	0	12,3-4/30,21岁，G3P1A2。	3	1至3次	2	1	1至2次	2	2015.1.27，宫颈重度糜烂。	重度	3	0	体检发现宫颈病变21天。 患者2015年1月20日在湖北省中医院查宫颈TCT示：未见上皮内病变细胞核癌细胞，高危型病毒HPV-DNA阳性。患者2015年2月9日在我院行阴道镜检，拟诊：慢性宫颈炎，镜下取宫颈3、6、9、12点活检示：慢性宫颈炎，小区鳞状上皮呈高级别上皮内瘤变。门诊以宫颈病变性质待查收入院。	2015.2.9：行阴道镜检，拟诊：慢性宫颈炎，镜下取宫颈3、6、9、12点活检示：慢性宫颈炎，小区鳞状上皮呈高级别上皮内瘤变。	CIN3	2015-02-09	2015-02-11	2	1	3	高级别CIN	高级别CIN病人	LEEP	1	2015.2.12（1501870）：阴性。	慢性宫颈炎	1	阴性
358	李翠红	1970-10-18	汉	武汉市武昌区	44	5	581709	2B1508	2015-03-02	2015-03-27	ZZ	接触性阴道出血4年。 患者既往月经规律，近4年性生活后间断少量出血，2015年3月5日我院TCT示：ASCUS，2015年3月5日13种高危型HPV阳性，行阴道镜+宫颈活检示：慢性宫颈炎，小区CIN1-2另可见小块粘膜息肉，3月5日我院B超检查：子宫肌瘤，双侧附件区见不规则管状无回声，边界欠清，门诊以CIN3，输卵管积液，子宫肌瘤收入院。	同房出血	阴道/同房出血					ASCUS	是	低级别	0	12,23岁，G3P2A1，3-7/30。	3	1至3次	2	2	1至2次	2	阴道少量出血，宫颈光滑	无	0	1	接触性阴道出血4年。 患者既往月经规律，近4年性生活后间断少量出血，2015年3月5日我院TCT示：ASCUS，2015年3月5日13种高危型HPV阳性，行阴道镜+宫颈活检示：慢性宫颈炎，小区CIN1-2另可见小块粘膜息肉，3月5日我院B超检查：子宫肌瘤，双侧附件区见不规则管状无回声，边界欠清，门诊以CIN3，输卵管积液，子宫肌瘤收入院。	2015.3.5行阴道镜+宫颈活检示：慢性宫颈炎，小区CIN1-2另可见小块粘膜息肉	CIN2	2015-03-05	2015-03-24	19	1	1	CIN2-3	高级别CIN病人	LEEP	1	2015.3.27：慢性宫颈炎伴纳氏囊肿，部分区CIN3累腺，切缘鳞状上皮增生。 2015.4.2：卵巢囊肿术后病检：右侧卵巢滤泡囊肿。	CIN3	0	阴性
359	陈立	1985-10-14	汉	武汉市汉阳区	29	2	578388	2B1496	2015-03-04	2015-03-10	LHY	体检发现宫颈病变1月。 患者既往月经规律，于2015年1月13日我院体检TCT示：ASCUS，2015年2月6日行阴道镜+活检，术后病检示：慢性宫颈炎，鳞状上皮内瘤变，免疫组化：P16（+），Ki-67（LI约60%），门诊以CIN3收入院。	体检发现	体检发现					ASCUS	是	低级别	0	14,27岁，G2P0A2，4/30。	2	1至3次	2	0	0次	1	宫颈中度糜烂	中度	2	0	体检发现宫颈病变1月。 患者既往月经规律，于2015年1月13日我院体检TCT示：ASCUS，2015年2月6日行阴道镜+活检，术后病检示：CIN3，免疫组化：P16（+），Ki-67（LI约60%），门诊以CIN3收入院。	术后病检示：CIN3，免疫组化：P16（+），Ki-67（LI约60%）	CIN3	2015-02-06	2015-03-06	28	1	3	CIN3	高级别CIN病人	LEEP	1	2015.3.10：慢性宫颈炎，小区鳞状上皮呈高级别上皮内瘤变，切缘鳞状上皮增生。外院会诊切片：CIN3。	CIN3	0	阴性
360	程桂桥	1974-08-01	汉	湖北省咸宁市	40	5	579305	2B1499	2015-03-09	2015-03-16	ZLL	体检发现宫颈病变1月余。 患者于2015年1月13日外院体检时行TCT检查示：ASCUS，于1月20日行宫颈活检示：慢性宫颈炎伴上皮鳞化累腺，（12点）CIN2-3累腺，1月22日原标本送陆总医院示：1.阴道壁膨出。2.慢性宫颈炎 宫颈腺体囊肿，宫颈肥大。病检示：CIN2-3累腺。门诊以CIN2-3累腺收入院。	体检发现	体检发现					ASCUS	是	低级别	1	13,23岁，G2P2，4/28-30.	2	1至3次	2	2	1至2次	2	宫颈光滑，纳氏囊肿。	无	0	0	体检发现宫颈病变1月余。 患者于2015年1月13日外院体检时行TCT检查示：ASCUS，于1月20日行宫颈活检示：慢性宫颈炎伴上皮鳞化累腺，（12点）CIN2-3累腺，1月22日原标本送陆总医院示：1.阴道壁膨出。2.慢性宫颈炎 宫颈腺体囊肿，宫颈肥大。病检示：CIN2-3累腺。门诊以CIN2-3累腺收入院。	2015.1.22：外院宫颈活检：CIN2-3累腺。	CIN2-3	2015-01-22	2015-03-11	48	2	2	CIN2-3累腺	高级别CIN病人	LEEP	1	2015.3.16：慢性宫颈炎伴纳氏囊肿及鳞化，局灶区CIN2-3累腺，切缘鳞状上皮增生。	CIN3	0	阴性
361	刘燕	1974-12-09	汉	武汉市江夏区	40	5	580492	2B1509	2015-03-16	2015-03-21	YWX	发现宫颈病变2月。 患者平素月经规则。2014年12月31日外院行TBS检查ASCUS，DNA定量检查：可见大量DNA倍体异常细胞。2015年1月20日行阴道镜+活检：慢性宫颈炎，CIN2-3累腺，门诊以CIN2-3累腺收入院。	体检发现	体检发现					ASCUS	是	低级别	1	13,24岁，G2P1A1，7/28.	2	1至3次	2	1	1至2次	2	宫颈轻度糜烂	轻度	1	0	发现宫颈病变2月。 患者平素月经规则。2014年12月31日外院行TBS检查ASCUS，DNA定量检查：可见大量DNA倍体异常细胞。2015年1月20日行阴道镜+活检：慢性宫颈炎，CIN2-3累腺，门诊以CIN2-3累腺收入院。	2015.1.20：行阴道镜+活检：慢性宫颈炎，CIN2-3累腺	CIN2-3	2015-01-20	2015-03-18	57	2	2	CIN2-3	高级别CIN病人	LEEP	1	2015.3.21：慢性宫颈炎，部分区呈高级别鳞状上皮内病变累腺，切缘鳞状上皮增生。	CIN3	0	阴性
362	谢四姑	1967-08-30	汉族	湖北武汉	47	6	582054	2B1507	2015-03-24	2015-03-30	YYC	发现宫颈病变20天。 患者既往月经规律，无异常阴道出血,2015年03月04日因“未避孕6年未孕”于我院体检，行报告 提示：“上皮内高度病变”，遂行阴道镜+宫颈活检，镜下见：“颜色浓、后，浑浊或不透明边界清晰 粗大点状血管异性血管，转化区内病变碘试验不着色”，术后组织病检报告提示：“慢性宫颈炎，鳞 状上皮呈高级别上皮内瘤变(CINII-III级)”，期间无阴道分泌物增多等病史，无腹痛、发热、月经 改变不适，大小便正常。LM2015年3月11日，干净后有同房，末次同房3月17日，未避孕。今来我院， 要求治疗，门诊遂以“宫颈高度病变(CINII-III级)”收入院。	体检发现	体检发现					HSIL	是	高级别	0	初13岁，已婚，G6P1A5，30/3d	6	≥4次	3	1	1至2次	2	外阴：已婚已产式 阴道：（-） 宫颈：轻糜，无举痛 子宫：后位、正常大小、质软、活动尚可 附件：（-）	轻度	1	0	发现宫颈病变20天。 患者既往月经规律，无异常阴道出血,2015年03月04日因“未避孕6年未孕”于我院体检，行报告 提示：“上皮内高度病变”，遂行阴道镜+宫颈活检，镜下见：“颜色浓、后，浑浊或不透明边界清晰 粗大点状血管异性血管，转化区内病变碘试验不着色”，术后组织病检报告提示：“慢性宫颈炎，鳞 状上皮呈高级别上皮内瘤变(CINII-III级)”，期间无阴道分泌物增多等病史，无腹痛、发热、月经 改变不适，大小便正常。LM2015年3月11日，干净后有同房，末次同房3月17日，未避孕。今来我院， 要求治疗，门诊遂以“宫颈高度病变(CINII-III级)”收入院。	2015-03-18 本院 宫颈活检示：慢性宫颈炎，鳞状上皮呈高级别上皮内瘤变（CINII-III级）	CIN2-3	2015-03-18	2015-03-26	8	1	2	宫颈高级别上皮内瘤变	高级别CIN病人	CKC	2	2015-03-29（1503630） 全宫术后病检：子宫平滑肌瘤（肌瘤一枚最大径0.6cm）;慢性宫颈炎伴纳氏囊肿，鳞状上皮增生	慢性宫颈炎	1	阴性
363	周值羽	1988-04-12	汉	武汉市	26	2	582259	2B1511	2015-03-25	2015-03-30	YWX	发现宫颈高度病变15天。 患者既往月经规律，2015年2月6日因常规体检于我院TCT示：良性反应性病变，HPV阳性，行阴道镜+活检示：慢性宫颈炎，CIN2-3累腺，期间伴阴道分泌物增多等病史，门诊以宫颈高度病变收入院。	体检发现	体检发现					正常	否	正常	1	11,26岁，7/30，G3P0A3	3	1至3次	2	0	0次	1	宫颈重度糜烂，触血（+）。	重度	3	1	发现宫颈高度病变15天。 患者既往月经规律，2015年2月6日因常规体检于我院TCT示：良性反应性病变，HPV阳性，行阴道镜+活检示：慢性宫颈炎，CIN2-3累腺，期间伴阴道分泌物增多等病史，门诊以宫颈高度病变收入院。	2015.3.9：阴道镜+活检：慢性宫颈炎，CIN2-3累腺。	CIN2-3	2015-03-09	2015-03-27	18	1	2	CIN2-3	高级别CIN病人	LEEP	1	2015.3.30：慢性宫颈炎，部分区鳞状上皮呈CIN2-3累腺，切缘鳞状上皮增生。	CIN3	0	阴性
364	佘慧珊	1992-01-08	汉	武汉市江夏区	23	1	582557	2B1588	2015-03-25	2015-03-31	ZLL	阴道不规则出血2年余。 患者既往月经规律，近2年患者出现月经中期少量阴道出血，2015年3月14日我院TCT示：非典型鳞状上皮细胞，3月18日行阴道镜+宫颈活检，术后病检示：慢性宫颈炎伴鳞化，部分区呈高级别鳞状上皮内瘤变，门诊以宫颈上皮内瘤变收入院。	阴道出血	阴道/同房出血					ASCUS	是	低级别	0	13，未婚，有性生活史，26-30/4-6	0	0次	1	0	0次	1	宫颈重度糜烂，接触性出血。	重度	3	1	阴道不规则出血2年余。 患者既往月经规律，近2年患者出现月经中期少量阴道出血，2015年3月14日我院TCT示：非典型鳞状上皮细胞，3月18日行阴道镜+宫颈活检，术后病检示：慢性宫颈炎伴鳞化，部分区呈高级别鳞状上皮内瘤变，门诊以宫颈上皮内瘤变收入院。	2015.3.18：行阴道镜+宫颈活检，术后病检示：慢性宫颈炎伴鳞化，部分区呈高级别鳞状上皮内瘤变	CIN3	2015-03-18	2015-03-27	9	1	3	高级别上皮内瘤变	高级别CIN病人	CKC	2	2015.3.31：慢性宫颈炎伴纳氏囊肿，小区鳞状上皮呈CIN2，切缘鳞状上皮增生。	CIN2	0	阴性
365	江桂桃	1958-07-13	汉	湖北省团风县	56	7	582107	2B1517	2015-03-27	2015-04-10	吴绪峰，高晗	绝经8年，发现宫颈病变半月。 患者2007年绝经，于2015年3月11日在团风县人民医院行宫颈TCT提示ASCUS，查宫颈HPV提示16型、52型阳性，取宫颈活检，3月17日病检报告示：CIN2-3级。3月27日取病理切片我院会诊：鳞状上皮呈高级别上皮内瘤变（CIN2-3级）。门诊以CIN3收入院。	体检发现	体检发现	16,52+	阳性	16/18+		ASCUS	是	低级别	0	17,7/28-30,23岁，G3P3。	3	1至3次	2	3	≥3次	3	宫颈下段糜烂，余（-）。	轻度	1	0	绝经8年，发现宫颈病变半月。 患者2007年绝经，于2015年3月11日在团风县人民医院行宫颈TCT提示ASCUS，查宫颈HPV提示16型、52型阳性，取宫颈活检，3月17日病检报告示：CIN2-3级。3月27日取病理切片我院会诊：鳞状上皮呈高级别上皮内瘤变（CIN2-3级）。门诊以CIN3收入院。	2015.3.27：病理切片我院会诊：鳞状上皮呈高级别上皮内瘤变（CIN2-3级）。	CIN2-3	2015-03-27	2015-03-28	1	1	2	CIN3	高级别CIN病人	LEEP	1	2015.3.30（1503700）：CIN3累腺，病变呈多灶性，小区切缘可见CIN3。	CIN3	0	CIN3
366	孔海香	1987-06-30	汉	武汉市洪山区	39	4	582895	2B1512	2015-03-28	2015-04-03	ZLL	检查发现宫颈病变1月余。 既往月经规律。2015年2月9日我院宫颈刷片示：鳞状上皮内低度病变，2015年3月21日行阴道镜+宫颈活检，术后病检示：CIN2-3累腺，门诊以CIN2-3累腺收入院。	体检发现	体检发现					LSIL	是	低级别	1	14，18岁，G8P3A5，4-5/28。	8	≥4次	3	3	≥3次	3	宫颈光滑，肥大。	无	0	0	检查发现宫颈病变1月余。 既往月经规律。2015年2月9日我院宫颈刷片示：鳞状上皮内低度病变，2015年3月21日行阴道镜+宫颈活检，术后病检示：CIN2-3累腺，门诊以CIN2-3累腺收入院。	2015.3.21：行阴道镜+宫颈活检，术后病检示：CIN2-3累腺。	CIN2-3	2015-03-21	2015-03-31	10	1	2	CIN3	高级别CIN病人	LEEP	1	2015.4.3:1.（宫颈管刮出物）子宫内膜分泌性改变，小块宫颈粘膜组织呈慢性炎改变。2.（宫腔刮出物）子宫内膜分泌性改变。3.（宫颈锥切物）慢性宫颈炎，CIN2-3累腺，切缘鳞状上皮增生。	CIN3	0	阴性
367	舒秀英	1970-08-15	汉	湖北省蕲春县	44	5	583498	2B1522	2015-03-31	2015-04-07	ZR	检查发现宫颈病变半月。 患者既往月经规律，因腰腹部不适于2015年3月19日来我院就诊，TCT示：上皮内高度病变，2015年3月25日13种高危型HPV阳性，行阴道镜+宫颈活检，术后病检：慢性宫颈炎，部分呈CIN2-3，门诊以宫颈高级别上皮内瘤变收入院。	体检发现	体检发现	+	阳性			HSIL	是	高级别	0	17,22岁，G5P3A2，4/25-35.	5	≥4次	3	3	≥3次	3	宫颈中度糜烂，肥大。	中度	2	0	检查发现宫颈病变半月。 患者既往月经规律，因腰腹部不适于2015年3月19日来我院就诊，TCT示：上皮内高度病变，2015年3月25日13种高危型HPV阳性，行阴道镜+宫颈活检，术后病检：慢性宫颈炎，部分呈CIN2-3，门诊以宫颈高级别上皮内瘤变收入院。	2015.3.25行阴道镜+宫颈活检，术后病检：慢性宫颈炎，部分呈CIN2-3	CIN2-3	2015-03-25	2015-04-02	8	1	2	CIN3	高级别CIN病人	LEEP	1	2015.4.7：慢性宫颈炎伴鳞化，部分区呈CIN2-3累腺，切缘鳞状上皮增生。	CIN3	0	阴性
368	吴细敏	1982-06-14	汉	湖北省黄石市	32	3	583491	2B1510	2015-03-31	2015-04-03	YWX	发现宫颈病变20天。 患者3月11日我院妇检，TCT示：宫颈上皮内高度病变，HPV16阳性，3月26日我院阴道镜+活检示：部分区鳞状上皮呈高级别上皮内瘤变，门诊以CIN2收入院。	体检发现	体检发现	16+	阳性	16/18+		HSIL	是	高级别	0	14,26岁,5/30，G1P1A0,	1	1至3次	2	1	1至2次	2	宫颈轻度糜烂	轻度	1	0	发现宫颈病变20天。 患者3月11日我院妇检，TCT示：宫颈上皮内高度病变，HPV16阳性，3月26日我院阴道镜+活检示：部分区鳞状上皮呈高级别上皮内瘤变，门诊以CIN2收入院。	2015.3.26：我院阴道镜+活检示：部分区鳞状上皮呈高级别上皮内瘤变。	CIN3	2015-03-26	2015-04-01	6	1	3	CIN3	高级别CIN病人	LEEP	1	2015.4.3：慢性宫颈炎伴纳氏囊肿，CIN2-3累腺，切缘鳞状上皮增生。	CIN3	0	阴性
369	胡望娟	1991-04-28	汉	麻城市	23	1	583306	2B1504	2015-04-02	2015-04-05	吴绪峰，高晗	白带异常4月，发现宫颈病变12天。 患者于2014年11月无明显诱因出现白带异常，量多，色黄，有异味，无接触性出血。于2015年3月10日就诊我院查宫颈HPV提示13HR-HPV阳性，于2015年3月12日行宫颈DNA倍体检测提示LSIL，于2015年3月21日在湖北省妇幼保健院行阴道镜检，拟诊低度CIN病变？镜下取宫颈3、7、9点活检：慢性宫颈炎，CIN3级累及腺体。门诊以CIN3收入院。	白带异常	白带异常	+	阳性			LSIL	是	低级别	1	12,7/30,23岁，G1P1。	1	1至3次	2	1	1至2次	2	2015.3.18，宫颈轻度糜烂，余（-）。	轻度	1	0	白带异常4月，发现宫颈病变12天。 患者于2014年11月无明显诱因出现白带异常，量多，色黄，有异味，无接触性出血。于2015年3月10日就诊我院查宫颈HPV提示13HR-HPV阳性，于2015年3月12日行宫颈DNA倍体检测提示LSIL，于2015年3月21日在湖北省妇幼保健院行阴道镜检，拟诊低度CIN病变？镜下取宫颈3、7、9点活检：慢性宫颈炎，CIN3级累及腺体。门诊以CIN3收入院。	2015.3.21：行阴道镜检，拟诊低度CIN病变？镜下取宫颈3、7、9点活检：慢性宫颈炎，CIN3级累及腺体。	CIN3	2015-03-21	2015-04-02	12	1	3	CIN3	高级别CIN病人	LEEP	1	2015.4.7（1504088）：CIN3，切缘鳞状上皮增生。	CIN3	0	阴性
370	汪喜云	1952-05-27	汉	武汉市洪山区	63	7	5834015	2B1505	2015-04-02	2015-04-16	吴绪峰，高晗	白带异常2月，发现宫颈病变1月余。 患者2月来无明显诱因出现白带异常，量多，有异味，无接触性出血。患者于2015年2月17日在湖北省妇幼保健院行宫颈TCT提示ASC-H，查宫颈HPV提示13HR-HPV阳性，于2015.3.26在湖北省妇幼保健院行阴道镜检，镜下取宫颈活检：慢性宫颈炎，鳞状上皮呈高级别上皮内瘤变（CIN3级）。门诊以CIN3收入院。	白带异常	白带异常	+	阳性			ASC-H	是	高级别	0	15,3/28-30,26岁，G2P2。	2	1至3次	2	2	1至2次	2	宫颈下段轻度糜烂，余（-）。	轻度	1	0	白带异常2月，发现宫颈病变1月余。 患者2月来无明显诱因出现白带异常，量多，有异味，无接触性出血。患者于2015年2月17日在湖北省妇幼保健院行宫颈TCT提示ASC-H，查宫颈HPV提示13HR-HPV阳性，于2015.3.26在湖北省妇幼保健院行阴道镜检，镜下取宫颈活检：慢性宫颈炎，鳞状上皮呈高级别上皮内瘤变（CIN3级）。门诊以CIN3收入院。	2015.3.26（1503569）：行阴道镜检，镜下取宫颈活检：慢性宫颈炎，鳞状上皮呈高级别上皮内瘤变（CIN3级）。	CIN3	2015-03-26	2015-04-02	7	1	3	CIN3	高级别CIN病人	LEEP	1	2015.4.7（1504086）：CIN3，切缘CIN2-3。	CIN3	0	CIN3
371	杨俊萍	1971-10-11	汉	湖北省应城市	44	5	583897	2B1506	2015-04-02	2015-04-08	吴绪峰，高晗	绝经1年余，体检发现宫颈病变4月余。 患者绝经时间：2014年2月。患者于2014年11月11日在武汉同济医院行宫颈TBS检测示：无异常，高危型HPV：阳性。于2015年3月2日在湖北省人民医院行阴道镜下取宫颈组织活检：3、12点宫颈组织呈慢性炎伴HPV感染样改变，部分鳞状上皮CIN1级；（6点）宫颈组织呈慢性炎伴HPV感染样改变，部分鳞状上皮CIN1-2级。（9点）宫颈组织呈慢性炎伴HPV感染样改变。2015年3月12日患者于武汉协和医院会诊该病理切片：（3、6、9、12点）子宫颈鳞状上皮内瘤变（CIN）1级。门诊以CIN2收入院。	体检发现	体检发现	+	阳性			正常	否	正常	0	13,5/23,26岁，G1P1。	1	1至3次	2	1	1至2次	2	2014.2，宫颈光滑，3型转化区。	无	0	0	绝经1年余，体检发现宫颈病变4月余。 患者绝经时间：2014年2月。患者于2014年11月11日在武汉同济医院行宫颈TBS检测示：无异常，高危型HPV：阳性。于2015年3月2日在湖北省人民医院行阴道镜下取宫颈组织活检：3、12点宫颈组织呈慢性炎伴HPV感染样改变，部分鳞状上皮CIN1级；（6点）宫颈组织呈慢性炎伴HPV感染样改变，部分鳞状上皮CIN1-2级。（9点）宫颈组织呈慢性炎伴HPV感染样改变。2015年3月12日患者于武汉协和医院会诊该病理切片：（3、6、9、12点）子宫颈鳞状上皮内瘤变（CIN）1级。门诊以CIN2收入院。	2015.3.2（外院）：行阴道镜下取宫颈组织活检：3、12点宫颈组织呈慢性炎伴HPV感染样改变，部分鳞状上皮CIN1级；（6点）宫颈组织呈慢性炎伴HPV感染样改变，部分鳞状上皮CIN1-2级。（9点）宫颈组织呈慢性炎伴HPV感染样改变。	CIN2	2015-03-02	2015-04-02	31	2	1	CIN2	高级别CIN病人	LEEP	1	2015.4.7（1504087）：CIN1，部分切缘CIN1。	LSIL	1	CIN1
372	阳金环	1961-06-29	汉	武汉市汉阳区	53	7	584220	2B1503	2015-04-04	2015-04-16	吴绪峰，高晗	绝经10年，接触性出血3年。 患者绝经时间2005年。自3年前开始出现间断性接触性阴道出血，量少，点滴状，未行特殊处理。患者于2015年3月27日在我院行宫颈DNA倍体检测示LSIL，13HR-HPV：阳性。行阴道镜检，拟诊：高度CIN病变，镜下取宫颈5、6、7、12点活检示：慢性宫颈炎，CIN2-3级累腺。查盆腔B超示：子宫小肌瘤可能。门诊以CIN3收入院。	同房出血	阴道/同房出血	+	阳性			LSIL	是	低级别	1	14,3/30,23岁，G2P2。	2	1至3次	2	2	1至2次	2	2005年，宫颈轻度糜烂，触血（-）。	轻度	1	1	绝经10年，接触性出血3年。 患者绝经时间2005年。自3年前开始出现间断性接触性阴道出血，量少，点滴状，未行特殊处理。患者于2015年3月27日在我院行宫颈DNA倍体检测示LSIL，13HR-HPV：阳性。行阴道镜检，拟诊：高度CIN病变，镜下取宫颈5、6、7、12点活检示：慢性宫颈炎，CIN2-3级累腺。查盆腔B超示：子宫小肌瘤可能。门诊以CIN3收入院。	2015.3.27（1503736）：阴道镜检，拟诊：高度CIN病变，镜下取宫颈5、6、7、12点活检示：慢性宫颈炎，CIN2-3级累腺。	CIN2-3	2015-03-27	2015-04-05	9	1	2	CIN3	高级别CIN病人	LEEP	1	2015.4.7（1504137）：CIN2-3，切缘（-）。	CIN3	0	阴性
373	柯菊仙	1973-09-30	汉	湖北省鄂州市	41	5	584990	2B1519	2015-04-08	2015-04-20	吴绪峰，高晗	白带异常1年余，发现宫颈病变23天。 患者1年来无明显诱因出现白带异常，量不多，有异味，偶有接触性出血，曾行抗感染治疗，症状无好转。患者于2015年3月16日在鄂州市中心医院行宫颈TBS提示ASCH，于2015年3月31在我院查宫颈HPV提示13HR-HPV阳性，查宫颈TBS：ASC-US，宫颈DNA倍体：出现高倍体细胞，DNA指数大于2.5的细胞数10个。行阴道镜检，拟诊：CIN2，镜下取宫颈4、6、7、12点活检示：宫颈鳞状细胞原位癌累及腺体，建议做进一步检查以排除浸润。门诊以CIN3收入院。	白带异常	白带异常	+	阳性			ASC-H	是	高级别	1	13,5/13-24,18岁，G5P2A3。	5	≥4次	3	2	1至2次	2	2015.3.22，宫颈肥大，轻度糜烂，余（-）。	轻度	1	0	白带异常1年余，发现宫颈病变23天。 患者1年来无明显诱因出现白带异常，量不多，有异味，偶有接触性出血，曾行抗感染治疗，症状无好转。患者于2015年3月16日在鄂州市中心医院行宫颈TBS提示ASCH，于2015年3月31在我院查宫颈HPV提示13HR-HPV阳性，查宫颈TBS：ASC-US，宫颈DNA倍体：出现高倍体细胞，DNA指数大于2.5的细胞数10个。行阴道镜检，拟诊：CIN2，镜下取宫颈4、6、7、12点活检示：宫颈鳞状细胞原位癌累及腺体，建议做进一步检查以排除浸润。门诊以CIN3收入院。	2015.4（1503774）：行阴道镜检，拟诊：CIN2，镜下取宫颈4、6、7、12点活检示：宫颈鳞状细胞原位癌累及腺体，建议做进一步检查以排除浸润癌。	CIN2	2015-03-31	2015-04-09	9	1	1	CIS	高级别CIN病人	LEEP	1	2014.4.10（1504334）：CIN2-3，切缘可见CIN2-3。	CIN3	0	CIN3
374	牟珍碧	1963-04-09	汉	湖北省大冶市	52	7	585026	2B1518	2015-04-08	2015-04-20	吴绪峰，高晗	绝经4年，发现宫颈病变17天。 患者绝经时间：2011年。患者于2015年3月22日在外院行宫颈DNA倍体检测提示ASCUS，查宫颈HPV提示13HR-HPV阳性，取宫颈5、6、7、12点活检提示：慢性宫颈炎，鳞状上皮内瘤变（CIN2级）。盆腔B超示：无明显异常。门诊以CIN2收入院。	体检发现	体检发现	+	阳性			ASCUS	是	低级别	0	17,4/28,18岁，G2P2。	2	1至3次	2	2	1至2次	2	宫颈萎缩，轻度糜烂状，余（-）。	轻度	1	0	绝经4年，发现宫颈病变17天。 患者绝经时间：2011年。患者于2015年3月22日在外院行宫颈DNA倍体检测提示ASCUS，查宫颈HPV提示13HR-HPV阳性，取宫颈5、6、7、12点活检提示：慢性宫颈炎，鳞状上皮内瘤变（CIN2级）。盆腔B超示：无明显异常。门诊以CIN2收入院。	2015.4.4（1504025）：取宫颈5、6、7、12点活检提示：慢性宫颈炎，鳞状上皮内瘤变（CIN2级）。	CIN2	2015-04-04	2015-04-09	5	1	1	CIN2	高级别CIN病人	LEEP	1	2015.4.10（1504340）：CIN2，切缘（-）。	CIN2	0	阴性
375	张秋英	1953-06-11	汉族	湖北大冶	62	7	585025	2B1520	2015-04-08	2015-04-20	WXF、GH	绝经9年，发现宫颈病变17天 者绝经时间:2006年。患者于2015年03月22日在外院行宫颈DNA倍体检测提示HSIL，镜下取宫颈(3 6、12)点活检(病检号:33585)提示CINⅠ-Ⅱ级。患者无发热，无腹痛、腹胀，无尿频、便秘，无 接触性出血、阴道流液等不适。要求进一步诊治，门诊以“CINⅡ”收入院。病程中，患者精神好，食 欲好，睡眠好，大小便正常，体力体重无明显变化	体检发现	体检发现					HSIL	是	高级别	0	17，4/28，2006年，18y，G11P7A4	11	≥4次	3	7	≥3次	3	宫颈萎缩光。余（-）	无	0	0	绝经9年，发现宫颈病变17天 者绝经时间:2006年。患者于2015年03月22日在外院行宫颈DNA倍体检测提示HSIL，镜下取宫颈(3 6、12)点活检(病检号:33585)提示CINⅠ-Ⅱ级。患者无发热，无腹痛、腹胀，无尿频、便秘，无 接触性出血、阴道流液等不适。要求进一步诊治，门诊以“CINⅡ”收入院。病程中，患者精神好，食 欲好，睡眠好，大小便正常，体力体重无明显变化	2015.03.22 (外院）：CINI-II	CIN2	2015-03-22	2015-04-09	18	1	1	CINII	高级别CIN病人	LEEP	1	2015.04.10 （1504341） leep诊断：CIS，切缘可见CINIII 2015.04.15 （1504595）全宫标本（-）	CIN3	0	CIN3
376	李翠娥	1963-09-13	汉	湖北省仙桃市	51	7	585195	2B1526	2015-04-10	2015-04-16	吴绪峰，高晗	子宫次全切除术后8年，发现宫颈病变14天。 患者2007年因子宫肌瘤于仙桃市妇幼保健院行次全子宫切除术，术后病检提示：子宫肌瘤。2015年3月27日在仙桃市妇幼保健院行宫颈DNA倍体检测提示HSIL，行阴道镜检，拟诊：高度CIN，镜下取宫颈组织活检提示：粘膜组织主呈慢性炎改变，局灶区域鳞状上皮内瘤变（CIN2-3级）。门诊以CIN3收入院。	体检发现	体检发现					HSIL	是	高级别	0	12,7/30,22岁，G4P3A1。	4	≥4次	3	3	≥3次	3	宫颈光滑	无	0	0	子宫次全切除术后8年，发现宫颈病变14天。 患者2007年因子宫肌瘤于仙桃市妇幼保健院行次全子宫切除术，术后病检提示：子宫肌瘤。2015年3月27日在仙桃市妇幼保健院行宫颈DNA倍体检测提示HSIL，行阴道镜检，拟诊：高度CIN，镜下取宫颈组织活检提示：粘膜组织主呈慢性炎改变，局灶区域鳞状上皮内瘤变（CIN2-3级）。门诊以CIN3收入院。	2015.4.11：阴道镜检，拟诊：高度CIN，镜下取宫颈组织活检提示：粘膜组织主呈慢性炎改变，局灶区域鳞状上皮内瘤变（CIN2-3级）。	CIN2-3	2015-04-11	2015-04-13	2	1	2	CIN2	高级别CIN病人	LEEP	1	2015.4.15（1504599）：CIN1，切缘（-）。	LSIL	1	阴性
377	王亚文	1992-07-09	汉	武汉市江岸区	22	1	586205	2B1529	2015-04-16	2015-04-21	吴绪峰，高晗	体检发现宫颈病变42天。 患者于2015年3月5日在我院行常规体检，查宫颈DNA倍体检测提示ASCUS，查宫颈HPV提示13HR-HPV阳性，取宫颈组织活检病检提示：慢性宫颈炎，部分区鳞状上皮呈高级别上皮内瘤变（CIN2-3）。门诊以CIN3收入院。	体检发现	体检发现	+	阳性			ASCUS	是	低级别	0	13岁,5/30d，G1，未婚，lmp2015.4.1	1	1至3次	2	0	0次	1	2015.4.1，宫颈中度糜烂，余（-）。	中度	2	0	体检发现宫颈病变42天。 患者于2015年3月5日在我院行常规体检，查宫颈DNA倍体检测提示ASCUS，查宫颈HPV提示13HR-HPV阳性，取宫颈组织活检病检提示：慢性宫颈炎，部分区鳞状上皮呈高级别上皮内瘤变（CIN2-3）。门诊以CIN3收入院。	2015.3.5：宫颈组织活检病检提示：慢性宫颈炎，部分区鳞状上皮呈高级别上皮内瘤变（CIN2-3）。	CIN2-3	2015-03-05	2015-04-17	43	2	2	CIN3	高级别CIN病人	LEEP	1	2015.4.19（1504795）：阴性。	慢性宫颈炎	1	阴性
378	钱惠莉	1977-07-03	汉	武汉市洪山区	38	4	586929	2B1531	2015-04-18	2015-04-24	ZR	体检发现宫颈高级别鳞状上患者于2015年3月24日因继发性不孕症外院检查，行宫颈TCT检查示：LSIL，阴道镜+活检。4月15日我院宫颈病检示：CIN2-3。婚后正常性生活史未避孕，流产1次，至今未孕。门诊以CIN3收入院。	体检发现	体检发现					LSIL	是	低级别	0	14,5/33-35，28岁，G1P0A1。	1	1至3次	2	0	0次	1	宫颈光滑	无	0	0	体检发现宫颈高级别鳞状上患者于2015年3月24日因继发性不孕症外院检查，行宫颈TCT检查示：LSIL，阴道镜+活检。4月15日我院宫颈病检示：CIN2-3。婚后正常性生活史未避孕，流产1次，至今未孕。门诊以CIN3收入院。	2015.3.24：阴道镜+活检：CIN2-3。	CIN2-3	2015-03-24	2015-04-20	27	1	2	CIN3	高级别CIN病人	LEEP	1	2015.4.24：慢性宫颈炎，CIN2-3累腺，切缘鳞状上皮增生。	CIN3	0	阴性
379	徐菊英	1964-10-30	汉	湖北省浠水市	50	7	587474	2B1538	2015-04-21	2015-05-04	吴绪峰，高晗	体检发现宫颈病变11天。 2015年4月10日于我院行常规体检，查TCT：上皮内高度瘤变；13HR-HPV：阳性。B超：子宫声像图未见明显异常，宫内节育器，双侧附件区迂曲状无回声。2015年4月15日我院宫颈阴道镜活检：宫颈高级别鳞状上皮内病变（CIN2-3级）。门诊以CIN3、输卵管积水收入院。	体检发现	体检发现	+	阳性			HSIL	是	高级别	0	14,3/25,21岁，G4P2A2。	4	≥4次	3	2	1至2次	2	2015.3.27，宫颈轻度糜烂，余（-）。	轻度	1	0	体检发现宫颈病变11天。 2015年4月10日于我院行常规体检，查TCT：上皮内高度瘤变；13HR-HPV：阳性。B超：子宫声像图未见明显异常，宫内节育器，双侧附件区迂曲状无回声。2015年4月15日我院宫颈阴道镜活检：宫颈高级别鳞状上皮内病变（CIN2-3级）。门诊以CIN3、输卵管积水收入院。	2015.4.15：宫颈阴道镜活检：宫颈高级别鳞状上皮内病变（CIN2-3级）。	CIN2-3	2015-04-15	2015-04-27	12	1	2	CIN3	高级别CIN病人	LEEP	1	2015.4.29（1505353）：阴性。	慢性宫颈炎	1	阴性
380	谢丹丹	1980-02-23	汉	湖北省武汉市	35	4	589076	2B1542	2015-04-29	2015-05-05	ZR	发现宫颈上皮内高度病变一月。 患者平素月经规律，2015年3月30日我院TCT示：上皮内高度病变，2013年9月22日13种高危型HPV阳性，2015年4月1日行阴道镜+活检，术后病检示：慢性宫颈炎，CIN2-3累腺，门诊以CIN3收入院。	体检发现	体检发现	+	阳性			HSIL	是	高级别	1	12,7/30,24岁，G3P2A1。	3	1至3次	2	2	1至2次	2	宫颈中度糜烂	中度	2	0	发现宫颈上皮内高度病变一月。 患者平素月经规律，2015年3月30日我院TCT示：上皮内高度病变，2013年9月22日13种高危型HPV阳性，2015年4月1日行阴道镜+活检，术后病检示：慢性宫颈炎，CIN2-3累腺，门诊以CIN3收入院。	2015.4.1：行阴道镜+活检，术后病检示：慢性宫颈炎，CIN2-3累腺。	CIN2-3	2015-04-01	2015-04-30	29	1	2	CIN3	高级别CIN病人	LEEP	1	2015.5.5：慢性宫颈炎伴纳氏囊肿，鳞状上皮增生。	慢性宫颈炎	1	阴性
381	胡小毛	1972-02-02	汉	湖北省咸宁市	43	5	590084	2B1589	2015-05-04	2015-05-09	CDJ	体检发现CIN2-3 17天。 患者因外阴瘙痒于2015年4月8日来我院检查，2015年4月10日我院TCT报告示：ASCUS，于当地行宫颈活检术示：慢性宫颈炎伴局灶性CIN2-3，上层内见有挖空细胞，并于2015年5月4日我院行病理会诊示：慢性宫颈炎，小区CIN2-3。门诊以CIN2-3，IUD收入院。	体检发现	体检发现					ASCUS	是	低级别	0	12,4-5/20-40，G6P2A4。	6	≥4次	3	2	1至2次	2	宫颈轻度糜烂，纳氏囊肿	轻度	1	0	体检发现CIN2-3 17天。 患者因外阴瘙痒于2015年4月8日来我院检查，2015年4月10日我院TCT报告示：ASCUS，于当地行宫颈活检术示：慢性宫颈炎伴局灶性CIN2-3，上层内见有挖空细胞，并于2015年5月4日我院行病理会诊示：慢性宫颈炎，小区CIN2-3。门诊以CIN2-3，IUD收入院。	2015.5.4：本院：阴道镜+活检：慢性宫颈炎，小区CIN2-3。	CIN2-3	2015-05-04	2015-05-06	2	1	2	CIN2-3	高级别CIN病人	CKC	2	2015.5.9：慢性宫颈炎伴纳氏囊肿及鳞化，小区鳞状上皮呈CIN2-3累腺，切缘鳞状上皮增生。	CIN3	0	阴性
382	李改青	1979-12-07	汉	武汉市洪山区	35	4	590286	2B1547	2015-05-05	2015-05-12	吴绪峰，高晗	体检发现宫颈病变1月余。 患者于2015年4月2日在我院行宫颈DNA倍体检测示ASCUS，查宫颈HPV提示13HR-HPV阳性，行阴道镜检，拟诊：慢性宫颈炎？低度CIN病变？镜下取宫颈3、6、8、10、11点活检示：宫颈高级别鳞状上皮内瘤变（CIN2-3）。盆腔B超示：宫内节育器。门诊以CIN3收入院。	体检发现	体检发现	+	阳性			ASCUS	是	低级别	0	18,4/26，20岁，G6P1A5。	6	≥4次	3	1	1至2次	2	2015.3.20，宫颈轻度糜烂，余（-）。	轻度	1	0	体检发现宫颈病变1月余。 患者于2015年4月2日在我院行宫颈DNA倍体检测示ASCUS，查宫颈HPV提示13HR-HPV阳性，行阴道镜检，拟诊：慢性宫颈炎？低度CIN病变？镜下取宫颈3、6、8、10、11点活检示：宫颈高级别鳞状上皮内瘤变（CIN2-3）。盆腔B超示：宫内节育器。门诊以CIN3收入院。	2015.4.2（1504735）：阴道镜检，拟诊：慢性宫颈炎？低度CIN病变？镜下取宫颈3、6、8、10、11点活检示：宫颈高级别鳞状上皮内瘤变（CIN2-3）。	CIN2-3	2015-04-02	2015-05-09	37	2	2	CIN3	高级别CIN病人	LEEP	1	2015.5.11（1506014）：CIN2-3累腺，切缘鳞状上皮增生。	CIN3	0	阴性
383	叶丽华	1963-07-05	汉	武汉市武昌区	51	7	590197	2B1545	2015-05-05	2015-05-11	吴绪峰，高晗	体检发现宫颈病变1月余。 患者于2015年3月27日在我院行宫颈DNA倍体检测提示：出现高倍体细胞，DNA指数大于2.5的细胞数12个，宫颈TCT无明显异常，于2015年4月22日在我院行阴道镜检，拟诊：慢性宫颈炎，镜下取宫颈6、12点活检示：慢性宫颈炎，小区CIN1-2，门诊以CIN2收入院。	体检发现	体检发现	+	阳性			正常	否	正常	0	13,7/23,24岁，G2P1A1。	2	1至3次	2	1	1至2次	2	2012年，宫颈轻度糜烂，余（-）。	轻度	1	0	体检发现宫颈病变1月余。 患者于2015年3月27日在我院行宫颈DNA倍体检测提示：出现高倍体细胞，DNA指数大于2.5的细胞数12个，宫颈TCT无明显异常，于2015年4月22日在我院行阴道镜检，拟诊：慢性宫颈炎，镜下取宫颈6、12点活检示：慢性宫颈炎，小区CIN1-2，门诊以CIN2收入院。	2015.4.22（1504913）：阴道镜检，拟诊：慢性宫颈炎，镜下取宫颈6、12点活检示：慢性宫颈炎，小区CIN1-2。	CIN2	2015-04-22	2015-05-07	15	1	1	CIN2	高级别CIN病人	LEEP	1	2015.5.8（1505907）：CIN1-2，切缘（-）。	CIN2	0	阴性
384	童燕林	1989-05-08	汉	湖北省团风县	25	2	587914	2B1546	2015-05-05	2015-05-12	吴绪峰，高晗	体检发现宫颈病变26天。 患者于2015年4月9日在我院行宫颈TBS提示LSIL，宫颈DNA倍体：出现高倍体细胞，DNA指数大于2.5的细胞数：640个。查宫颈HPV提示13HR-HPV阳性，行阴道镜检，拟诊：高度CIN病变？镜下取宫颈2、6、7、9、11点活检示：慢性宫颈炎，部分区鳞状上皮呈高级别上皮内瘤变累及腺体（CIN2-3级累腺）。盆腔B超示：无异常。门诊以CIN3收入院。	体检发现	体检发现	+	阳性			LSIL	是	低级别	1	13,5/30,22岁，G0P0。	0	0次	1	0	0次	1	2015.4.26，宫颈重度糜烂。	重度	3	0	体检发现宫颈病变26天。 患者于2015年4月9日在我院行宫颈TBS提示LSIL，宫颈DNA倍体：出现高倍体细胞，DNA指数大于2.5的细胞数：640个。查宫颈HPV提示13HR-HPV阳性，行阴道镜检，拟诊：高度CIN病变？镜下取宫颈2、6、7、9、11点活检示：慢性宫颈炎，部分区鳞状上皮呈高级别上皮内瘤变累及腺体（CIN2-3级累腺）。盆腔B超示：无异常。门诊以CIN3收入院。	2015.4.9（1504756）：阴道镜检，拟诊：高度CIN病变？镜下取宫颈2、6、7、9、11点活检示：慢性宫颈炎，部分区鳞状上皮呈高级别上皮内瘤变累及腺体（CIN2-3级累腺）。	CIN2-3	2015-04-09	2015-05-07	28	1	2	CIN3	高级别CIN病人	LEEP	1	2015.5.10（1505922）：CIN2-3累腺，切缘鳞状上皮增生。	CIN3	0	阴性
385	邱敏	1978-10-25	汉	武汉市交职成人培训中心	37	4	590727	2B1592	2015-05-07	2015-05-11	ZR	发现宫颈病变2月。 患者既往月经规律，我院2015年3月15日高危型HPV阳性，行阴道镜+活检，术后病检示：CIN2累腺，门诊以CIN2累腺。	体检发现	体检发现	+	阳性						1	14,3-5/30,24岁，G2P1A1。	2	1至3次	2	1	1至2次	2	宫颈光滑，轻度糜烂，纳氏囊肿	轻度	1	0	发现宫颈病变2月。 患者既往月经规律，我院2015年3月15日高危型HPV阳性，行阴道镜+活检，术后病检示：CIN2累腺，门诊以CIN2累腺。	2015.3.15：阴道镜+活检：CIN2累腺。	CIN2	2015-03-15	2015-05-08	54	2	1	CIN2累腺	高级别CIN病人	CKC	2	2015.5.11：慢性宫颈炎，鳞状上皮增生。	慢性宫颈炎	1	阴性
386	俞国美	1975-10-23	汉	武汉市洪山区	39	4	590816	2B1591	2015-05-08	2015-08-13	WLM	阴道不规则出血半月余。 患者既往月经规律，诉近几年性生活后偶尔出现点滴出血，2015年4月14日我院TCT示：ASCUS，B超示：子宫左后壁可见1.9*1.3*1.6 cm 低回声，边界欠清，宫腔内可见节育环，右侧附件区可见3.2*2.3*1.7cm的回声，2015年5月1日行阴道镜+活检示：CIN2-3，门诊以CIN2-3收入院。	同房出血	阴道/同房出血					ASCUS	是	低级别	0	15,5/30，23岁，G1P1A0。	1	1至3次	2	1	1至2次	2	宫颈中度糜烂，肥大，血染	中度	2	1	阴道不规则出血半月余。 患者既往月经规律，诉近几年性生活后偶尔出现点滴出血，2015年4月14日我院TCT示：ASCUS，B超示：子宫左后壁可见1.9*1.3*1.6 cm 低回声，边界欠清，宫腔内可见节育环，右侧附件区可见3.2*2.3*1.7cm的回声，2015年5月1日行阴道镜+活检示：CIN2-3，门诊以CIN2-3收入院。	2015.5.1：本院阴道镜+活检：CIN2-3。	CIN2-3	2015-05-01	2015-05-11	10	1	2	CIN3，IUD，子宫肌瘤	高级别CIN病人	CKC	2	2015.5.16：慢性宫颈炎伴纳氏囊肿，部分区CIN2-3累腺，切缘鳞状上皮增生。	CIN3	0	阴性
387	葛艳旭	1980-06-15	汉	武汉市武昌区	34	3	591253	2B1549	2015-05-10	2015-05-15	吴绪峰，高晗	体检发现宫颈病变24天。 患者于2015年4月16日在湖北省妇幼宫颈TCT发现非典型鳞状上皮细胞，倾向上皮内高度病变；高危型HPV16、53阳性，低危型HPV6阳性。2015年4月23日在湖北省妇幼电子阴道镜检查示：低度CIN病变，行宫颈组织病理检查。2015年4月26日湖北省妇幼保健院宫颈3、6、7、9、12点组织活检示：宫颈高级别鳞状上皮内瘤变。门诊以CIN3收入院。	体检发现	体检发现	16/53+	阳性	16/18+		HSIL	是	高级别	0	13,7/28,29岁，G4P1A3。	4	≥4次	3	1	1至2次	2	2015.5.3，宫颈光滑，余（-）。	无	0	0	体检发现宫颈病变24天。 患者于2015年4月16日在湖北省妇幼宫颈TCT发现非典型鳞状上皮细胞，倾向上皮内高度病变；高危型HPV16、53阳性，低危型HPV6阳性。2015年4月23日在湖北省妇幼电子阴道镜检查示：低度CIN病变，行宫颈组织病理检查。2015年4月26日湖北省妇幼保健院宫颈3、6、7、9、12点组织活检示：宫颈高级别鳞状上皮内瘤变。门诊以CIN3收入院。	2015.4.26：宫颈3、6、7、9、12点组织活检示：宫颈高级别鳞状上皮内瘤变（CIN3）。	CIN3	2015-04-26	2015-05-11	15	1	3	CIN3	高级别CIN病人	LEEP	1	2015.5.13（1506131）：CIN2-3累腺，切缘鳞状上皮增生。	CIN3	0	阴性
388	杨柳	1963-12-24	汉	武汉市洪山区	51	7	591164	2B1543	2015-05-10	2015-05-25	吴绪峰，高晗	发现宫颈病变20天。 患者于2015年4月17日在湖北省妇幼行宫颈DNA倍体检测提示HSIL，未行宫颈HPV检测。于2015年4月23日在湖北省妇幼行阴道镜检，拟诊：高度CIN病变，镜下取宫颈1、6、10、12点活检提示慢性宫颈炎伴鳞化，CIN2-3累及腺体，湖北省肿瘤医院会诊病理结果：CIN3累及腺体。门诊以CIN3收入院。	体检发现	体检发现					HSIL	是	高级别	1	13,7/25,24岁，G4P1A3。	4	≥4次	3	1	1至2次	2	2015.4.28，宫颈肥大，中度糜烂。	中度	2	0	发现宫颈病变20天。 患者于2015年4月17日在湖北省妇幼行宫颈DNA倍体检测提示HSIL，未行宫颈HPV检测。于2015年4月23日在湖北省妇幼行阴道镜检，拟诊：高度CIN病变，镜下取宫颈1、6、10、12点活检提示慢性宫颈炎伴鳞化，CIN2-3累及腺体，湖北省肿瘤医院会诊病理结果：CIN3累及腺体。门诊以CIN3收入院。	2015.4.23（1505174）：阴道镜检，拟诊：高度CIN病变，镜下取宫颈1、6、10、12点活检提示慢性宫颈炎伴鳞化，CIN2-3累及腺体，湖北省肿瘤医院会诊病理结果：CIN3累及腺体。	CIN3	2015-04-23	2015-05-11	18	1	3	1.CIN3。2.子宫肌瘤。	高级别CIN病人	LEEP	1	2015.5.12：CIN2-3，切缘12度见（CIN2-3，余（-））。	CIN3	0	CIN3
389	揭燕妮	1982-05-13	汉	武汉市江夏区	33	3	594150	2B1563	2015-05-25	2015-06-01	ZLL	白带增多2月余。 患者既往月经规律，近2月患者出现白带增多，2015年5月4日我院TCT示：ASCUS，行阴道镜+活检，术后病检示：CIN2累腺，2015年5月24日B超示：子宫肌瘤。门诊以CIN2，子宫肌瘤，贫血收入院。	白带异常	白带异常					ASCUS	是	低级别	1	16,3/30,26岁，G4P1A3。	4	≥4次	3	1	1至2次	2	宫颈中度糜烂	中度	2	0	白带增多2月余。 患者既往月经规律，近2月患者出现白带增多，2015年5月4日我院TCT示：ASCUS，行阴道镜+活检，术后病检示：CIN2累腺，2015年5月24日B超示：子宫肌瘤。门诊以CIN2，子宫肌瘤，贫血收入院。	2015.5.4：CIN2累腺。	CIN2	2015-05-04	2015-05-26	22	1	1	子宫肌瘤，中度贫血，CIN2。	高级别CIN病人	LEEP	1	2015.5.27：慢性宫颈炎伴纳氏囊肿及鳞化，鳞状上皮增生。 2015.6.1：肌瘤（子宫）剔除术后病检：子宫平滑肌瘤。	慢性宫颈炎	1	阴性
390	蒋万芝	1960-06-21	汉	湖北省仙桃市	55	7	595217	2B1568	2015-05-30	2015-06-08	ZR,WY	接触性出血2年，发现宫颈病变1周。 患者绝经10余年，近2年患者性生活出现间断少量出血，2015年5月16日仙桃市第一人民医院TCT示：NILM，2015年5月15日13种高危型HPV16阳性，2015年5月28日该院宫颈活检，CIN3累腺示：CIN3累腺。门诊以宫颈病变收入院。	同房出血	阴道/同房出血					正常	否	正常	1	13,3/30,23岁，G5P3A2。	5	≥4次	3	3	≥3次	3	宫颈轻度糜烂	轻度	1	0	接触性出血2年，发现宫颈病变1周。 患者绝经10余年，近2年患者性生活出现间断少量出血，2015年5月16日仙桃市第一人民医院TCT示：NILM，2015年5月15日13种高危型HPV16阳性，2015年5月28日该院宫颈活检，CIN3累腺示：CIN3累腺。门诊以宫颈病变收入院。	2015.5.28：该院宫颈活检：CIN3累腺。	CIN3	2015-05-28	2015-06-02	5	1	3	CIN3	高级别CIN病人	CKC	2	2015.6.4: 1.锥切组织：慢性宫颈炎伴纳氏囊肿，CIN3累腺，切缘鳞状上皮增生。2.宫颈搔刮组织：粘液及少许炎性退变组织。 2015.6.8：慢性宫颈炎伴纳氏囊肿，鳞状上皮增生，子宫平滑肌瘤。	CIN3	0	阴性
391	袁晓红	1981-03-24	汉	四川省达县	34	3	595229	2B1566	2015-05-30	2015-06-04	吴绪峰，高晗	白带异常2月。 患者2月来无明显诱因出现白带异常，量多，有异味，有接触性出血。患者于2015年5月30日在外院宫颈DNA倍体检测提示HSIL，于2015年5月8日在湖北省妇幼行阴道镜检，镜下取宫颈多点活检提示慢性宫颈炎，局灶区CIN2级。于2015年5月14日在湖北省妇幼查宫颈HPV提示12HR-HPV阳性，HPV16/18型阴性。门诊以CIN2收入院。	同房出血	阴道/同房出血	+	阳性			HSIL	是	高级别	0	12,4-5/30,19岁，G3P1A2。	3	1至3次	2	1	1至2次	2	2015.5.20，宫颈光滑，余（-）。	无	0	0	白带异常2月。 患者2月来无明显诱因出现白带异常，量多，有异味，有接触性出血。患者于2015年5月30日在外院宫颈DNA倍体检测提示HSIL，于2015年5月8日在湖北省妇幼行阴道镜检，镜下取宫颈多点活检提示慢性宫颈炎，局灶区CIN2级。于2015年5月14日在湖北省妇幼查宫颈HPV提示12HR-HPV阳性，HPV16/18型阴性。门诊以CIN2收入院。	2015.5.18:阴道镜检，镜下取宫颈多点活检提示慢性宫颈炎，局灶区CIN2级。	CIN2	2015-05-18	2015-06-01	14	1	1	CIN2	高级别CIN病人	LEEP	1	2015.6.3(1507193):CIN3,切缘（-）。	CIN3	0	阴性
392	邱矾	1987-11-11	汉	武汉市黄陂区	27	2	596161	2B1567	2015-06-04	2015-06-10	吴绪峰，高晗	体检发现宫颈病变1月余。 患者2015年4月16日在华中科技大学同济医院行宫颈TCT检测提示：LSIL，2015年4月查宫颈HPV提示13HR-HPV阴性，2015年4月29日在该院取宫颈3、6、9、12点活检提示：低级别鳞状上皮内病变（CIN1）级，部分区高级别鳞状上皮内病变（CIN2）伴局部累及腺体，门诊以CIN2收入院。	体检发现	体检发现	+	阳性			LSIL	是	低级别	1	12,7/28-32,24岁，G3P2A1.	3	1至3次	2	2	1至2次	2	2015.5.29，宫颈中度糜烂，余（-）。	中度	2	0	体检发现宫颈病变1月余。 患者2015年4月16日在华中科技大学同济医院行宫颈TCT检测提示：LSIL，2015年4月查宫颈HPV提示13HR-HPV阴性，2015年4月29日在该院取宫颈3、6、9、12点活检提示：低级别鳞状上皮内病变（CIN1）级，部分区高级别鳞状上皮内病变（CIN2）伴局部累及腺体，门诊以CIN2收入院。	2015.4.16：取宫颈3、6、9、12点活检提示：低级别鳞状上皮内病变（CIN1）级，部分区高级别鳞状上皮内病变（CIN2）伴局部累及腺体。	CIN2	2015-04-16	2015-06-05	50	2	1	CIN2	高级别CIN病人	LEEP	1	2015.6.7（1507459）：CIN2累腺，切缘鳞状上皮增生。	CIN2	0	阴性
393	陈爱清	1969-04-02	汉	武汉市汉口	46	6	596993	2B1574	2015-06-08	2015-06-14	CDJ	体检发现宫颈CIN2-3 5天。 患者既往月经规律，2015年5月22日外院TCT示：ASC-US，2015年5月27日外院查18、58高危型HPV阳性，2015年6月3日我院阴道镜+活检示：慢性宫颈炎，CIN2-3，门诊以宫颈上皮内瘤变收入院。	体检发现	体检发现	18/58+	阳性	16/18+		ASCUS	是	低级别	0	15，G7P2A5，21岁，5/26.	7	≥4次	3	2	1至2次	2	宫颈中度糜烂，肥大。	中度	2	0	体检发现宫颈CIN2-3 5天。 患者既往月经规律，2015年5月22日外院TCT示：ASC-US，2015年5月27日外院查18、58高危型HPV阳性，2015年6月3日我院阴道镜+活检示：慢性宫颈炎，CIN2-3，门诊以宫颈上皮内瘤变收入院。	2015.6.3：阴道镜+活检：慢性宫颈炎，CIN2-3	CIN2-3	2015-06-03	2015-06-10	7	1	2	CIN2-3	高级别CIN病人	CKC	2	2015.6.13：慢性宫颈炎伴纳氏囊肿，部分鳞状上皮内瘤变（CIN2-3）累腺，切缘鳞状上皮增生。	CIN3	0	阴性
394	高香芹	1969-04-13	汉	武汉市洪山区	46	6	596878	2B1576	2015-06-08	2015-06-19	吴绪峰，高晗	体检发现宫颈病变1年余。 患者2014年5月12日洪山区卫生服务中心体检TCT提示LSIL，HPV58型阳性，2014年5月16日于广州军区总医院行阴道镜检+活检术，病检结果：宫颈低级别上皮内病变，考虑HPV感染。2014年5月17日于广州军区总医院行宫颈Leep术，术后病理结果：慢性宫颈炎。予干扰素外用药物治疗。2015年5月16日广州军区总医院查盆腔超声提示：子宫声像图未见明显异常，盆腔积液。2015年5月17日复查TCT：ASC-H，HPV：58型阳性。5月19日于我院行阴道镜检术+活检术，术后病理：慢性宫颈炎，小区可见游离的鳞状上皮呈CIN2-3级改变。门诊以CIN3收入院。	体检发现	体检发现	58+	阳性	其它+		LSIL	是	低级别	0	13,6-7/27，18岁，G2P2。	2	1至3次	2	2	1至2次	2	2015.5.28，宫颈光滑。	无	0	0	体检发现宫颈病变1年余。 患者2014年5月12日洪山区卫生服务中心体检TCT提示LSIL，HPV58型阳性，2014年5月16日于广州军区总医院行阴道镜检+活检术，病检结果：宫颈低级别上皮内病变，考虑HPV感染。2014年5月17日于广州军区总医院行宫颈Leep术，术后病理结果：慢性宫颈炎。予干扰素外用药物治疗。2015年5月16日广州军区总医院查盆腔超声提示：子宫声像图未见明显异常，盆腔积液。2015年5月17日复查TCT：ASC-H，HPV：58型阳性。5月19日于我院行阴道镜检术+活检术，术后病理：慢性宫颈炎，小区可见游离的鳞状上皮呈CIN2-3级改变。门诊以CIN3收入院。	2015.5.19：行阴道镜检术+活检术，术后病理：慢性宫颈炎，小区可见游离的鳞状上皮呈CIN2-3级改变。	CIN2-3	2015-05-19	2015-06-12	24	1	2	CIN3术后	高级别CIN病人	LEEP	1	2015.6.14（1507836）：阴性。	慢性宫颈炎	1	阴性
395	王桂芳	1972-12-27	汉	武汉市江夏区	42	5	596886	2B1580	2015-06-09	2015-06-22	吴绪峰，高晗	发现宫颈病变2周。 患者于2015年5月25日在康圣达医学检验所行宫颈TBS提示炎症反应性改变，HPV8种高危型阳性，2015年5月30日我院门诊行阴道镜检，提示：低级别CIN病变？镜下取宫颈3、5、9、11点活检提示慢性宫颈炎，部分区CIN2-3级累及腺体。门诊以CIN3收入院。	体检发现	体检发现	+	阳性			正常	否	正常	1	13,3/23-30,23岁，G1P1。	1	1至3次	2	1	1至2次	2	2015.5.20，宫颈中度糜烂，余（-）。	中度	2	0	发现宫颈病变2周。 患者于2015年5月25日在康圣达医学检验所行宫颈TBS提示炎症反应性改变，HPV8种高危型阳性，2015年5月30日我院门诊行阴道镜检，提示：低级别CIN病变？镜下取宫颈3、5、9、11点活检提示慢性宫颈炎，部分区CIN2-3级累及腺体。门诊以CIN3收入院。	2015.5.30：阴道镜检，提示：低级别CIN病变？镜下取宫颈3、5、9、11点活检提示慢性宫颈炎，部分区CIN2-3级累及腺体。	CIN2-3	2015-05-30	2015-06-10	11	1	2	CIN3	高级别CIN病人	LEEP	1	2015.6.11（1507714）：CIN2-3累腺，切缘（-）。	CIN3	0	阴性
396	罗维	1982-06-01	汉	武汉市保利蓝海郡	33	3	597420	2B1578	2015-06-10	2015-06-18	吴绪峰，高晗	体检发现宫颈病变2周。 患者2015年5月28日在我院常规妇科检查，行宫颈TCT提示：非典型鳞状细胞HPV（12+2）：HPV16阳性，余阴性。DNA倍体：出现高倍体细胞，DNA指数大于2.5的细胞数7个。2015年6月5日在我院行阴道镜检：纳囊，腺开口隐窝，扁平醋白上皮，碘不着色。行宫颈5、7、9、2点组织活检：慢性宫颈炎，CIN2级。门诊以CIN2收入院。	体检发现	体检发现	16+	阳性	16/18+		ASCUS	是	低级别	0	14,5-6/30,27岁，G4P1A3。	4	≥4次	3	1	1至2次	2	2015.5.28，宫颈轻度糜烂，余（-）。	轻度	1	0	体检发现宫颈病变2周。 患者2015年5月28日在我院常规妇科检查，行宫颈TCT提示：非典型鳞状细胞HPV（12+2）：HPV16阳性，余阴性。DNA倍体：出现高倍体细胞，DNA指数大于2.5的细胞数7个。2015年6月5日在我院行阴道镜检：纳囊，腺开口隐窝，扁平醋白上皮，碘不着色。行宫颈5、7、9、2点组织活检：慢性宫颈炎，CIN2级。门诊以CIN2收入院。	2015.6.5：阴道镜检：纳囊，腺开口隐窝，扁平醋白上皮，碘不着色。行宫颈5、7、9、2点组织活检：慢性宫颈炎，CIN2级。	CIN2	2015-06-05	2015-06-11	6	1	1	CIN2-3	高级别CIN病人	LEEP	1	2015.6.14（1507772）：CIN2-3，切缘（-）。	CIN3	0	阴性
397	邱丽	1978-08-16	汉	武汉市洪山区	37	4	597516	2B1573	2015-06-11	2015-06-16	QLL	宫颈活检示宫颈上皮内瘤变6天。 患者既往月经规律，2015年5月22日外院TCT示：ASC-H，行阴道镜+宫颈活检，术后病检示：CIN2-3累腺，门诊以CIN3收入院。	体检发现	体检发现					ASC-H	是	高级别	1	13，G2P1A1，20岁，5/25	2	1至3次	2	1	1至2次	2	宫颈呈治疗术后改变	无	0	0	宫颈活检示宫颈上皮内瘤变6天。 患者既往月经规律，2015年5月22日外院TCT示：ASC-H，行阴道镜+宫颈活检，术后病检示：CIN2-3累腺，门诊以CIN3收入院。	2015.6.5：阴道镜活检：CIN2-3累腺。	CIN2-3	2015-06-05	2015-06-12	7	1	2	CIN3	高级别CIN病人	CKC	2	2015.6.16：慢性宫颈炎，小区鳞状上皮呈CIN2-3，切缘鳞状上皮增生。	CIN3	0	阴性
398	李素琳	1963-11-02	汉	武汉市白沙洲	52	7	598199	2B1570	2015-06-15	2015-06-27	吴绪峰，高晗	体检发现宫颈病变3年。 患者2012年于我院体检发现宫颈病变。2015年6月1日于我院查TCT示：ASCUS，HPV12型阳性。2015年6月5日于我院行阴道镜拟诊上皮内低度病变，行宫颈活检，病理：慢性宫颈炎，小块破碎游离鳞状上皮内呈CIN3级改变。患者近10年有同房后出血，门诊以CIN3收入院。	体检发现	体检发现	其它+	阳性	其它+		ASCUS	是	低级别	0	11,3-4/30,24岁，G3P1A2。	3	1至3次	2	1	1至2次	2	宫颈萎缩，光滑。	无	0	0	体检发现宫颈病变3年。 患者2012年于我院体检发现宫颈病变。2015年6月1日于我院查TCT示：ASCUS，HPV12型阳性。2015年6月5日于我院行阴道镜拟诊上皮内低度病变，行宫颈活检，病理：慢性宫颈炎，小块破碎游离鳞状上皮内呈CIN3级改变。患者近10年有同房后出血，门诊以CIN3收入院。	2015.6.5：阴道镜，拟诊：上皮内低度病变，行宫颈活检，病理：慢性宫颈炎，小块破碎游离鳞状上皮内呈CIN3级改变。	CIN3	2015-06-05	2015-06-16	11	1	3	CIN3	高级别CIN病人	LEEP	1	2015.6.17（1507984）：CIN3累腺，切缘可见CIN3。	CIN3	0	CIN3
399	刘咏梅	1971-01-03	汉	武汉市新洲区	44	5	598740	2B1585	2015-06-17	2015-06-30	吴绪峰，高晗	体检发现宫颈病变11天。 患者于2015年6月6日在武汉市新洲区人民医院体检宫颈活检示：慢性宫颈炎伴小灶性中度不典型增生，2015年6月9日我院宫颈12种高危型HPV（+），2015年6月10日病理切片在我院会诊示：小区CIN2-3级。门诊以CIN3收入院。	体检发现	体检发现	+	阳性			HSIL	是	高级别	0	13,5-7/27,22岁，G3P1A2。	3	1至3次	2	1	1至2次	2	2015.6.12，宫颈光滑，余（-）。	无	0	0	体检发现宫颈病变11天。 患者于2015年6月6日在武汉市新洲区人民医院体检宫颈活检示：慢性宫颈炎伴小灶性中度不典型增生，2015年6月9日我院宫颈12种高危型HPV（+），2015年6月10日病理切片在我院会诊示：小区CIN2-3级。门诊以CIN3收入院。	2015.6.10：病理切片在我院会诊示：小区CIN2-3级。	CIN2-3	2015-06-10	2015-06-18	8	1	2	CIN3	高级别CIN病人	LEEP	1	2015.6.19（1508101）：CIN2-3累腺，病变呈多灶性，小区切缘可见CIN2-3。	CIN3	0	CIN3
400	杜红英	1978-01-05	汉	湖北省钟祥市	37	4	598913	2B1582	2015-06-18	2015-06-23	WLM	体检发现CIN3 2月。 患者既往月经规律，于2015年5月12日外院TCT示：上皮内高度病变，高危型HPV阳性，2015年5月28日我院查高危型HPV阳性，行阴道镜+宫颈活检，术后病检示：CIN3累腺，门诊以CIN3累腺收入院。	体检发现	体检发现	+	阳性			HSIL	是	高级别	1	13，G3P2A1，23岁，7/30。	3	1至3次	2	2	1至2次	2	宫颈中度糜烂	中度	2	0	体检发现CIN3 2月。 患者既往月经规律，于2015年5月12日外院TCT示：上皮内高度病变，高危型HPV阳性，2015年5月28日我院查高危型HPV阳性，行阴道镜+宫颈活检，术后病检示：CIN3累腺，门诊以CIN3累腺收入院。	2015.5.28：阴道镜+活检：CIN3累腺。	CIN3	2015-05-28	2015-06-19	22	1	3	CIN3	高级别CIN病人	CKC	2	2015.6.22：慢性宫颈炎伴纳氏囊肿及鳞化，CIN3累腺，病变呈多灶性，切缘鳞状上皮增生。	CIN3	0	阴性
401	严红霞	1986-03-09	汉	武汉市洪山区	29	2	599504	2B1584	2015-06-21	2015-06-26	吴绪峰，高晗	白带异常一年余，发现宫颈病变一月余。 患者一年来无明显诱因出现白带异常，量多。患者2015年4月10日在湖北省妇幼保健院行宫颈TCT提示：良性反应性改变，HPV检测：16型（+），于2015年5月13日在湖北省妇幼保健院行阴道镜检，拟诊：低度CIN，镜下取宫颈5、6、7、12点活检提示：慢性宫颈炎，CIN1-2级。2015年6月17日患者再次来我院就诊，门诊查B超：子宫下段前壁切口处回声改变，子宫内膜回声改变，陶氏腔少量积液。门诊以CIN2收入院。	白带异常	白带异常	16+	阳性	16/18+		正常	否	正常	0	14,8-9/30,24岁，G2P1A1。	2	1至3次	2	1	1至2次	2	2015.6.7，宫颈光滑，余（-）。	无	0	0	白带异常一年余，发现宫颈病变一月余。 患者一年来无明显诱因出现白带异常，量多。患者2015年4月10日在湖北省妇幼保健院行宫颈TCT提示：良性反应性改变，HPV检测：16型（+），于2015年5月13日在湖北省妇幼保健院行阴道镜检，拟诊：低度CIN，镜下取宫颈5、6、7、12点活检提示：慢性宫颈炎，CIN1-2级。2015年6月17日患者再次来我院就诊，门诊查B超：子宫下段前壁切口处回声改变，子宫内膜回声改变，陶氏腔少量积液。门诊以CIN2收入院。	2015.5.13（1506204）：阴道镜检，拟诊：低度CIN，镜下取宫颈5、6、7、12点活检提示：慢性宫颈炎，CIN1-2级。	CIN2	2015-05-13	2015-06-23	41	2	1	CIN2	高级别CIN病人	LEEP	1	2015.6.25（1508322）：阴性，内膜呈增生样改变。	慢性宫颈炎	1	阴性
402	张泽萍	1987-07-03	汉	武汉市武昌区	27	2	598934	2B1579	2015-06-22	2015-06-25	吴绪峰，高晗	检查发现宫颈病变16天。 患者于2015年6月6日在广州军区武汉总医院行宫颈TBS检查报告：ASC-US，少量倍体异常细胞，于6月10日行宫颈活检，6月11日病检报告：宫颈6、9点高级别上皮内瘤变（CIN2-3），6点累及腺体。6月13日查HPV16型阳性，门诊以CIN3收入院。	体检发现	体检发现					ASCUS	是	低级别	1	14,7/33-35,22岁。G4P1A3。	4	≥4次	3	1	1至2次	2	2015.6.11，宫颈轻度糜烂。	轻度	1	0	检查发现宫颈病变16天。 患者于2015年6月6日在广州军区武汉总医院行宫颈TBS检查报告：ASC-US，少量倍体异常细胞，于6月10日行宫颈活检，6月11日病检报告：宫颈6、9点高级别上皮内瘤变（CIN2-3），6点累及腺体。6月13日查HPV16型阳性，门诊以CIN3收入院。	2015.6.10（外院）：宫颈6、9点高级别上皮内瘤变（CIN2-3），6点累及腺体。	CIN2-3	2015-06-10	2015-06-23	13	1	2	CIN3	高级别CIN病人	LEEP	1	2015.6.25（1508291）：CIN2-3，切缘（-）。	CIN3	0	阴性
403	涂燕燕	1986-05-02	汉	武汉市江夏区	29	2	600117	2B1619	2015-06-24	2015-07-04	WJ	体检发现宫颈病变2月余。 患者因感下腹部不适，4月份体检发现宫颈病变，4月20日我院TCT：上皮内高度病变，HPV：A9阳性。4月27日我院阴道镜活检示：慢性宫颈炎，极小区呈CIN2-3累腺。6月1日我院B超示：内膜1.13CM，内未见异常血流信号。自诉白带稠，色黄，无血性分泌物。门诊以CIN2-3累腺收入院。	其它	其它	A9+	阳性	其它+		HSIL	是	高级别	1	11,5/30，未婚，有性生活	0	0次	1	0	0次	1	宫颈肥大，重度糜烂，触血	重度	3	1	体检发现宫颈病变2月余。 患者因感下腹部不适，4月份体检发现宫颈病变，4月20日我院TCT：上皮内高度病变，HPV：A9阳性。4月27日我院阴道镜活检示：慢性宫颈炎，极小区呈CIN2-3累腺。6月1日我院B超示：内膜1.13CM，内未见异常血流信号。自诉白带稠，色黄，无血性分泌物。门诊以CIN2-3累腺收入院。	2015.6.24：本院：阴道镜活检示：慢性宫颈炎，极小区呈CIN2-3累腺。	CIN2-3	2015-06-24	2015-06-29	5	1	2	CIN3累腺	高级别CIN病人	CKC	2	2015.7.2：宫颈锥切术后病检：慢性宫颈炎伴纳氏囊肿，CIN2-3累腺，切缘鳞状上皮增生。	CIN3	0	阴性
404	江晶	1986-07-26	汉	武汉市新洲区	28	2	600190	2B1587	2015-06-25	2015-06-30	吴绪峰，高晗	体检发现宫颈病变1月余。 患者2015年5月18日在武汉市新洲区人民医院查宫颈TCT示：炎症反应性细胞改变，偶见轻度增生细胞，2015年6月19日患者在该院行阴道镜检，拟诊：低度CIN病变，镜下取宫颈活检提示：CIN2,。2015年6月24日患者在我院会诊病理切片，结果示：慢性宫颈炎，CIN2-3级累及腺体。门诊以CIN3收入院。	体检发现	体检发现					正常	否	正常	1	13,4-5/30,20岁，G4P1A3。	4	≥4次	3	1	1至2次	2	2015.6.8，宫颈中度糜烂，余（-）。	中度	2	0	体检发现宫颈病变1月余。 患者2015年5月18日在武汉市新洲区人民医院查宫颈TCT示：炎症反应性细胞改变，偶见轻度增生细胞，2015年6月19日患者在该院行阴道镜检，拟诊：低度CIN病变，镜下取宫颈活检提示：CIN2,。2015年6月24日患者在我院会诊病理切片，结果示：慢性宫颈炎，CIN2-3级累及腺体。门诊以CIN3收入院。	2015.6.24：慢性宫颈炎，CIN2-3级累及腺体。	CIN2-3	2015-06-24	2015-06-27	3	1	2	CIN3	高级别CIN病人	LEEP	1	2015.6.29（1508518）：阴性。	慢性宫颈炎	1	阴性
405	张文君	1986-10-18	汉	武汉市汉阳区	29	2	600600	2B1609	2015-06-26	2015-07-04	ZLL	发现宫颈病变1月余。 患者5月20日行孕前检查时示HPV16（+），TCT检查未见异常。5月底行阴道镜+宫颈活检，术后病检示：慢性宫颈炎伴鳞化，部分区CIN2-3，期间伴阴道分泌物增多，伴异味，偶有脓性分泌物，今来我院，以CIN2-3收入院。	体检发现	体检发现	16+	阳性	16/18+		正常	否	正常	0	12,6/15-60,26岁，G0P0A0。	0	0次	1	0	0次	1	宫颈中度糜烂	中度	2	0	发现宫颈病变1月余。 患者5月20日行孕前检查时示HPV16（+），TCT检查未见异常。5月底行阴道镜+宫颈活检，术后病检示：慢性宫颈炎伴鳞化，部分区CIN2-3，期间伴阴道分泌物增多，伴异味，偶有脓性分泌物，今来我院，以CIN2-3收入院。	2015.5：阴道镜+活检：慢性宫颈炎伴鳞化，部分区CIN2-3。	CIN2-3	2015-05-28	2015-06-29	32	2	2	CIN3	高级别CIN病人	CKC	2	2015.7.4：慢性宫颈炎伴鳞化，小区CIN1级。	LSIL	1	阴性
406	曾红芳	1970-05-20	汉	武汉市洪山区	45	6	600777	2B1597	2015-06-27	2015-07-03	CDJ	外院病检示宫颈上皮内瘤变7天。 患者绝经3年，既往月经规律，患者6月1日阴道少许出血，持续半月后在武汉普仁医院行宫腔镜检+诊刮，其宫腔镜检查未见报告单，6月16日外院HPV：66阳性，其余为阴性。TCT示：无上皮内病变或恶性病变，可见线索细胞。6月20日病检示：少量子宫内膜组织出血坏死性改变，内膜腺体破碎伴嗜酸性乳头状化生，另见少量宫颈组织伴糜烂、鳞化，局部上皮CIN1-2改变。门诊以CIN2收入院。	阴道出血	阴道/同房出血	66+	阳性	其它+		正常	否	正常	0	11,5-6/30,23岁，G3P1A2。	3	1至3次	2	1	1至2次	2	宫颈光滑	无	0	0	外院病检示宫颈上皮内瘤变7天。 患者绝经3年，既往月经规律，患者6月1日阴道少许出血，持续半月后在武汉普仁医院行宫腔镜检+诊刮，其宫腔镜检查未见报告单，6月16日外院HPV：66阳性，其余为阴性。TCT示：无上皮内病变或恶性病变，可见线索细胞。6月20日病检示：少量子宫内膜组织出血坏死性改变，内膜腺体破碎伴嗜酸性乳头状化生，另见少量宫颈组织伴糜烂、鳞化，局部上皮CIN1-2改变。门诊以CIN2收入院。	2015.6.20：宫腔镜检示：少量子宫内膜组织出血坏死性改变，内膜腺体破碎伴嗜酸性乳头状化生，另见少量宫颈组织伴糜烂、鳞化，局部上皮CIN1-2改变。	CIN2	2015-06-20	2015-06-30	10	1	1	CIN2	高级别CIN病人	LEEP	1	2015.7.3：慢性宫颈炎伴纳氏囊肿及鳞化，鳞状上皮增生。	慢性宫颈炎	1	阴性
407	魏长容	1986-01-12	汉	重庆市江津市	29	2	600521	2B1595	2015-06-27	2015-07-02	吴绪峰，高晗	体检发现宫颈病变26天。 患者于2015年6月1日在我院宫颈TCT示：非典型鳞状上皮细胞，倾向上皮内高度病变，宫颈高危型HPV16(+)，低危型HPV11（+）；2015年6月21日我院阴道镜检查示：低度CIN病变？行宫颈活检，活检病理示：慢性宫颈炎，部分区CIN2-3级累及腺体。门诊以CIN3收入院。	体检发现	体检发现	16+	阳性	16/18+		ASCUS	是	低级别	1	13,7/30,18岁，G5P2A3。	5	≥4次	3	2	1至2次	2	2015.6.1，宫颈肥大，轻度糜烂，余（-）。	轻度	1	0	体检发现宫颈病变26天。 患者于2015年6月1日在我院宫颈TCT示：非典型鳞状上皮细胞，倾向上皮内高度病变，宫颈高危型HPV16(+)，低危型HPV11（+）；2015年6月21日我院阴道镜检查示：低度CIN病变？行宫颈活检，活检病理示：慢性宫颈炎，部分区CIN2-3级累及腺体。门诊以CIN3收入院。	2015.6.21：阴道镜检查示：低度CIN病变？行宫颈活检，活检病理示：慢性宫颈炎，部分区CIN2-3级累及腺体。	CIN2-3	2015-06-21	2015-06-26	5	1	2	CIN3	高级别CIN病人	LEEP	1	2015.6.30（1508631）：CIN2-3，切缘（-）。	CIN3	0	阴性
408	杨小芳	1982-09-29	汉	武汉市亚贸	32	3	600774	2B1600	2015-06-27	2015-07-03	ZR	妇检发现宫颈病变1月。 患者既往月经规律。今年4月在广州军区武总医院行常规妇检，TCT示：ASC-H，2015年5月9日HPV52型阳性，行阴道镜+活检，术后组织病检示：慢性宫颈炎伴腺上皮鳞化，局部上皮呈CIN2改变，门诊以CIN2收入院。	体检发现	体检发现	52+	阳性	其它+		ASC-H	是	高级别	0	12,4-6/25-26,24岁，G2P1A1。	2	1至3次	2	1	1至2次	2	宫颈轻度糜烂	轻度	1	0	妇检发现宫颈病变1月。 患者既往月经规律。今年4月在广州军区武总医院行常规妇检，TCT示：ASC-H，2015年5月9日HPV52型阳性，行阴道镜+活检，术后组织病检示：慢性宫颈炎伴腺上皮鳞化，局部上皮呈CIN2改变，门诊以CIN2收入院。	2015.5.9：阴道镜+活检：慢性宫颈炎伴腺上皮鳞化，局部上皮呈CIN2改变。	CIN2	2015-05-09	2015-06-29	51	2	1	CIN2	高级别CIN病人	CKC	2	2015.7.3：慢性宫颈炎伴纳氏囊肿，小区CIN1级，切缘鳞状上皮增生。	LSIL	1	阴性
409	李艳红	1973-04-26	汉	武汉市洪山区	42	5	601193	2B1598	2015-06-29	2015-07-04	ZQ	体检发现宫颈病变1月。 患者既往月经规律，2015年5月21日外院TCT示：ASCUS，2015年6月14日本院查HPV16型阳性，行阴道镜+宫颈活检，术后病检示：慢性宫颈炎伴鳞化，极小区CIN2-3，门诊以CIN3收入院。	体检发现	体检发现	16+	阳性	16/18+		ASCUS	是	低级别	0	12,7/25,22岁，G3P1A2。	3	1至3次	2	1	1至2次	2		无	0	0	体检发现宫颈病变1月。 患者既往月经规律，2015年5月21日外院TCT示：ASCUS，2015年6月14日本院查HPV16型阳性，行阴道镜+宫颈活检，术后病检示：慢性宫颈炎伴鳞化，极小区CIN2-3，门诊以CIN3收入院。	2015.6.22：阴道镜+活检：慢性宫颈炎伴鳞化，极小区CIN2-3级。	CIN2-3	2015-06-22	2015-07-01	9	1	2	CIN3	高级别CIN病人	LEEP	1	2015.7.4：慢性宫颈炎伴鳞化，部分区CIN1级，切缘鳞状上皮增生。	LSIL	1	阴性
410	何咏梅	1975-10-28	汉	武汉市洪山区	39	4	601383	2B1610	2015-06-30	2015-07-12	LHY	体检发现CIN2-3 20天。 患者既往月经规律，近半年自觉月经血颜色较深，于2015年5月23日武汉市中心医院就诊，TCT报：ASCUS，5月27日查高危型HPV16阳性，6月6日行阴道镜+活检，术后病检示：CIN2-3，子宫粘膜息肉，门诊以CIN2-3收入院。	体检发现	体检发现	16/18+	阳性	16/18+		ASCUS	是	低级别	0	12,5/26,18岁，G2P2A0。	2	1至3次	2	2	1至2次	2	宫颈中度糜烂	中度	2	0	体检发现CIN2-3 20天。 患者既往月经规律，近半年自觉月经血颜色较深，于2015年5月23日武汉市中心医院就诊，TCT报：ASCUS，5月27日查高危型HPV16阳性，6月6日行阴道镜+活检，术后病检示：CIN2-3，子宫粘膜息肉，门诊以CIN2-3收入院。	2015.6.6：阴道镜+活检：CIN2-3，子宫粘膜息肉。	CIN2-3	2015-06-06	2015-07-02	26	1	2	CIN3	高级别CIN病人	CKC	2	2015.7.5：宫颈锥切术后病检：慢性宫颈炎伴纳氏囊肿，部分区CIN3累腺，切缘鳞状上皮增生。 2015.7.12：全宫术后病检：1.（全子宫+双侧输卵管）慢性宫颈炎伴纳氏囊肿，鳞状上皮增生。2.（左侧卵巢囊壁）黄体囊肿伴出血、变性。	CIN3	0	阴性
411	王卫红	1973-12-14	汉	湖北省嘉鱼县	42	5	601845	2B1601	2015-07-02	2015-07-06	YWX	体检发现宫颈病变1年。 患者未绝经，既往月经规律，2014年11月13日我院TCT示：AS-CUS，2014年11月13日13种高危型HPV阳性，行阴道镜+活检，术后病检报告示：低度CIN（LSIL），期间伴阴道分泌物增多等病史，有腹痛、月经改变不适，曾以药物治疗，前3月有好转，近期来我院复查病情有变化，2015年6月17日，我院阴道镜检：高度CIN（HSIL），门诊以宫颈病变收入院。	体检发现	体检发现	+	阳性			ASCUS	是	低级别	0	15,6/25,27岁，G4P1A3。	4	≥4次	3	1	1至2次	2	宫颈光滑	无	0	0	体检发现宫颈病变1年。 患者未绝经，既往月经规律，2014年11月13日我院TCT示：AS-CUS，2014年11月13日13种高危型HPV阳性，行阴道镜+活检，术后病检报告示：低度CIN（LSIL），期间伴阴道分泌物增多等病史，有腹痛、月经改变不适，曾以药物治疗，前3月有好转，近期来我院复查病情有变化，2015年6月17日，我院阴道镜检：高度CIN（HSIL），门诊以宫颈病变收入院。	2015.6.17：阴道镜检示：高度CIN（HSIL）。	CIN3	2015-06-17	2015-07-03	16	1	3	CIN2，节育器下移	高级别CIN病人	LEEP	1	2015.7.6：宫颈Leep组织病检：慢性宫颈炎伴纳氏囊肿及鳞化，CIN2累腺，切缘鳞状上皮增生。宫颈管及宫腔刮出物：子宫内膜呈增生性改变。	CIN2	0	阴性
412	熊中桂	1968-07-16	汉族	江夏	47	6	602704	2B1613	2015-07-06	2015-07-10	WLM	发现宫颈病变半月余。 患者因常规体检于2015年6月16日我院TCT示：ASCUS，2015年6月18日行阴道镜+宫颈活检，术后病检报告示：慢性宫颈炎伴鳞化，小区CIN2，门诊以CIN2收入院。	体检发现	体检发现					ASCUS	是	低级别	0	13,23岁，G3P1A2，3-4/30	3	1至3次	2	1	1至2次	2	宫颈中度糜烂，纳氏囊肿	中度	2	0	发现宫颈病变半月余。 患者因常规体检于2015年6月16日我院TCT示：ASCUS，2015年6月18日行阴道镜+宫颈活检，术后病检报告示：慢性宫颈炎伴鳞化，小区CIN2，门诊以CIN2收入院。	2015.6.23：本院：阴道镜检示：慢性宫颈炎伴鳞化，小区CIN2级。	CIN2	2015-06-23	2015-07-07	14	1	1	CIN2	高级别CIN病人	LEEP	1	2015.7.10：Leep术后病检示：慢性宫颈炎伴纳氏囊肿，局灶区CIN2累腺，切缘鳞状上皮增生。	CIN2	0	阴性
413	宋静	1985-01-16	汉	武汉市常青花园	30	3	603286	2B1605	2015-07-09	2015-07-13	吴绪峰，高晗	检查发现宫颈病变1月余。 患者于2015年26日在我院行宫颈DNA倍体检测提示ASCUS，DNA倍体高倍体细胞数9个，查宫颈HPV提示宫颈12种高危型，16、18型阴性，行阴道镜检，拟诊：低级别CIN病变？镜下取宫颈3、6、8、11点活检：慢性宫颈炎，CIN2-3累及腺体。门诊以CIN3收入院。	体检发现	体检发现	其它+	阳性	其它+		ASCUS	是	低级别	1	13,5/28，G2P2。	2	1至3次	2	2	1至2次	2	宫颈中度糜烂，余（-）。	中度	2	0	检查发现宫颈病变1月余。 患者于2015年26日在我院行宫颈DNA倍体检测提示ASCUS，DNA倍体高倍体细胞数9个，查宫颈HPV提示宫颈12种高危型，16、18型阴性，行阴道镜检，拟诊：低级别CIN病变？镜下取宫颈3、6、8、11点活检：慢性宫颈炎，CIN2-3累及腺体。门诊以CIN3收入院。	2015.5.26（1508381）：阴道镜检，拟诊：低级别CIN病变？镜下取宫颈3、6、8、11点活检：慢性宫颈炎，CIN2-3累及腺体。	CIN2-3	2015-05-26	2015-07-10	45	2	2	CIN3	高级别CIN病人	LEEP	1	2015.7.12（1509267）：CIN3，散在多灶性，切缘（-）。	CIN3	0	阴性
414	肖珍书	1956-03-18	汉	湖北省崇阳县	59	7	602248	2B1618	2015-07-09	2015-07-21	吴绪峰，高晗	绝经18年，体检发现宫颈病变11天。 患者绝经时间：18年前。于2015年6月28日在崇阳县人民医院行宫颈TBS检测提示：非典型鳞状上皮细胞，取宫颈组织活检：慢性子宫颈炎伴CIN2-3级。门诊以CIN3收入院。	体检发现	体检发现					ASCUS	是	低级别	0	11,3-4/28,24岁，G3P2A1。	3	1至3次	2	2	1至2次	2	宫颈肥大，轻度糜烂，余（-）。	轻度	1	0	绝经18年，体检发现宫颈病变11天。 患者绝经时间：18年前。于2015年6月28日在崇阳县人民医院行宫颈TBS检测提示：非典型鳞状上皮细胞，取宫颈组织活检：慢性子宫颈炎伴CIN2-3级。门诊以CIN3收入院。	2015.6.28（外院）宫颈组织活检：慢性子宫颈炎伴CIN2-3级。	CIN2-3	2015-06-28	2015-07-14	16	1	2	CIN3	高级别CIN病人	LEEP	1	2015.7.16（1509538）：阴性。	慢性宫颈炎	1	阴性
415	聂卫	1972-05-12	汉	武汉市江夏区	43	5	603399	2B1607	2015-07-11	2015-07-14	吴绪峰，高晗	体检发现宫颈病变半月余。 患者2015年6月23日单位体检，武汉孙小蓉医学检验所行DNA定量细胞学提示大量异倍体细胞，TBS提示HSIL。2015年6月29日来我院就诊，门诊查DNA倍体未见异倍体细胞；TBS：未见上皮内瘤变或恶性病变；HPV（12+2）：12种阳性，16、18型阴性。2015年7月4日行阴道镜检提示：鳞柱交界部分可见，化生鳞状上皮，纳囊，腺开口隐窝，腺体百环，扁平的醋酸上皮，细镶嵌，细小点状细管。取活检4、6、9、12点：慢性宫颈炎伴乳头状糜烂及鳞化，CIN2级。门诊以CIN2收入院。	体检发现	体检发现	其它+	阳性	其它+		HSIL	是	高级别	0	14,7-8/30,24岁，G2P1A1。	2	1至3次	2	1	1至2次	2	2015.6.24，宫颈肥大，中度糜烂，触血（+）。	中度	2	1	体检发现宫颈病变半月余。 患者2015年6月23日单位体检，武汉孙小蓉医学检验所行DNA定量细胞学提示大量异倍体细胞，TBS提示HSIL。2015年6月29日来我院就诊，门诊查DNA倍体未见异倍体细胞；TBS：未见上皮内瘤变或恶性病变；HPV（12+2）：12种阳性，16、18型阴性。2015年7月4日行阴道镜检提示：鳞柱交界部分可见，化生鳞状上皮，纳囊，腺开口隐窝，腺体百环，扁平的醋酸上皮，细镶嵌，细小点状细管。取活检4、6、9、12点：慢性宫颈炎伴乳头状糜烂及鳞化，CIN2级。门诊以CIN2收入院。	2015.7.4：阴道镜检提示：鳞柱交界部分可见，化生鳞状上皮，纳囊，腺开口隐窝，腺体百环，扁平的醋酸上皮，细镶嵌，细小点状细管。取活检4、6、9、12点：慢性宫颈炎伴乳头状糜烂及鳞化，CIN2级。	CIN2	2015-07-04	2015-07-12	8	1	1	CIN2-3。	高级别CIN病人	LEEP	1	2015.7.13（1509363）：CIN2-3，切缘（-）。	CIN3	0	阴性
416	吴萍	1985-02-08	汉族	湖北武汉	30	3	603795	2B1622	2015-07-12	2015-07-18	ZR	体检发现宫颈病变22天 患者既往月经规律，无异常阴道出血，于2015-5-15在武汉协和医院行体检，TCT示：官颈上皮内瘤变 (低度鳞状上皮内病变)，建议治疗。于6-20来我院行阴道镜+宫颈活检，术后组织病检报告提示：“ 慢性宫颈炎伴鳞化CINII-III级累及腺体”，期间无其它不适。。今来我院，要求治疗，门诊以“官 颈病变：CINII-III”收入院。患者起病来，精神、食欲、睡眠尚可、大小便正常，体重无改变	体检发现	体检发现					HSIL	是	高级别	1	初12岁，5/28d，27岁结婚，G2P1A1	2	1至3次	2	1	1至2次	2	宫颈：中度糜烂。宫颈内口见有息肉样新生物，无举痛。	中度	2	0	体检发现宫颈病变22天 患者既往月经规律，无异常阴道出血，于2015-5-15在武汉协和医院行体检，TCT示：官颈上皮内瘤变 (低度鳞状上皮内病变)，建议治疗。于6-20来我院行阴道镜+宫颈活检，术后组织病检报告提示：“ 慢性宫颈炎伴鳞化CINII-III级累及腺体”，期间无其它不适。。今来我院，要求治疗，门诊以“官 颈病变：CINII-III”收入院。患者起病来，精神、食欲、睡眠尚可、大小便正常，体重无改变	2015-06-22 本院 阴道镜+宫颈活检示：慢性宫颈炎伴鳞化CINII-III级累腺	CIN2-3	2015-06-22	2015-07-14	22	1	2	子宫颈上皮内瘤变CINII-III	高级别CIN病人	CKC	2	2015-07-17（1509512） 宫颈锥切术后病检示：慢性宫颈炎伴纳氏囊肿，小区CINI级，切缘鳞状上皮增生	慢性宫颈炎	1	阴性
417	夏红	1987-07-27	汉	湖北省襄樊市	27	2	604011	2B1623	2015-07-13	2015-07-18	WLM	体检发现宫颈病变2月余。 患者既往月经规律，2015年4月27日外院TCT示：ASCUS，2015年4月27日高危型HPV阳性（HPV58），在外院行阴道镜+活检，术后病检示：CIN3累腺，6月26日在我院行宫颈活检示：慢性宫颈炎伴鳞化，鳞状上皮增生。7月1日我院病理切片会诊示CIN3累腺，门诊以CIN3收入院。	体检发现	体检发现	58+	阳性	其它+		ASCUS	是	低级别	1	13,7/30,25岁，G2P0A2.	2	1至3次	2	0	0次	1	宫颈为治疗后改变。	无	0	0	体检发现宫颈病变2月余。 患者既往月经规律，2015年4月27日外院TCT示：ASCUS，2015年4月27日高危型HPV阳性（HPV58），在外院行阴道镜+活检，术后病检示：CIN3累腺，6月26日在我院行宫颈活检示：慢性宫颈炎伴鳞化，鳞状上皮增生。7月1日我院病理切片会诊示CIN3累腺，门诊以CIN3收入院。	2015.6.26：:我院行宫颈活检示：慢性宫颈炎伴鳞化，鳞状上皮增生。 2015.7.1：我院病理切片会诊示CIN3累腺。	CIN3	2015-06-26	2015-07-15	19	1	3	CIN3	高级别CIN病人	CKC	2	2015.7.18：慢性宫颈炎伴鳞化，鳞状上皮增生。	慢性宫颈炎	1	阴性
418	江勇	1976-05-28	汉	武汉市武昌区	39	4	604264	2B1615	2015-07-14	2015-07-17	吴绪峰，高晗	体检发现宫颈病变2月余。 患者2015年5月8日在我院行常规体检，宫颈TCT示：高度鳞状上皮内病变（HSIL），6月26日在我院查宫颈HPV2+12型检测提示：12种高危型HPV阳性，HPV16阳性，HPV18阴性。2015年6月25日在我院行阴道镜检，拟诊：HSIL，镜下取5、7、9、12点活检提示：慢性宫颈炎，部分区CIN2-3级。门诊以CIN3收入院。	体检发现	体检发现	16+	阳性	16/18+		HSIL	是	高级别	0	13,5/28-30,27岁，G1A1。	1	1至3次	2	0	0次	1	2015.7.3，宫颈中度糜烂	中度	2	0	体检发现宫颈病变2月余。 患者2015年5月8日在我院行常规体检，宫颈TCT示：高度鳞状上皮内病变（HSIL），6月26日在我院查宫颈HPV2+12型检测提示：12种高危型HPV阳性，HPV16阳性，HPV18阴性。2015年6月25日在我院行阴道镜检，拟诊：HSIL，镜下取5、7、9、12点活检提示：慢性宫颈炎，部分区CIN2-3级。门诊以CIN3收入院。	2015.6.25（1508458）：阴道镜检，拟诊：HSIL，镜下取5、7、9、12点活检提示：慢性宫颈炎，部分区CIN2-3级。	CIN2-3	2015-06-25	2015-07-15	20	1	2	CIN3	高级别CIN病人	LEEP	1	1.宫颈粘膜息肉，部分区可见CIN2-3级累腺。 2.慢性宫颈炎伴纳氏囊肿及鳞化，部分区CIN2-3级累腺，切缘可见CIN2-3级病变。	CIN3	0	CIN3
419	龙梅	1972-08-05	汉族	湖北省荆州市长港路107号1单元601	42	5	604748	2B1617	2015-07-16	2015-07-21	WXF,GH	月经后阴道出血5天 患者6月24日月经干净，干净后一周无诱因阴道出血，量少，点滴状，鲜红色，无腹痛，性交出血，腰痛等不适，于7月1日在荆州市第一人民医院就诊，宫颈细胞学检查提示：ASC-H，B超提示宫颈囊肿，未行处理,5天出血自行停止。于7月9日在荆州第三人民医院行检查，细胞学检查为鳞状上皮呈良性反应，DNA倍体可见异倍体细胞39个，宫颈HPV(高危型8)1.89e+005拷贝，遂于7月11日行直视下活检，7月15日回报病理检查结果(病检号2015-2475)为宫颈上皮内肿瘤Ⅲ级,12点处活检慢性子宫颈炎。患者要求治疗，遂今日来我院，门诊以“CINI”收住。	同房出血	阴道/同房出血	+	阳性			ASC-H	是	高级别	0	13岁，7/20d，lmp2015.06.19,21岁，G4P1A3	4	≥4次	3	1	1至2次	2	宫颈口见一息肉，呈活检后改变	无	0	0	月经后阴道出血5天 患者6月24日月经干净，干净后一周无诱因阴道出血，量少，点滴状，鲜红色，无腹痛，性交出血，腰痛等不适，于7月1日在荆州市第一人民医院就诊，宫颈细胞学检查提示：ASC-H，B超提示宫颈囊肿，未行处理,5天出血自行停止。于7月9日在荆州第三人民医院行检查，细胞学检查为鳞状上皮呈良性反应，DNA倍体可见异倍体细胞39个，宫颈HPV(高危型8)1.89e+005拷贝，遂于7月11日行直视下活检，7月15日回报病理检查结果(病检号2015-2475)为宫颈上皮内肿瘤Ⅲ级,12点处活检慢性子宫颈炎。患者要求治疗，遂今日来我院，门诊以“CINI”收住。	2015.07.15（外院）宫颈活检：CINIII。	CIN3	2015-07-15	2015-07-17	2	1	3	CINIII	高级别CIN病人	LEEP	1	2015.07.20(1509703)LEEP术病检：CINIII，切缘（-），内膜呈分泌性改变。	CIN3	0	阴性
420	卜建芳	1975-10-02	汉	武汉市洪山区	39	4	605545	2B1624	2015-07-20	2015-07-23	吴绪峰，高晗	发现宫颈病变1年。 患者2014年8月体检发现宫颈肥大，2014nian8月18日就诊于我院查宫颈HPV定量：阳性。宫颈DNA倍体未见异常。TCT：未见上皮内病变细胞或恶性细胞。8月23日行阴道镜检，拟诊：CIN1-2，取活检：慢性宫颈炎，小区CIN2-3。患者未治疗。2015年5月18日于我院查盆腔超声：子宫声像图未见明显异常；宫内节育器。患者偶有同房出血。门诊以CIN3收入院。	体检发现	体检发现	+	阳性			正常	否	正常	0	14,7/26-28,26岁，G3P1A2。	3	1至3次	2	1	1至2次	2	2015.7.8，宫颈肥大，轻度糜烂，余（-）。	轻度	1	0	发现宫颈病变1年。 患者2014年8月体检发现宫颈肥大，2014nian8月18日就诊于我院查宫颈HPV定量：阳性。宫颈DNA倍体未见异常。TCT：未见上皮内病变细胞或恶性细胞。8月23日行阴道镜检，拟诊：CIN1-2，取活检：慢性宫颈炎，小区CIN2-3。患者未治疗。2015年5月18日于我院查盆腔超声：子宫声像图未见明显异常；宫内节育器。患者偶有同房出血。门诊以CIN3收入院。	2014.8.23：活检：慢性宫颈炎，小区CIN2-3。	CIN2-3	2014-08-23	2015-07-21	332		2	CIN3	高级别CIN病人	LEEP	1	2015.7.22（1509833）：CIN2，切缘（-）。	CIN2	0	阴性
421	姜冬莲	1985-10-08	汉	湖北省鄂州市	30	3	605412	2B1628	2015-07-20	2015-07-26	ZR	阴道镜活检发现CIN3累腺 10余天。 患者既往月经规律，因阴道分泌物多，于2015年6月23日我院TCT检查示：宫颈上皮高度病变，2015年7月7日12种高危型HPV阳性，行阴道镜+活检，术后病检示：CIN3累腺，病变呈局灶性，门诊以CIN3累腺收入院。	白带异常	白带异常	+	阳性			HSIL	是	高级别	1	12,7/30,20岁，G4P2A2。	4	≥4次	3	2	1至2次	2	宫颈中度糜烂	中度	2	0	阴道镜活检发现CIN3累腺 10余天。 患者既往月经规律，因阴道分泌物多，于2015年6月23日我院TCT检查示：宫颈上皮高度病变，2015年7月7日12种高危型HPV阳性，行阴道镜+活检，术后病检示：CIN3累腺，病变呈局灶性，门诊以CIN3累腺收入院。	2015.7.7：本院：阴道镜+活检：CIN3累腺，病变呈多灶性。	CIN3	2015-07-07	2015-07-22	15	1	3	CIN3	高级别CIN病人	CKC	2	2015.7.25：慢性宫颈炎，鳞状上皮呈高级别上皮内瘤变累腺，病变呈散在多灶性，切缘鳞状上皮增生。	CIN3	0	阴性
422	张宁	1967-04-22	汉	武汉市青山区	48	6	605393	2B1629	2015-07-20	2015-07-27	WLM	检查示宫颈病变1月余。 患者既往月经规律，2015年6月1日我院TCT示：ASCUS，2015年6月24日12种高危型HPV阳性，行阴道镜+活检，术后病检示：CIN3累腺，门诊以CIN3累腺收入院。	体检发现	体检发现	+	阳性			ASCUS	是	低级别	1	13,3/30，21岁，G3P1A2。	3	1至3次	2	1	1至2次	2	宫颈部分组织呈缺损样改变。	无	0	0	检查示宫颈病变1月余。 患者既往月经规律，2015年6月1日我院TCT示：ASCUS，2015年6月24日12种高危型HPV阳性，行阴道镜+活检，术后病检示：CIN3累腺，门诊以CIN3累腺收入院。	2015.6.29：本院：鳞状上皮呈CIN2-3累腺。	CIN2-3	2015-06-29	2015-07-22	23	1	2	CIN3	高级别CIN病人	CKC	2	2015.7.26：慢性宫颈炎伴纳氏囊肿及鳞化，小区鳞状上皮呈CIN2，切缘鳞状上皮增生。	CIN2	0	阴性
423	强薇	1975-07-18	汉	湖北省监利县	40	5	606097	2B1627	2015-07-23	2015-07-27	吴绪峰，高晗	体检发现宫颈病变20余天。 患者于2015年6月25日同济医院体检宫颈细胞学检查示：低度鳞状上皮内病变（LSIL)；6月26日同济医院宫颈高危型HPV阳性。7月3日同济医院阴道镜活检示：慢性宫颈炎伴鳞状上皮化生，其中6点鳞状上皮CIN2-3级。门诊以CIN3收入院。	体检发现	体检发现	+	阳性			LSIL	是	低级别	0	15,8/30,23岁，G1P1。	1	1至3次	2	1	1至2次	2	2015.7.11，宫颈光滑，余（-）。	无	0	0	体检发现宫颈病变20余天。 患者于2015年6月25日同济医院体检宫颈细胞学检查示：低度鳞状上皮内病变（LSIL)；6月26日同济医院宫颈高危型HPV阳性。7月3日同济医院阴道镜活检示：慢性宫颈炎伴鳞状上皮化生，其中6点鳞状上皮CIN2-3级。门诊以CIN3收入院。	2015.7.3（外院）：慢性宫颈炎伴鳞状上皮化生，其中6点鳞状上皮CIN2-3级。	CIN2-3	2015-07-03	2015-07-25	22	1	2	CIN3	高级别CIN病人	LEEP	1	2015.7.26（1510003）：阴性。	慢性宫颈炎	1	阴性
424	邵国丽	1982-12-04	汉	湖北省鄂州市	32	3	603479	2B1630	2015-07-26	2015-07-29	吴绪峰，高晗	体检发现宫颈病变2月余。 患者于2015年4月15日因不孕症在我院生殖科行宫颈TCT提示上皮内高度病变，CIN3累及腺体，于2015年5月7日在我院行阴道镜检，镜下取宫颈多点活检提示慢性宫颈炎，CIN3级。门诊以CIN3收入院。	体检发现	体检发现					HSIL	是	高级别	1	14,3-4/30,20岁，G1A1。	1	1至3次	2	0	0次	1	2015.7.16，宫颈肥大，轻度糜烂，余（-）。	轻度	1	0	体检发现宫颈病变2月余。 患者于2015年4月15日因不孕症在我院生殖科行宫颈TCT提示上皮内高度病变，CIN3累及腺体，于2015年5月7日在我院行阴道镜检，镜下取宫颈多点活检提示慢性宫颈炎，CIN3级。门诊以CIN3收入院。	2015.5.7：镜下取宫颈多点活检提示慢性宫颈炎，CIN3级。	CIN3	2015-05-07	2015-07-27	81	2	3	CIN3	高级别CIN病人	LEEP	1	2015.7.28（1510135）：CIN3累腺，切缘（-）。	CIN3	0	阴性
425	余芬芬	1983-03-20	汉	武汉市江夏区	32	3	606639	2B1637	2015-07-26	2015-07-30	LHY	体检发现宫颈病变25天。 患者每年定期体检。2015年6月8日我院HPV示：12种高危型阳性，2015年6月12日 TCT示：ASCUS，2015年6月28日行阴道镜+活检，术后病检示：慢性宫颈炎，部分区CIN1。2015年6月7日我院B超示：子宫声像图改变，宫内节育器。门诊以CIN2，子宫肌瘤收入院。	体检发现	体检发现	+	阳性			ASCUS	是	低级别	0	12,6/35,20岁，G8P2A5。	8	≥4次	3	2	1至2次	2	宫颈光滑	无	0	0	体检发现宫颈病变25天。 患者每年定期体检。2015年6月8日我院HPV示：12种高危型阳性，2015年6月12日 TCT示：ASCUS，2015年6月28日行阴道镜+活检，术后病检示：慢性宫颈炎，部分区CIN1。2015年6月7日我院B超示：子宫声像图改变，宫内节育器。门诊以CIN2，子宫肌瘤收入院。	2015.6.28：本院：阴道镜+活检：慢性宫颈炎，部分区CIN2。	CIN2	2015-06-28	2015-07-28	30	1	1	CIN2，子宫肌瘤，IUD	高级别CIN病人	LEEP	1	2015.7.29：慢性宫颈炎伴鳞化，小区呈CIN2，切缘鳞状上皮增生	CIN2	0	阴性
426	陈容	1986-01-15	汉	武汉市蔡甸区	29	2	607315	2B1638	2015-07-29	2015-08-04	ZR	接触性阴道出血4年。 患者既往月经规律，近4年患者性生活后出现间断少量出血，一直未检查及治疗，2015年6月17日我院TCT示：ASCUS，2015年6月26日行阴道镜+宫颈活检，6月28日术后组织病检示：CIN2-3，门诊以CIN2-3收入院。	同房出血	阴道/同房出血					ASCUS	是	低级别	0	14,7/33,22岁，G3P1A2。	3	1至3次	2	1	1至2次	2	宫颈中度糜烂	中度	2	0	接触性阴道出血4年。 患者既往月经规律，近4年患者性生活后出现间断少量出血，一直未检查及治疗，2015年6月17日我院TCT示：ASCUS，2015年6月26日行阴道镜+宫颈活检，6月28日术后组织病检示：CIN2-3，门诊以CIN2-3收入院。	2015.6.26：本院：阴道镜+活检：CIN2-3。	CIN2-3	2015-06-26	2015-07-30	34	2	2	CIN3	高级别CIN病人	CKC	2	2015.8.4：宫颈锥切术后病检：CIN3累腺，切缘病灶未见。	CIN3	0	阴性
427	陆漫	1987-04-06	汉	武汉市洪山区	28	2	607305	2B1642	2015-07-29	2015-08-07	吴绪峰，高晗	白带异常2年，发现宫颈病变1月余。 患者近2年来无明显诱因出现白带异常，量多，曾阴道上甲硝唑后白带量稍减少。2014年8月出现同房出血1次，未行治疗。于2015年6月5日在我院宫颈HPV16型（+），12种高危型HPV（+），HPV18型（-），TCT提示：轻度炎症。于2015年7月7日于我院行阴道镜检：拟诊：CIN（LSIL），镜下取宫颈2、4、9、12点活检提示慢性宫颈炎伴鳞化，鳞状上皮呈高级别内瘤变（CIN2-3级）。门诊以CIN3收入院。	白带异常	白带异常	16+	阳性	16/18+		正常	否	正常	0	12,5/28,27岁，G0P0。	0	0次	1	0	0次	1	2015.7.23，宫颈重度糜烂。	重度	3	0	白带异常2年，发现宫颈病变1月余。 患者近2年来无明显诱因出现白带异常，量多，曾阴道上甲硝唑后白带量稍减少。2014年8月出现同房出血1次，未行治疗。于2015年6月5日在我院宫颈HPV16型（+），12种高危型HPV（+），HPV18型（-），TCT提示：轻度炎症。于2015年7月7日于我院行阴道镜检：拟诊：CIN（LSIL），镜下取宫颈2、4、9、12点活检提示慢性宫颈炎伴鳞化，鳞状上皮呈高级别内瘤变（CIN2-3级）。门诊以CIN3收入院。	2015.7.7：阴道镜检：拟诊：CIN（LSIL），镜下取宫颈2、4、9、12点活检提示慢性宫颈炎伴鳞化，鳞状上皮呈高级别内瘤变（CIN2-3级）。	CIN2-3	2015-07-07	2015-07-31	24	1	2	CIN3	高级别CIN病人	LEEP	1	2015.8.2（1510409）：CIN2-3，切缘（-）。	CIN3	0	阴性
428	阮思	1988-11-02	汉	武汉市泰康人寿	26	2	607335	2B1640	2015-07-29	2015-08-03	WJ	体检发现宫颈病变15天。 患者既往月经规律，有痛经。近半年患者性生活后出现间断少量出血，2015年6月10日我院B超示：子宫声像图未见明显异常，陶氏腔少量积液。2015年6月12日我院TCT：ASCUS。2015年6月22日我院高危型HPV 58阳性，低危型HPV阴性。2015年7月9日我院行阴道镜+活检，2015年7月14日术后组织病检：慢性宫颈炎，部分CIN2-3累腺。门诊以CIN2-3收入院。	同房出血	阴道/同房出血	58+	阳性	其它+		ASCUS	是	低级别	1	12,6-7/28，未婚，G0P0A0。	0	0次	1	0	0次	1	宫颈光滑	无	0	0	体检发现宫颈病变15天。 患者既往月经规律，有痛经。近半年患者性生活后出现间断少量出血，2015年6月10日我院B超示：子宫声像图未见明显异常，陶氏腔少量积液。2015年6月12日我院TCT：ASCUS。2015年6月22日我院高危型HPV 58阳性，低危型HPV阴性。2015年7月9日我院行阴道镜+活检，2015年7月14日术后组织病检：慢性宫颈炎，部分CIN2-3累腺。门诊以CIN2-3收入院。	2015.7.14：阴道镜+活检：慢性宫颈炎，部分区CIN2-3累腺。	CIN2-3	2015-07-14	2015-07-30	16	1	2	CIN3	高级别CIN病人	LEEP	1	2015.8.3：宫颈锥切术后病检示：慢性宫颈炎，部分区鳞状上皮呈高级别上皮内病变（CIN2-3）累腺，切缘鳞状上皮增生。	CIN3	0	阴性
429	蔡思婧	1992-05-19	汉	15207185519	23	1	605611	2B1646	2015-08-03	2015-08-06	吴绪峰，高晗	检查发现宫颈病变半月余。 患者于2015年6月26日在我院查宫颈HPV提示高危型HPV16型，于2015年7月2日在我院行宫颈DNA倍体检测、TCT提示无异常，于2015年7月12日在我院行阴道镜检，拟诊：CIN1，镜下取宫颈1、4、11点活检，提示：慢性宫颈炎，CIN2-3级累及腺体。门诊以CIN3收入院。	体检发现	体检发现	16+	阳性	16/18+		正常	否	正常	1	13,5/30，未婚，G1A1。	1	1至3次	2	0	0次	1	2015.7.30，宫颈光滑，余（-）。	无	0	0	检查发现宫颈病变半月余。 患者于2015年6月26日在我院查宫颈HPV提示高危型HPV16型，于2015年7月2日在我院行宫颈DNA倍体检测、TCT提示无异常，于2015年7月12日在我院行阴道镜检，拟诊：CIN1，镜下取宫颈1、4、11点活检，提示：慢性宫颈炎，CIN2-3级累及腺体。门诊以CIN3收入院。	2015.7.12（1509376）：阴道镜检，拟诊：CIN1，镜下取宫颈1、4、11点活检，提示：慢性宫颈炎，CIN2-3级累及腺体。	CIN2-3	2015-07-12	2015-08-04	23	1	2	CIN3	高级别CIN病人	LEEP	1	2015.8.5（15010585）：CIN1-2，切缘（-）。	CIN2	0	阴性
430	何玲	1976-06-30	汉	武汉市洪山区	39	4	608166	2B1652	2015-08-03	2015-08-10	WLM	体检发现宫颈病变1月余。 患者既往月经规律，2015年6月15日我院查TCT示：HSIL，2015年6月19日行阴道镜+活检，术后组织病检示：CIN3，门诊以CIN3收入院。	体检发现	体检发现					HSIL	是	高级别	0	13,5/30,25岁，G4P1A3	4	≥4次	3	1	1至2次	2	宫颈轻度糜烂	轻度	1	0	体检发现宫颈病变1月余。 患者既往月经规律，2015年6月15日我院查TCT示：HSIL，2015年6月19日行阴道镜+活检，术后组织病检示：CIN3，门诊以CIN3收入院。	2015.6.21：本院宫颈活检示：CIN3。	CIN3	2015-06-21	2015-08-05	45	2	3	CIN3	高级别CIN病人	LEEP	1	2015.8.10：宫颈锥切术后病检：1.宫颈锥切标本，慢性宫颈炎，鳞状上皮呈CIN3累腺，病变成多灶性，切缘鳞状上皮增生。2.宫颈6点组织：慢性宫颈炎，未见鳞状上皮。	CIN3	0	阴性
431	温军艳	1990-09-14	汉	武汉市光谷	24	1	608186	2B1647	2015-08-03	2015-08-09	吴绪峰，高晗	白带异常3年，发现宫颈病变1月余。 患者3年来无明显诱因出现白带异常，量多，有异味，偶有接触性出血。患者于2015年7月16日在我院行宫颈DNA倍体检测提示ASCUS，查宫颈HPV提示12HR-HPV阳性，行阴道镜检，拟诊：CIN1，镜下取宫颈3、6、9、12点活检，提示：慢性宫颈炎，CIN2级累及腺体。门诊以CIN2收入院。	白带异常	白带异常	+	阳性			ASCUS	是	低级别	1	14,7/30,24岁，G0。	0	0次	1	0	0次	1	宫颈中度糜烂，余（-）。	中度	2	0	白带异常3年，发现宫颈病变1月余。 患者3年来无明显诱因出现白带异常，量多，有异味，偶有接触性出血。患者于2015年7月16日在我院行宫颈DNA倍体检测提示ASCUS，查宫颈HPV提示12HR-HPV阳性，行阴道镜检，拟诊：CIN1，镜下取宫颈3、6、9、12点活检，提示：慢性宫颈炎，CIN2级累及腺体。门诊以CIN2收入院。	2015.7.16（1508883）：道镜检，拟诊：CIN1，镜下取宫颈3、6、9、12点活检，提示：慢性宫颈炎，CIN2级累及腺体。	CIN2	2015-07-16	2015-08-05	20	1	1	CIN2-3	高级别CIN病人	CKC	2	2015.8.7（1510676）：CIN2-3累腺，切缘（-）。	CIN3	0	阴性
432	程水枝	1979-09-05	汉族	湖北武汉	35	4	608452	2B1653	2015-08-04	2018-08-10	ZR	宫颈活检发现CINI级2月余。 患者既往月经不规律，提前10-15天，有同房后阴道出血，近1年半患者性生活后出现持续少量出血， 2015年05月15日关东街第二社区服务中心TCT+ Cervista报告提示：“ AS-CUS”,2015年05月30日高危 型阳性，行阴道镜宫颈活检，术后组织病检报告提示：“宫颈多点活检:3点：慢性宫颈炎伴麋烂 及鳞状上皮化生，其中见少许浅表游离鳞状上皮呈中度不典型增生；6点：慢性宫颈炎伴糜烂，鳞状 皮化生，纳氏囊肿形成，CIN-I级累及腺体:9点：浅表游离鳞状上皮呈CINI-II级图像；12点：恒 性宫颈炎伴赝烂，鳞状上皮化生，CINI级累及腺体”，无腹痛、发热、阴道分泌物增多、阴道排液不 适，今来我院，要求治疗，门诊遂以“宫颈病变：CINIII级”收入院	同房出血	阴道/同房出血					ASCUS	是	低级别	1	初13岁，5-7/15-20, 23岁结婚，G2P1A1，有痛经	2	1至3次	2	1	1至2次	2	宫颈中度糜烂	中度	2	0	宫颈活检发现CINI级2月余。 患者既往月经不规律，提前10-15天，有同房后阴道出血，近1年半患者性生活后出现持续少量出血， 2015年05月15日关东街第二社区服务中心TCT+ Cervista报告提示：“ AS-CUS”,2015年05月30日高危 型阳性，行阴道镜宫颈活检，术后组织病检报告提示：“宫颈多点活检:3点：慢性宫颈炎伴麋烂及鳞状上皮化生，其中见少许浅表游离鳞状上皮呈中度不典型增生；6点：慢性宫颈炎伴糜烂，鳞状皮化生，纳氏囊肿形成，CIN-I级累及腺体:9点：浅表游离鳞状上皮呈CINI-II级图像；12点：恒性宫颈炎伴赝烂，鳞状上皮化生，CINI级累及腺体”，无腹痛、发热、阴道分泌物增多、阴道排液不 适，今来我院，要求治疗，门诊遂以“宫颈病变：CINIII级”收入院	“宫颈多点活检:3点：慢性宫颈炎伴麋烂及鳞状上皮化生，其中见少许浅表游离鳞状上皮呈中度不典型增生；6点：慢性宫颈炎伴糜烂，鳞状皮化生，纳氏囊肿形成，CIN-I级累及腺体:9点：浅表游离鳞状上皮呈CINI-II级图像；12点：恒性宫颈炎伴赝烂，鳞状上皮化生，CINI级累及腺体”	CIN2	2015-05-30	2015-08-06	68	2	1	CINIII	高级别CIN病人	CKC	2	2015-08-11(1510716): 子宫内膜呈增生性改变，宫颈鳞状细胞原位癌累及腺体，病变多灶性，切缘鳞状上皮增生	CIN3	0	阴性
433	徐美红	1972-02-21	汉	武汉市青山区	43	5	609111	2B1660	2015-08-08	2015-08-18	ZR	发现宫颈鳞状上皮病变9月。 患者既往月经规律，无异常阴道出血，2014年11月在中南医院体检发现宫颈少许鳞状上皮内病变，未处理。2015年3月因早孕在中南医院行人流术，术后给予抗炎治疗，后出血停经，月经近4月未来。2015年7月27日我院TBS示：未见上皮内病变细胞，HPV阳性。2015年8月2日在我院行宫颈3、5、7、12点组织活检示：慢性宫颈炎，鳞状上皮呈CIN3。门诊以CIN3收入院。	体检发现	体检发现	+	阳性			正常	否	正常	0	13,3/30,22岁，G6P2A4	6	≥4次	3	2	1至2次	2	宫颈中度糜烂	中度	2	0	发现宫颈鳞状上皮病变9月。 患者既往月经规律，无异常阴道出血，2014年11月在中南医院体检发现宫颈少许鳞状上皮内病变，未处理。2015年3月因早孕在中南医院行人流术，术后给予抗炎治疗，后出血停经，月经近4月未来。2015年7月27日我院TBS示：未见上皮内病变细胞，HPV阳性。2015年8月2日在我院行宫颈3、5、7、12点组织活检示：慢性宫颈炎，鳞状上皮呈CIN3。门诊以CIN3收入院。	2015.8.2：本院宫颈活检：慢性宫颈炎，鳞状上皮呈CIN3。	CIN3	2015-08-02	2015-08-10	8	1	3	CIN3	高级别CIN病人	LEEP	1	2015.8.13：锥切术后病检：慢性宫颈炎纳氏囊肿伴鳞化，CIN3累腺，切缘鳞状上皮增生。 2015.8.18：全宫术后病检：子宫内膜增生性改变，慢性宫颈炎，部分明显变性退变，间质血管扩张充血淤血，鳞状上皮增生。	CIN3	0	阴性
434	程章丽	1988-08-08	汉	湖北省洪山区	27	2	610635	2B1664	2015-08-16	2015-08-25	ZLL	接触性阴道出血1月。 患者既往月经规律，近1月患者性生活后出现见断少量出血，色红，2015年8月5日我院TCT示：ASCUS，宫颈活检示：高度CIN ，2015年8月7日13种高危型HPV阳性，行阴道镜+活检，术后病检示：CIN3累腺，门诊以CIN3累腺收入院。	同房出血	阴道/同房出血					ASCUS	是	低级别	1	16,5/28，未婚，G0P0A0	0	0次	1	0	0次	1	宫颈中度糜烂	中度	2	0	接触性阴道出血1月。 患者既往月经规律，近1月患者性生活后出现见断少量出血，色红，2015年8月5日我院TCT示：ASCUS，宫颈活检示：高度CIN ，2015年8月7日13种高危型HPV阳性，行阴道镜+活检，术后病检示：CIN3累腺，门诊以CIN3累腺收入院。	2015.8.7：本院：阴道镜+活检：CIN3累腺。	CIN3	2015-08-07	2015-08-18	11	1	3	CIN3	高级别CIN病人	CKC	2	2015.8.25：宫颈锥切组织慢性宫颈炎伴鳞化，鳞状上皮增生，间质可见淋巴组织增生。	慢性宫颈炎	1	阴性
435	万晓兰	1968-10-10	汉	武汉市安陆市	46	6	609965	2B1666	2015-08-19	2015-09-01	吴绪峰，高晗	体检发现宫颈病变1个月。 患者2015年7月17日于安陆市南城卫生院体检查宫颈TBS：LSIL；DNA定量：可见大量DNA倍体异常细胞；HPV：12种高危型阳性，16型、18型阴性。患者于2015年8月6日就诊于我院，行阴道镜检术，拟诊：低度CIN（LISL），行宫颈活检，术后病理：慢性宫颈炎，小区CIN2-3级累及腺体。门诊以CIN3收入院。	体检发现	体检发现	其它+	阳性	其它+		LSIL	是	低级别	1	14,4/28,18岁，G2P2。	2	1至3次	2	2	1至2次	2	2015.7.10，宫颈轻度糜烂，余（-）。	轻度	1	0	体检发现宫颈病变1个月。 患者2015年7月17日于安陆市南城卫生院体检查宫颈TBS：LSIL；DNA定量：可见大量DNA倍体异常细胞；HPV：12种高危型阳性，16型、18型阴性。患者于2015年8月6日就诊于我院，行阴道镜检术，拟诊：低度CIN（LISL），行宫颈活检，术后病理：慢性宫颈炎，小区CIN2-3级累及腺体。门诊以CIN3收入院。	2015.8.6：阴道镜检术，拟诊：低度CIN（LISL），行宫颈活检，术后病理：慢性宫颈炎，小区CIN2-3级累及腺体。	CIN2-3	2015-08-06	2015-08-20	14	1	2	CIN3	高级别CIN病人	LEEP	1	2015.8.24（1511460）：CIN3，切缘（-）。	CIN3	0	阴性
436	张静	1973-10-28	汉	武汉市徐东大街	42	5	611482	2B1665	2015-08-21	2015-08-27	YWX	体检发现宫颈上皮高度病变2月余。 既往月经规律。2015年6月16日我院体检发现宫颈鳞状上皮高度病变，2015年7月22日中南医院行阴道镜宫颈活检示：慢性宫颈炎伴局灶CIN2-3。2015年7月29日我院TCT示：未见上皮内病变或恶性细胞，2015年7月29日HPV示高危型HPV A7、A9组阳性，门诊以CIN3收入院。	体检发现	体检发现	A7/A9+	阳性	其它+		HSIL	是	高级别	0	11,7/30,23岁，G1POA1。	1	1至3次	2	0	0次	1	宫颈肥大，乳头状增生。	无	0	0	体检发现宫颈上皮高度病变2月余。 既往月经规律。2015年6月16日我院体检发现宫颈鳞状上皮高度病变，2015年7月22日中南医院行阴道镜宫颈活检示：慢性宫颈炎伴局灶CIN2-3。2015年7月29日我院TCT示：未见上皮内病变或恶性细胞，2015年7月29日HPV示高危型HPV A7、A9组阳性，门诊以CIN3收入院。	2015.7.22：中南医院行阴道镜宫颈活检示：慢性宫颈炎伴局灶CIN2-3。	CIN2-3	2015-07-22	2015-08-24	33	2	2	CIN3	高级别CIN病人	LEEP	1	2015.8.27：慢性宫颈炎，部分鳞状上皮呈高级别上皮内病变累腺CIN2-3，切缘鳞状上皮增生。	CIN3	0	阴性
437	严婷婷	1986-11-19	汉	武汉市东西湖区	29	2	612465	2B1678	2015-08-26	2015-08-31	ZR	阴道镜下活检发现宫颈CIN3累腺20天。 患者既往月经规律，2015年8月3日我院宫颈液基细胞学检查及DNA定量细胞学检查示：未见上皮内病变或恶性细胞，2015年8月6日13种高危型16型HPV阳性，行阴道镜+活检，术后组织病检示：CIN2-3累腺，门诊以CIN2-3累腺收入院。	体检发现	体检发现	16+	阳性	16/18+		正常	否	正常	1	17,4-5/30,25岁，G2P1A1.	2	1至3次	2	1	1至2次	2	宫颈中度糜烂	中度	2	0	阴道镜下活检发现宫颈CIN3累腺20天。 患者既往月经规律，2015年8月3日我院宫颈液基细胞学检查及DNA定量细胞学检查示：未见上皮内病变或恶性细胞，2015年8月6日13种高危型16型HPV阳性，行阴道镜+活检，术后组织病检示：CIN2-3累腺，门诊以CIN2-3累腺收入院。	2015.8.6：本院阴道镜+宫颈活检：CIN2-3累腺。	CIN2-3	2015-08-06	2015-08-28	22	1	2	CIN3	高级别CIN病人	CKC	2	2015.8.31：慢性宫颈炎，鳞状上皮呈CIN2-3累腺，切缘鳞状上皮增生。	CIN3	0	阴性
438	汪彩霞	1974-07-25	汉	湖北省天门市	41	5	612798	2B1667	2015-08-28	2015-09-02	吴绪峰，高晗	体检发现宫颈病变1月余。 患者2015年7月22日在天门市妇幼保健院体检行宫颈TCT提示：LSIL。于2015年8月14日在天门市妇幼保健院行阴道镜检查拟诊：低度CIN病变，取宫颈活检提示：慢性宫颈炎，局部CIN1-2级。于2015年8月24日于我院查宫颈HPV示：12种高危型HPV（+），HPV16（-），HPV18（-）。门诊以CIN2收入院。	体检发现	体检发现	其它+	阳性	其它+		LSIL	是	低级别	0	14,3/30-40，G5P2A3。	5	≥4次	3	2	1至2次	2	2015.8.7，宫颈轻度糜烂，余（-）。	轻度	1	0	体检发现宫颈病变1月余。 患者2015年7月22日在天门市妇幼保健院体检行宫颈TCT提示：LSIL。于2015年8月14日在天门市妇幼保健院行阴道镜检查拟诊：低度CIN病变，取宫颈活检提示：慢性宫颈炎，局部CIN1-2级。于2015年8月24日于我院查宫颈HPV示：12种高危型HPV（+），HPV16（-），HPV18（-）。门诊以CIN2收入院。	2015.8.14（外院）：阴道镜检查拟诊：低度CIN病变，取宫颈活检提示：慢性宫颈炎，局部CIN1-2级。	CIN2	2015-08-14	2015-08-29	15	1	1	CIN2	高级别CIN病人	LEEP	1	2015.8.30（1511886）：阴性。	慢性宫颈炎	1	阴性
439	王卫星	1970-07-16	汉	湖北省襄樊市	45	6	613507	2B1668	2015-09-01	2015-09-05	吴绪峰，高晗	体检发现宫颈病变1月余。 患者2015年7月8日在我院行宫颈TCT检测提示HSIL，患者2015年7月15日在我院行阴道镜检，拟诊：慢性宫颈炎，宫颈CIN，镜下取宫颈3、6、9、12点活检提示：慢性宫颈炎伴HPV感染，CIN2级累及腺体伴HPV感染。2015年7月24日在同济医院会诊病理切片示：慢性宫颈炎伴鳞状上皮CIN2级并累及腺体。门诊以CIN2收入院。	体检发现	体检发现					HSIL	是	高级别	1	13,7/28,27岁，G2P1A1。	2	1至3次	2	1	1至2次	2	2015.8.26，宫颈轻度糜烂，余（-）。	轻度	1	0	体检发现宫颈病变1月余。 患者2015年7月8日在我院行宫颈TCT检测提示HSIL，患者2015年7月15日在我院行阴道镜检，拟诊：慢性宫颈炎，宫颈CIN，镜下取宫颈3、6、9、12点活检提示：慢性宫颈炎伴HPV感染，CIN2级累及腺体伴HPV感染。2015年7月24日在同济医院会诊病理切片示：慢性宫颈炎伴鳞状上皮CIN2级并累及腺体。门诊以CIN2收入院。	2015.7.15：阴道镜检，拟诊：慢性宫颈炎，宫颈CIN，镜下取宫颈3、6、9、12点活检提示：慢性宫颈炎伴HPV感染，CIN2级累及腺体伴HPV感染。	CIN2	2015-07-15	2015-09-02	49	2	1	CIN2	高级别CIN病人	LEEP	1	2015.9.4（1512061）：CIN2，切缘（-）。	CIN2	0	阴性
440	胡盈盈	1984-01-26	汉	武汉市关山	31	3	614159	2B1675	2015-09-05	2015-09-09	吴绪峰，高晗	体检发现宫颈病变1月余，患者2015年7月20日在湖北省中医院行常规体检，高危型HPV阳性，宫颈TCT示：ASCUS。2015年8月16日患者在我院行阴道镜检，拟诊：低度CIN，阴道镜下宫颈活检，活检术后结果示：慢性宫颈炎伴乳头状糜烂及鳞化，部分区CIN2-3级。门诊以CIN3收入院。	体检发现	体检发现	+	阳性			ASCUS	是	低级别	0	13,6/28,24岁，G5P1A4。	5	≥4次	3	1	1至2次	2	2015.8.27，宫颈中度糜烂	中度	2	0	体检发现宫颈病变1月余，患者2015年7月20日在湖北省中医院行常规体检，高危型HPV阳性，宫颈TCT示：ASCUS。2015年8月16日患者在我院行阴道镜检，拟诊：低度CIN，阴道镜下宫颈活检，活检术后结果示：慢性宫颈炎伴乳头状糜烂及鳞化，部分区CIN2-3级。门诊以CIN3收入院。	2015.8.16：阴道镜检，拟诊：低度CIN，阴道镜下宫颈活检，活检术后结果示：慢性宫颈炎伴乳头状糜烂及鳞化，部分区CIN2-3级。	CIN2-3	2015-08-16	2015-09-07	22	1	2	CIN3	高级别CIN病人	LEEP	1	2015.9.8（1512248）：CIN2-3累腺，切缘鳞状上皮增生。	CIN3	0	阴性
441	范小琼	1979-02-05	汉	武汉市汉阳区	36	4	614450	2B1681	2015-09-07	2015-09-10	吴绪峰，高晗	阴道间断性出血11个月，发现宫颈病变35天。 患者2014年10月无明显诱因出现阴道间断性出血，量时多时少，多时如月经量，少时呈点滴状，淋漓不尽，症状反复，持续至今，未治疗。2015年7月3日在当地医院行宫颈刷片结果异常。7月18日于我院行宫腔镜+诊刮术，术中见子宫内膜增生明显，宫腔上段后壁可见成片簇状不规则赘生物，可见增生血管。术后病理：增生性子宫内膜及小块宫颈粘膜息肉。诊刮术后出血症状不缓解，于8月6日在我院查盆腔B超提示：宫腔少许分离；陶氏腔少量积液。于8月20日在我院行宫颈TBS、DNA定量均阴性；宫颈12种高危型HPV阳性。于8月21日在我院行阴道镜检拟诊：低度CIN病变，镜下取宫颈3、6、9、12点活检提示：慢性宫颈炎，CIN2-3级累及腺体。门诊以CIN3收入院。	阴道出血	阴道/同房出血	+	阳性			正常	否	正常	1	13,6-7/30,23岁，G3P1A2。	3	1至3次	2	1	1至2次	2	2014.10.7，宫颈轻度糜烂，余（-）。	轻度	1	0	阴道间断性出血11个月，发现宫颈病变35天。 患者2014年10月无明显诱因出现阴道间断性出血，量时多时少，多时如月经量，少时呈点滴状，淋漓不尽，症状反复，持续至今，未治疗。2015年7月3日在当地医院行宫颈刷片结果异常。7月18日于我院行宫腔镜+诊刮术，术中见子宫内膜增生明显，宫腔上段后壁可见成片簇状不规则赘生物，可见增生血管。术后病理：增生性子宫内膜及小块宫颈粘膜息肉。诊刮术后出血症状不缓解，于8月6日在我院查盆腔B超提示：宫腔少许分离；陶氏腔少量积液。于8月20日在我院行宫颈TBS、DNA定量均阴性；宫颈12种高危型HPV阳性。于8月21日在我院行阴道镜检拟诊：低度CIN病变，镜下取宫颈3、6、9、12点活检提示：慢性宫颈炎，CIN2-3级累及腺体。门诊以CIN3收入院。	2015.8.21：阴道镜检拟诊：低度CIN病变，镜下取宫颈3、6、9、12点活检提示：慢性宫颈炎，CIN2-3级累及腺体。	CIN2-3	2015-08-21	2015-09-08	18	1	2	CIN3	高级别CIN病人	LEEP	1	2015.9.9（1512309）：阴性。	慢性宫颈炎	1	阴性
442	马静	1988-09-02	汉	武汉市青山区	27	2	614434	2B1685	2015-09-07	2015-09-13	吴绪峰，高晗	发现宫颈病变10天。 患者于2015年8月27日在我院行宫颈TCT提示ASC-H，DNA提示高倍体细胞数22个，查宫颈HPV提示16型HPV阳性，于2015年8月31日在我院行阴道镜检，拟诊：低度CIN病变？镜下取宫颈2、4、7、9、10、12点活检：慢性宫颈炎CIN2-3级累及腺体。门诊以CIN3收入院。	体检发现	体检发现	16+	阳性	16/18+		ASC-H	是	高级别	1	13,6/37,24岁，G1P1。	1	1至3次	2	1	1至2次	2	2015.8.14，宫颈肥大，重度糜烂。	重度	3	0	发现宫颈病变10天。 患者于2015年8月27日在我院行宫颈TCT提示ASC-H，DNA提示高倍体细胞数22个，查宫颈HPV提示16型HPV阳性，于2015年8月31日在我院行阴道镜检，拟诊：低度CIN病变？镜下取宫颈2、4、7、9、10、12点活检：慢性宫颈炎CIN2-3级累及腺体。门诊以CIN3收入院。	2015.8.31（1511942）：阴道镜检，拟诊：低度CIN病变？镜下取宫颈2、4、7、9、10、12点活检：慢性宫颈炎CIN2-3级累及腺体。	CIN2-3	2015-08-31	2015-09-09	9	1	2	CIN3	高级别CIN病人	CKC	2	2015.9.11（1512405）：CIN2-3累腺，病变呈多灶性，切缘鳞状上皮增生。	CIN3	0	阴性
443	安爱民	1970-08-21	汉	湖北省咸宁市	45	6	614873	2B1688/2B1739	2015-09-09	2015-09-15	ZLL	体检发现宫颈CIN3 19天。 患者既往月经规律，有痛经。2月前出现月经间期阴道出血，于2015年8月21日外院行TCT检查：ASCUS，行妇检见宫颈赘生物，术后病检回报：送检组织呈慢性炎症改变，部分上皮呈CIN2-3改变，2015年9月1日来我院就诊，行阴道镜检，病检示：慢性宫颈炎伴乳头状糜烂，小区CIN2-3累腺，HPV示：12种高危型HPV阳性，HPV16、18均阴性。2015年9月8日我院B超示：子宫声像图改变，宫颈多发纳氏囊肿。门诊以CIN3收入院。	阴道出血	阴道/同房出血	其它+	阳性	其它+		ASCUS	是	低级别	1	13,3/20,23岁，G5P3A2	5	≥4次	3	3	≥3次	3	宫颈轻度糜烂	轻度	1	0	体检发现宫颈CIN3 19天。 患者既往月经规律，有痛经。2月前出现月经间期阴道出血，于2015年8月21日外院行TCT检查：ASCUS，行妇检见宫颈赘生物，术后病检回报：送检组织呈慢性炎症改变，部分上皮呈CIN2-3改变，2015年9月1日来我院就诊，行阴道镜检，病检示：慢性宫颈炎伴乳头状糜烂，小区CIN2-3累腺，HPV示：12种高危型HPV阳性，HPV16、18均阴性。2015年9月8日我院B超示：子宫声像图改变，宫颈多发纳氏囊肿。门诊以CIN3收入院。	2015.9.1：本院阴道镜检示：慢性宫颈炎伴乳头状糜烂，小区CIN2-3累腺。	CIN2-3	2015-09-01	2015-09-10	9	1	2	CIN3	高级别CIN病人	CKC	2	2015.9.15：（宫颈锥切组织）慢性宫颈炎，部分区鳞状上皮呈CIN2-3累腺。	CIN3	0	阴性
444	谢姣生	1963-02-10	汉	湖北省天门市	52	7	615945	2B1689	2015-09-15	2015-09-23	DH	发现宫颈病变1月。 患者绝经10年，1月前因腹痛来我院检查，2015年8月17日行TCT示：ASCUS。2015年9月4日行阴道镜+宫颈活检，术后组织病检示：慢性宫颈炎，CIN2-3累腺。门诊以CIN2-3累腺收入院。	其它	其它					ASCUS	是	低级别	1	14,7/30,24岁，G6P3A3	6	≥4次	3	3	≥3次	3	宫颈中度糜烂	中度	2	0	发现宫颈病变1月。 患者绝经10年，1月前因腹痛来我院检查，2015年8月17日行TCT示：ASCUS。2015年9月4日行阴道镜+宫颈活检，术后组织病检示：慢性宫颈炎，CIN2-3累腺。门诊以CIN2-3累腺收入院。	2015.9.4：行阴道镜+宫颈活检，术后组织病检示：慢性宫颈炎，CIN2-3累腺。	CIN2-3	2015-09-04	2015-09-17	13	1	2	CIN3累腺	高级别CIN病人	CKC	2	2015.9.22：慢性宫颈炎伴纳氏囊肿，CIN2-3累腺，病变呈散在多灶性，切缘未见CIN病变。	CIN3	0	阴性
445	龚翠菊	1958-06-17	汉	湖北省广水市	57	7	617358	2B1703	2015-09-22	2015-09-28	LHY	发现宫颈病变3月余。 患者绝经7年，于3月前在当地医院行妇检，2015年5月25日外院TCT示：LSIL。2015年6月6日宫颈活检示：宫颈组织慢性炎，鳞状上皮增生及化生，表层内见有挖空样细胞，部分区域CIN1-2。2015年6月16日该病理切片来我院会诊示：慢性宫颈炎伴鳞化，CIN1。2015年6月17日我院HPV高危型阳性，未处理。3月后再次复查，2015年9月15日行电子阴道镜检：慢性宫颈炎，CIN2，门诊以CIN2 子宫肌瘤收入院。	体检发现	体检发现					LSIL	是	低级别	0	11,7/30,22岁，G4P3A1，绝经7年	4	≥4次	3	3	≥3次	3		无	0	0	发现宫颈病变3月余。 患者绝经7年，于3月前在当地医院行妇检，2015年5月25日外院TCT示：LSIL。2015年6月6日宫颈活检示：宫颈组织慢性炎，鳞状上皮增生及化生，表层内见有挖空样细胞，部分区域CIN1-2。2015年6月16日该病理切片来我院会诊示：慢性宫颈炎伴鳞化，CIN1。2015年6月17日我院HPV高危型阳性，未处理。3月后再次复查，2015年9月15日行电子阴道镜检：慢性宫颈炎，CIN2，门诊以CIN2 子宫肌瘤收入院。	2015.9.15：阴道镜活检：慢性宫颈炎，CIN2。	CIN2	2015-09-15	2015-09-24	9	1	1	CIN2，子宫肌瘤	高级别CIN病人	CKC	2	2015.9.28：慢性宫颈炎，鳞状上皮增生，子宫内膜增生样改变。	慢性宫颈炎	1	阴性
446	冷兵	1968-03-03	汉	湖北省武穴市	47	6	618557	2B1705	2015-09-28	2015-10-01	YWX	发现宫颈上皮内瘤变1月余。 患者既往月经规律。1月前觉阴道分泌物增多，色黄，就诊于武穴市第一医院，宫颈HPV检测示HPV6型阳性，行宫颈活检，病检示（宫颈3、6、9、12点活检组织）慢性宫颈炎伴乳头咀状糜烂及假上皮瘤样增生和6点局部CIN2。门诊以CIN2收入院。	白带异常	白带异常	16+	阳性	16/18+					0	14,4-6/25-30，已婚，G3P2A1。	3	1至3次	2	2	1至2次	2	宫颈肥大，糜烂样改变。	轻度	1	0	发现宫颈上皮内瘤变1月余。 患者既往月经规律。1月前觉阴道分泌物增多，色黄，就诊于武穴市第一医院，宫颈HPV检测示HPV6型阳性，行宫颈活检，病检示（宫颈3、6、9、12点活检组织）慢性宫颈炎伴乳头咀状糜烂及假上皮瘤样增生和6点局部CIN2。门诊以CIN2收入院。	2015.8：（宫颈3、6、9、12点组织活检）慢性宫颈炎伴乳咀状糜烂及假上皮瘤样增生和6点局部CIN2。	CIN2	2015-08-15	2015-09-30	46	2	1	CIN2	高级别CIN病人	LEEP	1	2015.10.1：慢性宫颈炎伴纳氏囊肿及鳞化，鳞状上皮增生。	慢性宫颈炎	1	阴性
447	刘红燕	1987-12-25	汉	武汉市武昌区	27	2	619513	2B1700	2015-10-04	2015-10-09	吴绪峰，高晗	白带异常1月余，发现宫颈病变15天。 患者1月来无明显诱因出现白带异常，量多，有异味，无接触性出血。患者于2015年9月19日在我院查宫颈HPV提示：12HPV阳性，16型HPV阳性，18型HPV阴性，2015年9月23日我院查宫颈TCT、DNA倍体无异常。2015年9月29日我院阴道镜检，拟诊：CIN待排，镜下取宫颈3、6、9、12点活检：慢性宫颈炎，CIN2。门诊以CIN2收入院。	白带异常	白带异常	16+	阳性	16/18+		正常	否	正常	0	12,6-7/15-45,20岁，G3P1A2。	3	1至3次	2	1	1至2次	2	2015.9.29（1513309）：阴道镜检，拟诊：CIN待排，镜下取宫颈3、6、9、12点活检：慢性宫颈炎，CIN2。	无	0	0	白带异常1月余，发现宫颈病变15天。 患者1月来无明显诱因出现白带异常，量多，有异味，无接触性出血。患者于2015年9月19日在我院查宫颈HPV提示：12HPV阳性，16型HPV阳性，18型HPV阴性，2015年9月23日我院查宫颈TCT、DNA倍体无异常。2015年9月29日我院阴道镜检，拟诊：CIN待排，镜下取宫颈3、6、9、12点活检：慢性宫颈炎，CIN2。门诊以CIN2收入院。	2015.9.29（1513638）：CIN1-2，切缘CIN1。	CIN2	2015-09-29	2015-10-05	6	1	1	CIN2	高级别CIN病人	LEEP	1	2015.10.7（1513638）：CIN1-2，切缘CIN1。	CIN2	0	CIN1
448	卢向荣	1971-11-25	汉	湖北省神龙架	44	5	619750	2B1716	2015-10-06	2015-10-11	DH	体检发现宫颈病变10天。 患者平素月经规律，2015年9月25日外院TCT示：ASCUS，行阴道镜+活检，术后组织病检示：慢性糜烂性炎伴急性炎性渗出，局灶鳞状上皮CIN2-3伴湿疣，（宫颈管）慢性糜烂性炎，门诊以CIN2-3伴湿疣收入院。	体检发现	体检发现					ASCUS	是	低级别	0	13,5/22,22岁，G1P1A0。	1	1至3次	2	1	1至2次	2	宫颈轻度糜烂，肥大。	轻度	1	0	体检发现宫颈病变10天。 患者平素月经规律，2015年9月25日外院TCT示：ASCUS，行阴道镜+活检，术后组织病检示：慢性糜烂性炎伴急性炎性渗出，局灶鳞状上皮CIN2-3伴湿疣，（宫颈管）慢性糜烂性炎，门诊以CIN2-3伴湿疣收入院。	2015.9.25：阴道镜+活检：慢性糜烂性炎伴急性炎性渗出，局灶鳞状上皮CIN2-3级伴湿疣，宫颈管慢性糜烂性炎。	CIN2-3	2015-09-25	2015-10-08	13	1	2	CIN2-3伴湿疣	高级别CIN病人	CKC	2	2015.10.11：慢性宫颈炎伴纳氏囊肿及鳞化，部分区CIN1，切缘鳞状上皮增生。	慢性宫颈炎	1	阴性
449	向晓梅	1981-09-04	汉	武汉市江夏区	34	3	619882	2B1712	2015-10-06	2015-10-11	FTF	白带增多半年，CIN2-3。 患者于半年前开始出现白带增多，有时伴瘙痒，性生活时疼痛。今年1月份在黄州区人民医院治疗，后好转。今年9月来我院就诊，查HPV阳性，宫颈活检：慢性宫颈炎，CIN2-3，TCT：ASCUS。今来我院，要求治疗，门诊以CIN1收入院。	白带异常	白带异常	+	阳性						0	16,3/30,25岁，G5P1A4。	5	≥4次	3	1	1至2次	2	宫颈轻度糜烂，血染	轻度	1	1	白带增多半年，CIN2-3。 患者于半年前开始出现白带增多，有时伴瘙痒，性生活时疼痛。今年1月份在黄州区人民医院治疗，后好转。今年9月来我院就诊，查HPV阳性，宫颈活检：慢性宫颈炎，CIN2-3，TCT：ASCUS。今来我院，要求治疗，门诊以CIN1收入院。	2015.9：本院宫颈活检：慢性宫颈炎，CIN2-3。	CIN2-3	2015-09-15	2015-10-08	23	1	2	CIN3	高级别CIN病人	CKC	2	2015.10.11：慢性宫颈炎伴纳氏囊肿，CIN3累腺，病变成多灶性，切缘可见CIN3。	CIN3	0	CIN3
450	万红艳	1968-11-16	汉	武汉市武昌区	46	6	620064	2B1707	2015-10-07	2015-10-19	吴绪峰，高晗	异常阴道流血2月余，发现宫颈病变20天。患者2月来无明显诱因月经间期出现少量阴道流血，点滴状，咖啡色，持续数小时至数日。无接触性出血。患者于2015年9月17日在我院行宫颈TCT提示上皮内高度病变。同日在我院行阴道镜检，拟诊：CIN3，镜下取宫颈2、5、8、11点活检，慢性宫颈炎，CIN2-3级。2015年9月18日在我院查宫颈HPV提示HPV16型（+），门诊以CIN3收入院。	阴道出血	阴道/同房出血	16+	阳性	16/18+		HSIL	是	高级别	0	16,7/30,24岁，G3P1A2。	3	1至3次	2	1	1至2次	2	宫颈肥大，轻度糜烂。	轻度	1	0	异常阴道流血2月余，发现宫颈病变20天。患者2月来无明显诱因月经间期出现少量阴道流血，点滴状，咖啡色，持续数小时至数日。无接触性出血。患者于2015年9月17日在我院行宫颈TCT提示上皮内高度病变。同日在我院行阴道镜检，拟诊：CIN3，镜下取宫颈2、5、8、11点活检，慢性宫颈炎，CIN2-3级。2015年9月18日在我院查宫颈HPV提示HPV16型（+），门诊以CIN3收入院。	2015.9.17（15090510）：阴道镜检，拟诊：CIN3，镜下取宫颈2、5、8、11点活检，慢性宫颈炎，CIN2-3级。	CIN3	2015-09-17	2015-10-08	21	1	3	1.CIN3。2.子宫肌瘤。	高级别CIN病人	LEEP	1	2015.10.10（1503817）：CIN2-3，切缘CIN2-3。	CIN3	0	CIN3
451	刘洪庆	1969-10-22	汉	武汉市武昌区	45	6	620167	2B1717	2015-10-08	2015-10-13	CDJ	同房出血2年，体检发现宫颈CIN3 3周。 既往月经规律，近3年月经不规律，近2年患者性生活后出现间断少量出血，2015年9月23日我院TCT示：ASCUS，2015年9月22日6种高危型HPV阳性，行阴道镜+宫颈活检，术后病检示：CIN3，门诊以CIN3收入院。	同房出血	阴道/同房出血	+	阳性			ASCUS	是	低级别	0	13,5-7/28-30,25岁，G2P1A1。	2	1至3次	2	1	1至2次	2	阴性	无	0	0	同房出血2年，体检发现宫颈CIN3 3周。 既往月经规律，近3年月经不规律，近2年患者性生活后出现间断少量出血，2015年9月23日我院TCT示：ASCUS，2015年9月22日6种高危型HPV阳性，行阴道镜+宫颈活检，术后病检示：CIN3，门诊以CIN3收入院。	2015.9.22：阴道镜+宫颈活检：CIN3。	CIN3	2015-09-22	2015-10-10	18	1	3	CIN3	高级别CIN病人	CKC	2	2015.10.13：慢性宫颈炎伴纳氏囊肿，小区呈CIN3累腺，切缘鳞状上皮增生，子宫内膜不规则增生。	CIN3	0	阴性
452	黄丽芳	1971-06-16	汉	湖北省黄石市	44	5	620218	2B1722	2015-10-12	2015-10-22	吴绪峰，高晗	同房出血半月余，发现宫颈病变20天。 患者半年前性交后有接触性出血，色鲜红，量少，点滴状，出血于第二天自行停止，未行特殊处理。患者于2015年9月15日在我院行宫颈TCT提示ASCUS，DNA倍体提示可见高倍体细胞数74个。查宫颈HPV提示HPV16型阳性，于2015年9月17日我院行阴道镜检，拟诊：高度CIN病变，镜下取宫颈3、5、11、12点活检提示慢性宫颈炎，CIN2-3级累及腺体。门诊以CIN3收入院。	同房出血	阴道/同房出血	16+	阳性	16/18+		ASCUS	是	低级别	1	13,7/28,21岁，G3P1A2。	3	1至3次	2	1	1至2次	2	2015.9.27，宫颈重度糜烂	重度	3	0	同房出血半月余，发现宫颈病变20天。 患者半年前性交后有接触性出血，色鲜红，量少，点滴状，出血于第二天自行停止，未行特殊处理。患者于2015年9月15日在我院行宫颈TCT提示ASCUS，DNA倍体提示可见高倍体细胞数74个。查宫颈HPV提示HPV16型阳性，于2015年9月17日我院行阴道镜检，拟诊：高度CIN病变，镜下取宫颈3、5、11、12点活检提示慢性宫颈炎，CIN2-3级累及腺体。门诊以CIN3收入院。	2015.9.17（1512786）：阴道镜检，拟诊：高度CIN病变，镜下取宫颈3、5、11、12点活检提示慢性宫颈炎，CIN2-3级累及腺体。	CIN2-3	2015-09-17	2015-10-13	26	1	2	CIN3	高级别CIN病人	LEEP	1	2015.10.14（1514030）：CIS，多灶性，切缘（-）。	CIN3	0	阴性
453	周亮	1980-02-02	汉	武汉市青山区	35	4	621084	2B1715	2015-10-12	2015-10-17	FTF	宫颈活检CIN3 20天。 患者2015年8月20日在单位体检查8种高危型HPV阳性，于2015年9月23日到我院门诊行阴道镜+活检，术后病检示：CIN3累腺。今来我院，门诊以CIN3累腺收入院。	体检发现	体检发现	+	阳性						1	14,7/30-40,28岁，G2P1A1。	2	1至3次	2	1	1至2次	2	宫颈中度肥大糜烂	中度	2	0	宫颈活检CIN3 20天。 患者2015年8月20日在单位体检查8种高危型HPV阳性，于2015年9月23日到我院门诊行阴道镜+活检，术后病检示：CIN3累腺。今来我院，门诊以CIN3累腺收入院。	2015.9.23：我院阴道镜+活检：CIN3累腺。	CIN3	2015-09-23	2015-10-14	21	1	3	CIN3	高级别CIN病人	CKC	2	2015.10.17:1.（宫腔刮出物）少许粘液及少许炎性退变组织。2.慢性宫颈炎，局灶区CIN3累腺。	CIN3	0	阴性
454	朱淑芳	1977-10-15	汉	武汉市白沙洲	37	4	621197	2B1713	2015-10-13	2015-10-21	FTF	活检发现宫颈上皮内病变4天。 患者月经规律，于今年7月开始月经不规律。今年7月23日在江夏第一人民医院体检TCT示低级别鳞状上皮内细胞病，建议阴道镜和活检。8月31日体检查白带示清洁度3度。2015年9月9日我院门诊行阴道镜+活检，术后病检：1.慢性宫颈炎，鳞状上皮呈CIN2-3累腺。2.（外阴组织）尖锐湿疣，门诊以CIN3累腺，外阴尖锐湿疣收入院。	体检发现	体检发现					LSIL	是	低级别	1	12,7/30,23岁，G2P1A1。	2	1至3次	2	1	1至2次	2	宫颈中度糜烂，肥大	中度	2	0	活检发现宫颈上皮内病变4天。 患者月经规律，于今年7月开始月经不规律。今年7月23日在江夏第一人民医院体检TCT示低级别鳞状上皮内细胞病，建议阴道镜和活检。8月31日体检查白带示清洁度3度。2015年9月9日我院门诊行阴道镜+活检，术后病检：1.慢性宫颈炎，鳞状上皮呈CIN2-3累腺。2.（外阴组织）尖锐湿疣，门诊以CIN3累腺，外阴尖锐湿疣收入院。	2015.9.9：我院阴道镜+宫颈活检：慢性宫颈炎，CIN2-3累腺	CIN2-3	2015-09-09	2015-10-16	37	2	2	CIN3，外阴尖锐湿疣	高级别CIN病人	CKC	2	2015.10.20：尖锐湿疣，慢性宫颈炎，小区呈CIN2-3，切缘鳞状上皮增生。	CIN3	0	阴性
455	雷严珍	1966-12-19	汉	武汉市洪山区	49	6	621659	2B1714	2015-10-15	2015-10-19	YWX	阴道分泌物增多7个月，接触性阴道出血1次。 患者今年3月开始偶感外阴瘙痒，阴道分泌物增多，黄绿色，有异味。2015年9月23日性接触出血1次，并感下腹坠胀，随后在陆总医院行阴道镜+宫颈TCT示：1.慢性宫颈炎。2.阴道前壁膨出“宫颈高度上皮内病变”支原体检查未见异常。2015年10月4日到省肿瘤医院行阴道镜+活检，术后组织病检：鳞状上皮内病变。6天前来我院B超示：子宫增大7.0*7.1*5.9cm，右侧附件区2.0*1.2*1.0cm不规则管状回声，边界欠清，左附件3.1*2.0*1.5cm管状回声。门诊以1.宫颈高级别上皮内病变。2.双侧附件囊肿。3.子宫内膜病变收入院。	白带异常	白带异常					HSIL	是	高级别	0	14,4/20-45,26岁，G4P2A2。	4	≥4次	3	2	1至2次	2	宫颈中度糜烂，肥大，纳氏囊肿	中度	2	0	阴道分泌物增多7个月，接触性阴道出血1次。 患者今年3月开始偶感外阴瘙痒，阴道分泌物增多，黄绿色，有异味。2015年9月23日性接触出血1次，并感下腹坠胀，随后在陆总医院行阴道镜+宫颈TCT示：1.慢性宫颈炎。2.阴道前壁膨出“宫颈高度上皮内病变”支原体检查未见异常。2015年10月4日到省肿瘤医院行阴道镜+活检，术后组织病检：鳞状上皮内病变。6天前来我院B超示：子宫增大7.0*7.1*5.9cm，右侧附件区2.0*1.2*1.0cm不规则管状回声，边界欠清，左附件3.1*2.0*1.5cm管状回声。门诊以1.宫颈高级别上皮内病变。2.双侧附件囊肿。3.子宫内膜病变收入院。	2015.10.4：阴道镜+宫颈活检：鳞状上皮高级别上皮内病变。	CIN3	2015-10-04	2015-10-16	12	1	3	高级别上皮内病变	高级别CIN病人	LEEP	1	2015.10.19：慢性宫颈炎伴纳氏囊肿及鳞化，小区CIN2-3累腺，切缘鳞状上皮内增生。	CIN3	0	阴性
456	阮亚林	1982-07-15	汉	武汉市洪山区	33	3	622623	2B1725	2015-10-20	2015-10-25	YWX	接触性阴道出血3月。 患者平素月经规律，近3年患者性生活后出现间断少量出血，2015年7月2日我院TCT示：上皮内低度病变，12种高危型HPV阳性。2015年7月12日我院门诊行阴道镜+活检，术后组织病检示：慢性宫颈炎伴鳞化，CIN2-3累腺，门诊以CIN2-3累腺收入院。	同房出血	阴道/同房出血	+	阳性			LSIL	是	低级别	1	15,4-6/28-32,20岁，G4P1A3。	4	≥4次	3	1	1至2次	2	宫颈轻度糜烂，纳氏囊肿	轻度	1	0	接触性阴道出血3月。 患者平素月经规律，近3年患者性生活后出现间断少量出血，2015年7月2日我院TCT示：上皮内低度病变，12种高危型HPV阳性。2015年7月12日我院门诊行阴道镜+活检，术后组织病检示：慢性宫颈炎伴鳞化，CIN2-3累腺，门诊以CIN2-3累腺收入院。	2015.7.12：阴道镜+活检：慢性宫颈炎，CIN2-3累腺。	CIN2-3	2015-07-12	2015-10-22	102	3	2	CIN3	高级别CIN病人	LEEP	1	2015.10.25：慢性宫颈炎，局灶区CIN2-3累腺，切缘鳞状上皮增生。	CIN3	0	阴性
457	喻卫星	1975-06-03	汉	武汉市武昌区	40	5	618566	2B1723	2015-10-20	2015-10-24	吴绪峰，高晗	体检发现宫颈病变近1月。 患者2015年8月17日在我院体检查盆腔B超示：子宫声像图未见明显异常；宫颈多发纳氏囊肿；陶氏腔积液。宫颈HPV：HPV18型（+），12种高危型HPV（-），HPV16型（-）。宫颈TBS示：ASC-US。宫颈DNA定量：出现高倍体细胞，DNA指数＞2.5的细胞数：3个。2015年9月19日在我院行阴道镜检查拟诊：低度CIN病变？2015年9月22日我院宫颈3、6、9、12点活检组织诊断：慢性宫颈炎，部分区CIN2级。门诊以CIN2收入院。	体检发现	体检发现	18+	阳性	16/18+		ASCUS	是	低级别	0	14,5-6/30,24岁，G2P1A1。	2	1至3次	2	1	1至2次	2	2015.10.11，宫颈光滑，余（-）。	无	0	0	体检发现宫颈病变近1月。 患者2015年8月17日在我院体检查盆腔B超示：子宫声像图未见明显异常；宫颈多发纳氏囊肿；陶氏腔积液。宫颈HPV：HPV18型（+），12种高危型HPV（-），HPV16型（-）。宫颈TBS示：ASC-US。宫颈DNA定量：出现高倍体细胞，DNA指数＞2.5的细胞数：3个。2015年9月19日在我院行阴道镜检查拟诊：低度CIN病变？2015年9月22日我院宫颈3、6、9、12点活检组织诊断：慢性宫颈炎，部分区CIN2级。门诊以CIN2收入院。	2015.9.22：宫颈3、6、9、12点活检组织诊断：慢性宫颈炎，部分区CIN2级。	CIN2	2015-09-22	2015-10-21	29	1	1	CIN2-3	高级别CIN病人	LEEP	1	2015.10.23（1514491）：CIN2-3，切缘（-）。	CIN3	0	阴性
458	黄珊	1986-08-28	汉	武汉市江岸区	29	2	622815	2B1724	2015-10-21	2015-10-25	吴绪峰，高晗	体检发现宫颈病变41天。 患者2015年9月10日我院宫颈HPV提示：HPV-16型阳性。2015年10月15日我院行宫颈DNA倍体检测及宫颈TCT无明显异常。2015年9月27日我院行阴道镜检，拟诊：低度CIN病变？镜下取宫颈6、8、9、12点活检提示：慢性宫颈炎，CIN2级。门诊以CIN2收入院。	体检发现	体检发现	16+	阳性	16/18+		正常	否	正常	0	14,5-7/28-30,27岁，G0。	0	0次	1	0	0次	1	2015.10.10，宫颈轻度糜烂。	轻度	1	0	体检发现宫颈病变41天。 患者2015年9月10日我院宫颈HPV提示：HPV-16型阳性。2015年10月15日我院行宫颈DNA倍体检测及宫颈TCT无明显异常。2015年9月27日我院行阴道镜检，拟诊：低度CIN病变？镜下取宫颈6、8、9、12点活检提示：慢性宫颈炎，CIN2级。门诊以CIN2收入院。	2015.9.27（1513275）：阴道镜检，拟诊：低度CIN病变？镜下取宫颈6、8、9、12点活检提示：慢性宫颈炎，CIN2级。	CIN2	2015-09-27	2015-10-22	25	1	1	CIN2	高级别CIN病人	LEEP	1	2015.10.23（1514610）：CIN1，切缘CIN1。	LSIL	1	CIN1
459	黄燕	1983-08-25	汉	汉口	32	3	624138	2B1734	2015-11-01	2015-11-04	WXF,GH	体检发现宫颈病变一年余 患者2014年4月21日在协和医院查HPV6(+)，TCT阴性。2015年3月19在协和医院复查HPv16(+)，查 TCT示：LSIL。行宫颈活检:1.(6°)慢性子宫颈炎伴鳞状上皮化生，局灶鳞状上皮轻度异型增生扁平湿疣；2.(9、3、12)慢性子宫颈炎件鳞状上皮化生。10月13日在协和医院复查HPV16(+)，TCT示：LSⅠ，子宫颈上皮内瘤变Ⅰ级伴湿疣病变。宫颈活检:1.(5、3°)慢性子宫颈炎，部分区域子宫颈高级别鳞状上皮内瘤(CINⅡ级)；免疫组化示CIN病变区域：P16(+)，Ki-67(阳性细胞达上皮上1/2)；2.(7、12°)慢性子宫颈炎伴(12°)鳞状上皮化生。患者无发热，无头昏、乏力、纳差，无腹痛、腹胀，无尿频、尿急，无便秘、腹泻，无白带异常等不适。患者为进一步治疗，门诊以"CINⅡ”收入院。病程中，患者精神好，食欲好，睡眠好，大小便正常，体…	体检发现	体检发现	16+	阳性	16/18+		正常	否	正常	0	12岁，7/31d，lmp2015.10.26,25岁结婚，G2P1A1	2	1至3次	2	1	1至2次	2	宫颈：光滑	无	0	0	体检发现宫颈病变一年余 患者2014年4月21日在协和医院查HPV6(+)，TCT阴性。2015年3月19在协和医院复查HPv16(+)，查 TCT示：LSIL。行宫颈活检:1.(6°)慢性子宫颈炎伴鳞状上皮化生，局灶鳞状上皮轻度异型增生扁平湿疣；2.(9、3、12)慢性子宫颈炎件鳞状上皮化生。10月13日在协和医院复查HPV16(+)，TCT示：LSⅠ，子宫颈上皮内瘤变Ⅰ级伴湿疣病变。宫颈活检:1.(5、3°)慢性子宫颈炎，部分区域子宫颈高级别鳞状上皮内瘤(CINⅡ级)；免疫组化示CIN病变区域：P16(+)，Ki-67(阳性细胞达上皮上1/2)；2.(7、12°)慢性子宫颈炎伴(12°)鳞状上皮化生。患者无发热，无头昏、乏力、纳差，无腹痛、腹胀，无尿频、尿急，无便秘、腹泻，无白带异常等不适。患者为进一步治疗，门诊以"CINⅡ”收入院。病程中，患者精神好，食欲好，睡眠好，大小便正常，体…	2015.10.13协和医院宫颈活检：CINII。	CIN2	2015-10-13	2015-11-02	20	1	1	CINII	高级别CIN病人	LEEP	1	2015.11.04(1515145)LEEP术后病检：CINI，切缘（-）。	LSIL	1	阴性
460	陈艳	1975-06-15	汉	湖北省枣阳市	40	5	625321	2B1745	2015-11-04	2015-11-17	吴绪峰，高晗	体检发现宫颈病变1周。 患者2015年10月25日于深圳国丹妇儿医院查宫颈TCT：HSIL，深圳龙华新区人民医院查宫颈HPV：阳性。2015年10月25日行宫颈活检：CIN3/原位癌。门诊以CIN3收入院。	体检发现	体检发现	+	阳性			HSIL	是	高级别	0	14,7/30,24岁，G2P1A1。	2	1至3次	2	1	1至2次	2	2015.10.10，宫颈重度糜烂，余（-）。	重度	3	0	体检发现宫颈病变1周。 患者2015年10月25日于深圳国丹妇儿医院查宫颈TCT：HSIL，深圳龙华新区人民医院查宫颈HPV：阳性。2015年10月25日行宫颈活检：CIN3/原位癌。门诊以CIN3收入院。	2015.10.25：宫颈活检：CIN3/原位癌。	CIN3	2015-10-25	2015-11-05	11	1	3	CIN3	高级别CIN病人	LEEP	1	2015.11.8（1515319）：CIS，多灶性，切缘（-）。	CIN3	0	阴性
461	甘小群	1963-10-27	汉	武汉市洪山区	52	7	625522	2B1748	2015-11-04	2015-11-09	WLM	体检发现宫颈上皮病变5年余。 患者5年前体检发现宫颈上皮病变。既往月经规律，2014年9月18日我院TCT示：CIN3，2015年9月16日查14种高危型HPV：A9（16、31、33、35、52、58）阳性，2015年10月12日于我院行宫颈Leep术，术后组织病检示：慢性宫颈炎伴纳氏囊肿，CIN3累腺，局灶区切缘可见CIN2-3，门诊以CIN3收入院。	体检发现	体检发现	A9+	阳性	16/18+		HSIL	是	高级别	1	12,5/28,18岁，G2P1A1。	2	1至3次	2	1	1至2次	2	阴性	无	0	0	体检发现宫颈上皮病变5年余。 患者5年前体检发现宫颈上皮病变。既往月经规律，2014年9月18日我院TCT示：CIN3，2015年9月16日查14种高危型HPV：A9（16、31、33、35、52、58）阳性，2015年10月12日于我院行宫颈Leep术，术后组织病检示：慢性宫颈炎伴纳氏囊肿，CIN3累腺，局灶区切缘可见CIN2-3，门诊以CIN3收入院。	2015.10.12：慢性宫颈炎伴纳氏囊肿，CIN3累腺，局灶区可见切缘CIN2-3。	CIN3	2015-10-12	2015-11-06	25	1	3	CIN3	高级别CIN病人	LEEP	1	2015.11.9：慢性宫颈炎伴鳞化，鳞状上皮增生，原Leep切口处可见出血，变性及大量炎症细胞浸润。	慢性宫颈炎	1	阴性
462	付桂芬	1942-12-12	汉	武汉市武昌区	72	7	625706	2B1744	2015-11-05	2015-11-16	吴绪峰，高晗	体检发现宫颈病变23天。 患者2015年10月13日在我院查宫颈HPV提示高危型HPV阳性（16、33阳性），2015年10月23日在我院查宫颈TCT示：非典型鳞状上皮细胞。2015年10月26日在我院行阴道镜检，拟诊：低度CIN（LSIL），镜下取宫颈3、9点活检：慢性宫颈炎，鳞状上皮呈高级别上皮内病变（CIN2-3）。门诊以CIN3收入院。	体检发现	体检发现	16/33+	阳性	16/18+		ASCUS	是	低级别	0	13,5/30,24岁，G3P2A1。	3	1至3次	2	2	1至2次	2	宫颈轻度糜烂，余（-）。	轻度	1	0	体检发现宫颈病变23天。 患者2015年10月13日在我院查宫颈HPV提示高危型HPV阳性（16、33阳性），2015年10月23日在我院查宫颈TCT示：非典型鳞状上皮细胞。2015年10月26日在我院行阴道镜检，拟诊：低度CIN（LSIL），镜下取宫颈3、9点活检：慢性宫颈炎，鳞状上皮呈高级别上皮内病变（CIN2-3）。门诊以CIN3收入院。	2015.10.23（1514801）：阴道镜检，拟诊：低度CIN（LSIL），镜下取宫颈3、9点活检：慢性宫颈炎，鳞状上皮呈高级别上皮内病变（CIN2-3）。	CIN2-3	2015-10-23	2015-11-12	20	1	2	1.CIN3。 2.中度贫血。 3.高血压病。 4.糖尿病。	高级别CIN病人	LEEP	1	2015.11.13（1515708）：阴性。	慢性宫颈炎	1	阴性
463	潘琴	1973-10-09	汉	武汉市关山	42	5	626077	2B1754	2015-11-07	2015-11-12	ZLL	发现宫颈病变1月余。 患者于2015年9月30日在我院体检发现HPV基因分型：高危型HPV16（+），低危型（-），TCT示：上皮内高度病变。10月27日在我院行阴道镜活检：（宫颈3、6、8、10点组织活检）慢性宫颈炎伴鳞化，部分区鳞状上皮呈CIN2-3。11月5日我院盆腔B超：1.子宫声像图未见明显异常。2.宫内节育器。11月6日查CA 125 42.3u/ml，CEA、AFP均未见异常。门诊以CIN2-3收入院。	体检发现	体检发现	16+	阳性	16/18+		HSIL	是	高级别	0	12,5/30,21岁，G3P1A2。	3	1至3次	2	1	1至2次	2	宫颈轻度糜烂	轻度	1	0	发现宫颈病变1月余。 患者于2015年9月30日在我院体检发现HPV基因分型：高危型HPV16（+），低危型（-），TCT示：上皮内高度病变。10月27日在我院行阴道镜活检：（宫颈3、6、8、10点组织活检）慢性宫颈炎伴鳞化，部分区鳞状上皮呈CIN2-3。11月5日我院盆腔B超：1.子宫声像图未见明显异常。2.宫内节育器。11月6日查CA 125 42.3u/ml，CEA、AFP均未见异常。门诊以CIN2-3收入院。	2015.10.27：宫颈活检+阴道镜：慢性宫颈炎伴鳞化，部分区鳞状上皮呈CIN2-3级。	CIN2-3	2015-10-27	2015-11-09	13	1	2	CIN3	高级别CIN病人	CKC	2	2015.11.12：慢性宫颈炎伴鳞化，鳞状上皮增生。	慢性宫颈炎	1	阴性
464	张瑄	1975-07-08	汉族	武汉	40	5	626309	2B1750	2015-11-09	2015-12-08	张伶俐	体检发现CIN25天，要求住院治疗 患者未次月经2015年10月30日，既往月经规律，无异常阴道出血，近6月患者性生活后出现间断少量出 血,2015年10月14日外院体检TCT报告提示：“子宫颈上皮内瘤变二至三级；累及腺体。”2015年10月22日来我院行阴道镜+宫颈活检，术后组织病检报告提示：“(宫颈)鱗状细胞原位癌累及腺体，局灶区可疑侵润”，期间伴轻度腹痛等症状，无发热、阴道分泌物增多、月经改变不适，今来我院，要求治疗，门诊遂以“宫颈病变： CINIII级、累腺”收入院。患者起病来，精神、食欲、睡眠欠佳、大小便正常，体重无改变。	同房出血	阴道/同房出血					HSIL	是	高级别	1	初14岁，7/30d，35岁结婚，G2P1A1，2015-10-30末次月经	2	1至3次	2	1	1至2次	2	宫颈：轻度糜烂，接触性出血	轻度	1	1	体检发现CIN25天，要求住院治疗 患者未次月经2015年10月30日，既往月经规律，无异常阴道出血，近6月患者性生活后出现间断少量出 血,2015年10月14日外院体检TCT报告提示：“子宫颈上皮内瘤变二至三级；累及腺体。”2015年10月22日来我院行阴道镜+宫颈活检，术后组织病检报告提示：“(宫颈)鱗状细胞原位癌累及腺体，局灶区可疑侵润”，期间伴轻度腹痛等症状，无发热、阴道分泌物增多、月经改变不适，今来我院，要求治疗，门诊遂以“宫颈病变： CINIII级、累腺”收入院。患者起病来，精神、食欲、睡眠欠佳、大小便正常，体重无改变。	2015-10-22阴道镜+宫颈活检：宫颈鳞状细胞原位癌累腺，局灶区可疑浸润	CIN3	2015-10-22	2015-11-10	19	1	3	宫颈原位癌	高级别CIN病人	CKC	2	2015-11-12：宫颈原位癌累腺，切缘鳞状上皮增生	CIN3	0	阴性
465	杨津	1982-07-23	汉	武汉市硚口区	33	3	626730	2B1740	2015-11-10	2015-11-14	吴绪峰，高晗	体检发现宫颈病变1月余。 患者2015年9月24日在我院查宫颈HPV提示：出现高倍体细胞，DNA指数大于2.5的细胞数3个，宫颈TCT无明显异常。2015年10月22日患者我院行阴道镜检，拟诊：低度CIN病变，镜下取宫颈4、5、6、12点活检提示：慢性宫颈炎，CIN3级累及腺体。门诊以CIN3收入院。	体检发现	体检发现	+	阳性			正常	否	正常	1	12,3/27,26岁，G0。	0	0次	1	0	0次	1	2015.10.31，宫颈中度糜烂，余（-）。	中度	2	0	体检发现宫颈病变1月余。 患者2015年9月24日在我院查宫颈HPV提示：出现高倍体细胞，DNA指数大于2.5的细胞数3个，宫颈TCT无明显异常。2015年10月22日患者我院行阴道镜检，拟诊：低度CIN病变，镜下取宫颈4、5、6、12点活检提示：慢性宫颈炎，CIN3级累及腺体。门诊以CIN3收入院。	2015.10.22（1514588）：阴道镜检，拟诊：低度CIN病变，镜下取宫颈4、5、6、12点活检提示：慢性宫颈炎，CIN3级累及腺体。	CIN3	2015-10-22	2015-11-11	20	1	3	CIN3	高级别CIN病人	LEEP	1	2015.11.12（1515679）：CIN3，切缘（-）。	CIN3	0	阴性
466	程红丽	1981-11-02	汉	湖北省崇阳县	34	3	626838	2B1750	2015-11-11	2015-11-19	CDJ	体检发现宫颈病变19天。 患者于2015年10月29日在崇阳县人民医院体检行TCT示：ASCUS，HPV检测示：16型阳性，余阴性。阴道镜活检示：（3、6、9、12点）慢性宫颈炎伴（3、6点）CIN2-3（6点）累腺。2015年11月11日来我院行病理会诊示：慢性宫颈炎，CIN2-3累腺，慢性宫颈炎，鳞状上皮增生。门诊以宫颈病变收入院。	体检发现	体检发现	16+	阳性	16/18+		ASCUS	是	低级别	1	14,6/20，G2P1A1	2	1至3次	2	1	1至2次	2	宫颈重度糜烂	重度	3	0	体检发现宫颈病变19天。 患者于2015年10月29日在崇阳县人民医院体检行TCT示：ASCUS，HPV检测示：16型阳性，余阴性。阴道镜活检示：（3、6、9、12点）慢性宫颈炎伴（3、6点）CIN2-3（6点）累腺。2015年11月11日来我院行病理会诊示：慢性宫颈炎，CIN2-3累腺，慢性宫颈炎，鳞状上皮增生。门诊以宫颈病变收入院。	2015.10.29：外院：宫颈活检：（3、6点）CIN2-3级，（6点）CIN2-3累腺。	CIN2-3	2015-10-29	2015-11-13	15	1	2	CIN2-3	高级别CIN病人	CKC	2	2015.11.19：慢性宫颈炎伴鳞化，部分区呈CIN2-3累腺，切缘可见CIN2-3。	CIN3	0	CIN3
467	汪亚芳	1969-01-10	汉	武汉市武昌区	46	6	627129	2B1755	2015-11-12	2015-11-20	YWX	体检发现宫颈病变23天。 患者2015年10月19日在通山县人民医院体检时查盆腔B超示：子宫大，宫腔内稍强回声团，宫颈稍厚，内小囊肿。宫颈TCT示：ASC-H。HR-HPV DNA：8.287*10 4/ml。阴道镜活检示：CIN3，门诊以CIN3收入院。	体检发现	体检发现	+	阳性			ASC-H	是	高级别	0	13,5-7/25-27,19岁，G2P2A0	2	1至3次	2	2	1至2次	2	宫颈轻度糜烂，纳氏囊肿	轻度	1	0	体检发现宫颈病变23天。 患者2015年10月19日在通山县人民医院体检时查盆腔B超示：子宫大，宫腔内稍强回声团，宫颈稍厚，内小囊肿。宫颈TCT示：ASC-H。HR-HPV DNA：8.287*10 4/ml。阴道镜活检示：CIN3，门诊以CIN3收入院。	2015.10.19：外院：阴道镜+宫颈活检：鳞状上皮CIN3。	CIN3	2015-10-19	2015-11-17	29	1	3	CIN3	高级别CIN病人	CKC	2	2015.11.20：慢性宫颈炎伴乳头状糜烂，纳氏囊肿及鳞化，小区CIN3累腺，切缘鳞状上皮增生。	CIN3	0	阴性
468	钱运枝	1968-06-03	汉	武汉市洪山区	47	6	627328	2B1751/2B1743	2015-11-13	2015-11-17	吴绪峰，高晗	体检发现宫颈病变7天。 患者于2015年10月14日在我院妇检宫颈HPV提示：HPV16阳性（+）；2015年10月16日在我院宫颈TCT提示：非典型鳞状细胞；DNA定量检查提示：出现高倍体细胞，DNA指数大于2.5的细胞数：5个。2015年11月6日我院阴道镜检提示：低度CIN病变，2015年11月8日我院宫颈活检示：慢性宫颈炎，小区CIN2-3级累及腺体；2015年10月20日在我院盆腔B超检查：子宫声像图未见明显异常，陶氏腔少量积液。门诊以CIN3收入院。	体检发现	体检发现	16+	阳性	16/18+		ASCUS	是	低级别	1	13,4-7/25,24岁，G1P1。	1	1至3次	2	1	1至2次	2	2015.10.30，宫颈中度糜烂，多个点状出血点。	中度	2	1	体检发现宫颈病变7天。 患者于2015年10月14日在我院妇检宫颈HPV提示：HPV16阳性（+）；2015年10月16日在我院宫颈TCT提示：非典型鳞状细胞；DNA定量检查提示：出现高倍体细胞，DNA指数大于2.5的细胞数：5个。2015年11月6日我院阴道镜检提示：低度CIN病变，2015年11月8日我院宫颈活检示：慢性宫颈炎，小区CIN2-3级累及腺体；2015年10月20日在我院盆腔B超检查：子宫声像图未见明显异常，陶氏腔少量积液。门诊以CIN3收入院。	2015.11.8：宫颈活检示：慢性宫颈炎，小区CIN2-3级累及腺体。	CIN2-3	2015-11-08	2015-11-14	6	1	2	CIN3	高级别CIN病人	LEEP	1	2015.11.16（1515832）：CIN1，切缘（-）。	LSIL	1	阴性
469	王万清	1966-01-02	汉	湖北省枣阳市	49	6	627053	2B1759	2015-11-16	2015-11-20	ZLL	发现宫颈病变22天，盆腔包块7天。 患者2015年10月21日在枣阳市妇幼保健院查HPV 16型（+），阴道镜检：宫颈息肉，活检示：子宫颈高级别上皮内瘤变。于11月5日我院阴道镜检+宫颈活检（3、6、9、11点）+息肉摘除术回报：慢性宫颈炎，小区可见游离的鳞状上皮呈湿疣样改变CIN 1级，另见小块（宫颈）粘膜息肉。我院盆腔B超示：子宫增大，声像图改变。11月12日我院会诊切片：慢性宫颈炎，小区可见高级别鳞状上皮内病变（CIN2-3）。门诊以宫颈高级别上皮内瘤病变、子宫粘膜下肌瘤 收入院。	体检发现	体检发现	16+	阳性	16/18+					0	13,6-7/30,23岁，G2P2A0	2	1至3次	2	2	1至2次	2	宫颈部分组织呈缺损样改变	无	0	0	发现宫颈病变22天，盆腔包块7天。 患者2015年10月21日在枣阳市妇幼保健院查HPV 16型（+），阴道镜检：宫颈息肉，活检示：子宫颈高级别上皮内瘤变。于11月5日我院阴道镜检+宫颈活检（3、6、9、11点）+息肉摘除术回报：慢性宫颈炎，小区可见游离的鳞状上皮呈湿疣样改变CIN 1级，另见小块（宫颈）粘膜息肉。我院盆腔B超示：子宫增大，声像图改变。11月12日我院会诊切片：慢性宫颈炎，小区可见高级别鳞状上皮内病变（CIN2-3）。门诊以宫颈高级别上皮内瘤病变、子宫粘膜下肌瘤 收入院。	慢性宫颈炎，小区可见高级别鳞状上皮内病变（CIN2-3）	CIN2-3	2015-11-05	2015-11-16	11	1	2	CIN2-3	高级别CIN病人	LEEP	1	2015.11.16：慢性宫颈炎伴纳氏囊肿，小区呈CIN2-3累腺，切缘鳞状上皮增生。 2015.11.20：慢性宫颈炎伴纳氏囊肿，鳞状上皮增生，原Leep切口处可见出血，变性及炎性细胞浸润，子宫内膜呈分泌性改变，粘膜下平滑肌瘤1枚。	CIN3	0	阴性
470	姚燕	1960-06-20	汉	武汉市关南小区	55	7	627929	2B1758	2015-11-16	2015-11-23	FTF	宫颈活检示CIN3. 患者绝经5年，既往月经规律，2015年9月28日我院TCT示：非典型鳞状上皮细胞，HPV高危型检测阴性。于11月11日来我院行阴道镜+宫颈活检，术后病检示：慢性宫颈炎，小区CIN3，门诊以CIN3收入院。	体检发现	体检发现	-	阴性	阴性	阴性	ASCUS	是	低级别	0	24岁，G2P1A1，绝经5年	2	1至3次	2	1	1至2次	2	宫颈光滑	无	0	0	宫颈活检示CIN3. 患者绝经5年，既往月经规律，2015年9月28日我院TCT示：非典型鳞状上皮细胞，HPV高危型检测阴性。于11月11日来我院行阴道镜+宫颈活检，术后病检示：慢性宫颈炎，小区CIN3，门诊以CIN3收入院。	2015.11.11：宫颈5、7、12点组织活检：慢性宫颈炎，小区CIN3。	CIN3	2015-11-11	2015-11-18	7	1	3	CIN3	高级别CIN病人	CKC	2	2015.11.23： CIN2-3累腺，切缘鳞状上皮增生。	CIN3	0	阴性
471	曾红英	1968-04-15	汉	武汉市监利县	47	6	628042	2B1752	2015-11-17	2015-11-21	吴绪峰，高晗	体检发现宫颈病变20天。 患者于2015年10月单位体检时发现宫颈病变。于2015年11月10日在我院行宫颈TCT提示LSIL，宫颈HPV提示12HR-HPV阳性，DNA倍体：高倍体细胞数138个。行阴道镜检，拟诊：CIN待排，镜下取宫颈3、6、9、12点活检提示：慢性宫颈炎伴鳞化，小区呈高级别鳞状上皮内病变（CIN2-3）累及腺体。门诊以CIN3收入院。	体检发现	体检发现	+	阳性			LSIL	是	低级别	1	13,4/30,21岁，G1P1。	1	1至3次	2	1	1至2次	2	2015.11.1，宫颈光滑，余（-）。	无	0	0	体检发现宫颈病变20天。 患者于2015年10月单位体检时发现宫颈病变。于2015年11月10日在我院行宫颈TCT提示LSIL，宫颈HPV提示12HR-HPV阳性，DNA倍体：高倍体细胞数138个。行阴道镜检，拟诊：CIN待排，镜下取宫颈3、6、9、12点活检提示：慢性宫颈炎伴鳞化，小区呈高级别鳞状上皮内病变（CIN2-3）累及腺体。门诊以CIN3收入院。	2015.11.10（1515576）：阴道镜检，拟诊：CIN待排，镜下取宫颈3、6、9、12点活检提示：慢性宫颈炎伴鳞化，小区呈高级别鳞状上皮内病变（CIN2-3）累及腺体。	CIN2-3	2015-11-10	2015-11-19	9	1	2	CIN3	高级别CIN病人	LEEP	1	2015.11.20（1516023）：CIN1，切缘（-）。	LSIL	1	阴性
472	何静	1982-11-17	汉	武汉市汉阳区	33	3	628272	2B1757	2015-11-18	2015-11-24	ZLL	白带增多半年余，体检发现CIN2-3 5天。 患者平素月经规律，2015年10月28日我院TCT示：未见上皮内病变细胞或恶性细胞，2015年10月28日高危型HPV A9组（16,31,33,35,52,58）示阳性，2015年11月10日行阴道镜+活检，术后病检示：CIN2-3累腺，门诊以CIN2-3累腺收入院。	白带异常	白带异常	A9+	阳性	16/18+		正常	否	正常	1	11,7/30,30岁，G3P1A2	3	1至3次	2	1	1至2次	2	宫颈中度糜烂，肥大	中度	2	0	白带增多半年余，体检发现CIN2-3 5天。 患者平素月经规律，2015年10月28日我院TCT示：未见上皮内病变细胞或恶性细胞，2015年10月28日高危型HPV A9组（16,31,33,35,52,58）示阳性，2015年11月10日行阴道镜+活检，术后病检示：CIN2-3累腺，门诊以CIN2-3累腺收入院。	2015.11.10：阴道镜+活检：CIN2-3累腺。	CIN2-3	2015-11-10	2015-11-19	9	1	2	CIN2-3	高级别CIN病人	CKC	2	2015.11.24：慢性宫颈炎伴纳氏囊肿及鳞化，小区呈高级别鳞状上皮内病变（CIN2）累腺，切缘鳞状上皮增生。	CIN2	0	阴性
473	杜玉花	1971-03-04	汉	武汉市新洲区	44	5	628723	2B1763	2015-11-20	2015-12-03	吴绪峰，高晗	白带异常4月，发现宫颈病变16天。 患者近4月来无明显诱因出现白带异常，量多，有异味，有接触性出血。患者2015年10月31日在湖北省中山医院宫颈TCT：炎症反应改变，可见非典型鳞状细胞。于2015年11月4日在我院行宫颈活检提示：慢性宫颈炎伴小灶性CIN1-2级。2015年11月9日在我院HPV（-）。门诊以CIN2收入院。	同房出血	阴道/同房出血					ASCUS	是	低级别	0	15,7/30,25岁，G13P2A11。	13	≥4次	3	2	1至2次	2	宫颈轻度糜烂，余（-）。	轻度	1	0	白带异常4月，发现宫颈病变16天。 患者近4月来无明显诱因出现白带异常，量多，有异味，有接触性出血。患者2015年10月31日在湖北省中山医院宫颈TCT：炎症反应改变，可见非典型鳞状细胞。于2015年11月4日在我院行宫颈活检提示：慢性宫颈炎伴小灶性CIN1-2级。2015年11月9日在我院HPV（-）。门诊以CIN2收入院。	2015.11.4：宫颈活检提示：慢性宫颈炎伴小灶性CIN1-2级。	CIN2	2015-11-04	2015-11-21	17	1	1	CIN2	高级别CIN病人	LEEP	1	2015.11.23（1516238）：CIS，多灶性，切缘（-）。	CIN3	0	阴性
474	徐凤英	1970-02-27	汉	湖北省鄂州市	45	6	627935	2B1762	2015-11-22	2015-12-03	吴绪峰，高晗	接触性阴道出血3年。 患者3年前无明显诱因出现接触性点滴状出血，出血于当日停止，伴白带异常，量多，有异味。患者未行特殊治疗，2015年6月29日在鄂州市妇幼保健院查B超示：子宫多发肌瘤，宫内节育器。查宫颈TBS提示：轻度炎症反应；查高危型HPV E6/E7 mRNA:阴性。2015年10月20日来我院复查，门诊查宫颈TCT+DNA未见明显异常，查HPV：16、18型阴性；12HR-HPV：阳性。于2015年11月11日在我院行阴道镜检，拟诊：CIN待排。镜下取宫颈3、7、9、12点活检：慢性宫颈炎，部分区CIN2-3。门诊以CIN3收入院。	同房出血	阴道/同房出血	其它+	阳性	其它+		正常	否	正常	0	14,10/30,20岁，G8P3A5。	8	≥4次	3	3	≥3次	3	2015.11.1，宫颈肥大，余（-）。	无	0	0	接触性阴道出血3年。 患者3年前无明显诱因出现接触性点滴状出血，出血于当日停止，伴白带异常，量多，有异味。患者未行特殊治疗，2015年6月29日在鄂州市妇幼保健院查B超示：子宫多发肌瘤，宫内节育器。查宫颈TBS提示：轻度炎症反应；查高危型HPV E6/E7 mRNA:阴性。2015年10月20日来我院复查，门诊查宫颈TCT+DNA未见明显异常，查HPV：16、18型阴性；12HR-HPV：阳性。于2015年11月11日在我院行阴道镜检，拟诊：CIN待排。镜下取宫颈3、7、9、12点活检：慢性宫颈炎，部分区CIN2-3。门诊以CIN3收入院。	2015.11.11（1515634）：阴道镜检，拟诊：CIN待排。镜下取宫颈3、7、9、12点活检：慢性宫颈炎，部分区CIN2-3。	CIN2-3	2015-11-11	2015-11-23	12	1	2	1.CIN3。2.子宫肌瘤。	高级别CIN病人	LEEP	1	2015.11.24（1516269）：CIN2-3，切缘（-）。	CIN3	0	阴性
475	李敏	1973-11-23	汉	湖北省大悟县	42	5	629189	2B1765	2015-11-23	2015-12-04	吴绪峰，高晗	体检发现宫颈病变1月。 患者1月前于大悟县人民医院体检查TCT提示：ASC-US。11月3日该院宫颈组织活检提示：子宫颈鳞状上皮高级别上皮内瘤变。11月18日我院会诊该院病理切片示：鳞状细胞原位癌。患者要求进一步诊治，门诊以CIN3收入院。	体检发现	体检发现					ASCUS	是	低级别	0	15,7/28,23岁，G1P1A0。	1	1至3次	2	1	1至2次	2	2015.11.17，宫颈重度糜烂，余（-）。	重度	3	0	体检发现宫颈病变1月。 患者1月前于大悟县人民医院体检查TCT提示：ASC-US。11月3日该院宫颈组织活检提示：子宫颈鳞状上皮高级别上皮内瘤变。11月18日我院会诊该院病理切片示：鳞状细胞原位癌。患者要求进一步诊治，门诊以CIN3收入院。	2015.11.18，会诊大悟人民医院切片：鳞状细胞原位癌。	CIN3	2015-11-18	2015-11-24	6	1	3	CIN3	高级别CIN病人	LEEP	1	2015.11.25（1516351）：CIS，多灶性，切缘CIN2-3。	CIN3	0	CIN3
476	冯娜	1978-07-09	汉	武汉市青山区	37	4	630724	2B1766	2015-12-01	2015-12-04	吴绪峰，高晗	患者发现宫颈病变半月余。 患者2015年11月17日单位体检，武钢妇幼保健院TCT提示：ASC-H，查hpv23分型提示：HPV（16）阳性，余正常。查阴道镜提示：高度CIN病变，1型转化区，满意阴道镜图像。取3、6、9、12点宫颈活检提示CIN2-3级累及腺体。门诊以CIN3收入院。	体检发现	体检发现	16+	阳性	16/18+		ASC-H	是	高级别	1	14,7/28,26岁，G2P0A2。	2	1至3次	2	0	0次	1	2015.11.26，宫颈光滑	无	0	0	患者发现宫颈病变半月余。 患者2015年11月17日单位体检，武钢妇幼保健院TCT提示：ASC-H，查hpv23分型提示：HPV（16）阳性，余正常。查阴道镜提示：高度CIN病变，1型转化区，满意阴道镜图像。取3、6、9、12点宫颈活检提示CIN2-3级累及腺体。门诊以CIN3收入院。	2015.11.17（外院）：阴道镜提示：高度CIN病变，1型转化区，满意阴道镜图像。取3、6、9、12点宫颈活检提示CIN2-3级累及腺体。	CIN2-3	2015-11-17	2015-12-02	15	1	2	CIN3	高级别CIN病人	LEEP	1	2015.12.3（1516763）：CIN2-3，切缘（-）。	CIN3	0	阴性
477	徐美兰	1961-10-15	汉族	湖北武汉	54	7	631595	2B1784	2015-12-05	2015-12-12	CDJ	体检发现CIN1-5天。 患者绝经2年，既往月经规律,2015年11月8日因异常阴道出血于本院行宫腔镜检术，病检提示：绝经 后子宫内膜炎；2015年11月07日A9组高危型HPV阳性。2015年11月30日行阴道镜+宫颈活检，术后组织 病检报告提示：“CⅠNI-I级、”，无发热、阴道分泌物增多、便秘、尿频尿急不适，今来我院，要求 治疗，门诊遂以“宫颈病变： CINII级”收入院。患者起病来，精神、食欲、睡眠尚可、大小便正常， 体重无改变	阴道出血	阴道/同房出血	A9+	阳性	16/18+					0	初13岁，4/30,23岁结婚，G4P1A3，绝经2年	4	≥4次	3	1	1至2次	2	PV(-)	无	0	0	体检发现CIN1-5天。 患者绝经2年，既往月经规律,2015年11月8日因异常阴道出血于本院行宫腔镜检术，病检提示：绝经 后子宫内膜炎；2015年11月07日A9组高危型HPV阳性。2015年11月30日行阴道镜+宫颈活检，术后组织 病检报告提示：“CⅠNI-I级、”，无发热、阴道分泌物增多、便秘、尿频尿急不适，今来我院，要求 治疗，门诊遂以“宫颈病变： CINII级”收入院。患者起病来，精神、食欲、睡眠尚可、大小便正常， 体重无改变	点组织活检)鳞状细胞原位癌	CIN2	2015-11-30	2015-12-07	7	1	1	CINII	高级别CIN病人	CKC	2	2015-12-10（1517053） 术后病检：慢性宫颈炎伴纳氏囊肿及鳞化，极小区CINII级累腺，切缘鳞状上皮增生	慢性宫颈炎	1	阴性
478	韩思忱	1966-09-20	汉	武汉市武昌区	49	6	631961	2B1783	2015-12-07	2015-12-10	ZLL	体检发现宫颈病变1月余。 患者既往月经规律。2015年11月2日我院TCT示：上皮内高度病变，我院B超报告子宫肌瘤可能，子宫内膜增厚，宫内节育器。2015年11月3日我院13种高危型HPV检查：16/61阳性。2015年11月19日行阴道镜+活检，术后组织病检示：慢性宫颈炎，小区破碎的游离鳞状上皮呈CIN1-2。门诊以CIN1-2收入院。	体检发现	体检发现	16,61+	阳性	16/18+		HSIL	是	高级别	0	10,6-7/24-25,20岁，G4P2A2。	4	≥4次	3	2	1至2次	2	宫颈中度糜烂，肥大，纳氏囊肿。	中度	2	0	体检发现宫颈病变1月余。 患者既往月经规律。2015年11月2日我院TCT示：上皮内高度病变，我院B超报告子宫肌瘤可能，子宫内膜增厚，宫内节育器。2015年11月3日我院13种高危型HPV检查：16/61阳性。2015年11月19日行阴道镜+活检，术后组织病检示：慢性宫颈炎，小区破碎的游离鳞状上皮呈CIN1-2。门诊以CIN1-2收入院。	2015.11.19：阴道镜+宫颈活检：慢性宫颈炎，小区破碎的游离鳞状上皮呈CIN1-2。	CIN2	2015-11-19	2015-12-08	19	1	1	CIN2	高级别CIN病人	LEEP	1	2015.12.10：慢性宫颈炎伴纳氏囊肿，极小区呈高级别鳞状上皮内病变（CIN2），切缘鳞状上皮增生。	CIN2	0	阴性
479	张迎东	1969-10-19	汉	武汉市洪山区	46	6	631986	2B1781	2015-12-07	2015-12-12	FTF	宫颈活检CIN3 2月余。 患者于2015年9月余常规体检发现宫颈病变，11月6日来我院检查，TCT示13种高危型HPV阳性，行阴道镜+活检，术后组织病检示：慢性宫颈炎，部分区可见游离的破碎鳞状上皮呈CIN3改变。门诊以CIN3收入院。	体检发现	体检发现	+	阳性						0	13,4/28,28岁，G2P1A1。	2	1至3次	2	1	1至2次	2	宫颈轻度糜烂，肥大	轻度	1	0	宫颈活检CIN3 2月余。 患者于2015年9月余常规体检发现宫颈病变，11月6日来我院检查，TCT示13种高危型HPV阳性，行阴道镜+活检，术后组织病检示：慢性宫颈炎，部分区可见游离的破碎鳞状上皮呈CIN3改变。门诊以CIN3收入院。	2015.11.6：宫颈活检：慢性宫颈炎，部分区可见游离的破碎的鳞状上皮呈CIN3改变。	CIN3	2015-11-06	2015-12-09	33	2	3	CIN3	高级别CIN病人	CKC	2	2015.12.12：慢性宫颈炎伴纳氏囊肿及鳞化，部分呈高级别鳞状上皮内病变（CIN2-3）累腺，切缘鳞状上皮增生。	CIN3	0	阴性
480	蔡敏	1983-02-09	汉	武汉市江夏区	32	3	632254	2B1780	2015-12-08	2015-12-13	WLM	体检发现宫颈异常1月。 患者既往月经规律，2015年10月18日我院TCT示：ASCUS，2015年10月19日13种高危型HPV阳性，行阴道镜+活检，术后组织病检示：CIN2-3，门诊以CIN3收入院。	体检发现	体检发现	+	阳性			ASCUS	是	低级别	0	13,5/30-60,21岁，G1P1A0	1	1至3次	2	1	1至2次	2	宫颈轻度糜烂	轻度	1	0	体检发现宫颈异常1月。 患者既往月经规律，2015年10月18日我院TCT示：ASCUS，2015年10月19日13种高危型HPV阳性，行阴道镜+活检，术后组织病检示：CIN2-3，门诊以CIN3收入院。	2015.12.6：宫颈活检：CIN2-3	CIN2-3	2015-12-06	2015-12-10	4	1	2	CIN3	高级别CIN病人	LEEP	1	2015.12.13：慢性宫颈炎伴纳氏囊肿及鳞化，小区呈低级别鳞状上皮内病变，切缘鳞状上皮增生。	慢性宫颈炎	1	阴性
481	朱幼平	1978-11-08	汉	湖北省鄂州市	37	4	632336	2B1785	2015-12-09	2015-12-16	CDJ	体检发现宫颈病变1月余。 患者既往月经规律，2015年11月17日外院TCT示：LSIL，行阴道镜+活检，术后病检示：CIN3累腺，期间伴阴道分泌物增多，门诊以CIN3累腺收入院。	体检发现	体检发现					LSIL	是	低级别	1	14，5/30,22岁，G3P2A1。	3	1至3次	2	2	1至2次	2	宫颈中度糜烂，肥大	中度	2	0	体检发现宫颈病变1月余。 患者既往月经规律，2015年11月17日外院TCT示：LSIL，行阴道镜+活检，术后病检示：CIN3累腺，期间伴阴道分泌物增多，门诊以CIN3累腺收入院。	2015.11.17：阴道镜+活检：CIN3累腺。	CIN3	2015-11-17	2015-12-11	24	1	3	CIN3	高级别CIN病人	CKC	2	2015.12.16：慢性宫颈炎伴纳氏囊肿及鳞化，小区呈高级别鳞状上皮病变（CIN2-3）累腺，切缘鳞状上皮增生。	CIN3	0	阴性
482	黄甜	1990-03-09	汉	武汉市洪山区	25	2	632637	2B1786	2015-12-10	2015-12-17	DH	体检发现宫颈病变5月余。 患者既往月经规律，于2015年6月29日外院体检查TCT示：TCT阴性，HPV高危型16阳性，在当地医院给予辛复宁阴道上药，3月后来我院复查阴道镜+宫颈活检，术后组织病检：CIN2-3累腺，门诊以CIN2-3累腺收入院。	体检发现	体检发现	16+	阳性	16/18+		正常	否	正常	1	12,4-5/28-30,18岁，G4P1A3。	4	≥4次	3	1	1至2次	2	宫颈中度糜烂，肥大	中度	2	0	体检发现宫颈病变5月余。 患者既往月经规律，于2015年6月29日外院体检查TCT示：TCT阴性，HPV高危型16阳性，在当地医院给予辛复宁阴道上药，3月后来我院复查阴道镜+宫颈活检，术后组织病检：CIN2-3累腺，门诊以CIN2-3累腺收入院。	2015.11.17：阴道镜+活检：慢性宫颈炎，部分区呈CIN2-3累腺。	CIN2-3	2015-11-17	2015-12-11	24	1	2	CIN3	高级别CIN病人	CKC	2	2015.12.17：慢性宫颈炎伴鳞化，局灶区呈CIN2累腺，切缘鳞状上皮增生。	CIN2	0	阴性
483	王小华	1973-03-15	汉	武汉市	42	5	632634	2B1796	2015-12-10	2015-12-20	DH	白带带血丝1月，病检示CIN2-3 9天。 既往月经规律，无异常阴道出血，近1月患者自觉白带有血丝，2015年11月23日我院TCT示：HSIL，2015年11月24日A9组高危型HPV阳性。2015年11月28日行阴道镜+活检，术后组织病检：CIN2-3累腺，门诊以CIN2-3累腺收入院。	白带异常	白带异常	其它	阳性	其它+		HSIL	是	高级别	1	13,7/28,26岁，G5P3A2。	5	≥4次	3	3	≥3次	3	宫颈中度糜烂，肥大，纳氏囊肿	中度	2	0	白带带血丝1月，病检示CIN2-3 9天。 既往月经规律，无异常阴道出血，近1月患者自觉白带有血丝，2015年11月23日我院TCT示：HSIL，2015年11月24日A9组高危型HPV阳性。2015年11月28日行阴道镜+活检，术后组织病检：CIN2-3累腺，门诊以CIN2-3累腺收入院。	2015.11.28：阴道镜+活检：CIN2-3累腺。	CIN2-3	2015-11-28	2015-12-14	16	1	2	CIN3	高级别CIN病人	CKC	2	2015.12.20：宫颈鳞状细胞原位癌累腺，病变呈多灶性切缘鳞状上皮增生。	CIN3	0	阴性
484	廖翠梅	1957-10-21	汉	湖北省崇阳县	58	7	632781	2B1789	2015-12-11	2015-12-23	吴绪峰，高晗	白带异常1月余，发现宫颈病变22天。 患者1月前无明显诱因出现白带异常，量多，有异味，恶臭，有接触性出血，色红，点滴状，可自行缓解，患者于私人诊所行抗感染治疗一周，症状缓解。2015年11月19日在我院行宫颈HPV提示：12种高危型HPV（+）；HPV16型（+）。2015年11月19日我院盆腔B超示：子宫声像图未见明显异常。2015年11月20日在我院查TBS示：非典型鳞状上皮细胞。2015年12月6日在我院行阴道镜检示：低度CIN（LSIL），VAIN。2015年12月11日我院镜下取1、4、6、10点活检：阴道壁组织，呈轻度非典型增生；宫颈组织：慢性宫颈炎，局灶区鳞状上皮呈CIN1-2级。门诊以CIN2。VAIN1收入院。	白带异常	白带异常	16+	阳性	16/18+		ASCUS	是	低级别	0	13,6/28，绝经16年，20岁，G3P3。	3	1至3次	2	3	≥3次	3	宫颈萎缩，轻度糜烂，余（-）。	轻度	1	0	白带异常1月余，发现宫颈病变22天。 患者1月前无明显诱因出现白带异常，量多，有异味，恶臭，有接触性出血，色红，点滴状，可自行缓解，患者于私人诊所行抗感染治疗一周，症状缓解。2015年11月19日在我院行宫颈HPV提示：12种高危型HPV（+）；HPV16型（+）。2015年11月19日我院盆腔B超示：子宫声像图未见明显异常。2015年11月20日在我院查TBS示：非典型鳞状上皮细胞。2015年12月6日在我院行阴道镜检示：低度CIN（LSIL），VAIN。2015年12月11日我院镜下取1、4、6、10点活检：阴道壁组织，呈轻度非典型增生；宫颈组织：慢性宫颈炎，局灶区鳞状上皮呈CIN1-2级。门诊以CIN2。VAIN1收入院。	2015.12.11（1516960）：阴道镜活检：取1、4、6、10点活检：阴道壁组织，呈轻度非典型增生；宫颈组织：慢性宫颈炎，局灶区鳞状上皮呈CIN1-2级。	CIN2	2015-12-11	2015-12-13	2	1	1	CIN2，VAIN。	高级别CIN病人	LEEP	1	2015.12.14（1517327）：阴性。	慢性宫颈炎	1	阴性
485	李荷香	1968-05-05	汉族	湖北武汉	47	6	633843	2B1793	2015-12-16	2015-12-23	DH	体检发现宫颈原位癌8天 患者绝经5年，既往月经规律，无异常阴道出血,2015年11月30日我院TCT+ Cervista报告提示：“鳞状 细胞癌”,13种高危型HPV阳性，行阴道镜+宫颈活检，术后组织病检报眚提示：“(宫颈3、6、9、12 点组织活检)鳞状细胞原位癌，建议做进一步检查以排除侵润”，无腹痛、发热、阴道分泌物增多等 不适，今来我院，要求治疗，门诊遂以“宫颈原位癌”收入院。患者起病来，精神、食欲、睡眠尚 可、大小便正常，体重无改变。	体检发现	体检发现	+	阳性			鳞癌	是	高级别	0	初13岁，3/30d，26岁结婚，G4P3A1，lmp2015-12-04	4	≥4次	3	3	≥3次	3	宫颈：轻度糜烂，纳氏囊肿，余（-）	轻度	1	0	体检发现宫颈原位癌8天 患者绝经5年，既往月经规律，无异常阴道出血,2015年11月30日我院TCT+ Cervista报告提示：“鳞状 细胞癌”,13种高危型HPV阳性，行阴道镜+宫颈活检，术后组织病检报眚提示：“(宫颈3、6、9、12 点组织活检)鳞状细胞原位癌，建议做进一步检查以排除侵润”，无腹痛、发热、阴道分泌物增多等 不适，今来我院，要求治疗，门诊遂以“宫颈原位癌”收入院。患者起病来，精神、食欲、睡眠尚 可、大小便正常，体重无改变。	鳞状细胞原位癌	CIN3	2015-11-30	2015-12-17	17	1	3	CINII	高级别CIN病人	LEEP	1	2015-12-20（1517551）术后病检：1. 送检子宫内膜呈增生性改变 2.慢性宫颈炎伴纳氏囊肿及鳞化，局灶区高级别鳞状上皮内病变（CINII级）累腺，切缘鳞状上皮增生	CIN3	0	阴性
486	方丽林	1977-03-08	汉	武汉市黄陂区	38	4	634448	2B1794	2015-12-20	2015-12-24	LHM	白带异常2年、伴下腹压痛半年。 患者既往月经规律，近2年患者无明显诱因出现白带增多，浑浊状，带血丝，未治疗。2015年4月15日我院TCT、DNA检查示：ASCUS，可见高倍体细胞，2015年12月17日外院行宫颈活检，术后病检示：CIN3累腺收入院。	白带异常	白带异常					ASCUS	是	低级别	1	14,3-5/28,23岁，G1P1A0。	1	1至3次	2	1	1至2次	2	宫颈中度肥大，糜烂	轻度	1	0	白带异常2年、伴下腹压痛半年。 患者既往月经规律，近2年患者无明显诱因出现白带增多，浑浊状，带血丝，未治疗。2015年4月15日我院TCT、DNA检查示：ASCUS，可见高倍体细胞，2015年12月17日外院行宫颈活检，术后病检示：CIN3累腺收入院。	2015.12.17：外院病检报告：CIN3累腺。	CIN3	2015-12-17	2015-12-21	4	1	3	CIN3	高级别CIN病人	CKC	2	2015.12.24：慢性宫颈炎，小区呈CIN3累腺，切缘可见CIN2-3。	CIN3	0	CIN3
487	雍思	1989-10-15	汉	湖北省鄂州市	26	2	630801	2B1797	2015-12-22	2015-12-25	吴绪峰，高晗	发现宫颈病变1月余。 患者于2015年11月9日在我院查宫颈HPV提示12种高危型HPV阳性、HPV16型阳性，TCT示：上皮内低度病变，于2015年11月14日在我院行阴道镜检，拟诊：低度CIN（LSIL），镜下取宫颈1、5、7、11点活检，提示慢性宫颈炎伴广泛鳞化，部分区鳞状上皮呈CIN2-3级累及腺体。门诊以CIN3收入院。	体检发现	体检发现	16+	阳性	16/18+		LSIL	是	低级别	1	16,5/30,24岁，G2P0A2。	2	1至3次	2	0	0次	1	2015.12.16，宫颈中度糜烂，余（-）。	中度	2	0	发现宫颈病变1月余。 患者于2015年11月9日在我院查宫颈HPV提示12种高危型HPV阳性、HPV16型阳性，TCT示：上皮内低度病变，于2015年11月14日在我院行阴道镜检，拟诊：低度CIN（LSIL），镜下取宫颈1、5、7、11点活检，提示慢性宫颈炎伴广泛鳞化，部分区鳞状上皮呈CIN2-3级累及腺体。门诊以CIN3收入院。	2015.11.17：阴道镜检，拟诊：低度CIN（LSIL），镜下取宫颈1、5、7、11点活检，提示慢性宫颈炎伴广泛鳞化，部分区鳞状上皮呈CIN2-3级累及腺体。	CIN2-3	2015-11-17	2015-12-23	36	2	2	CIN3	高级别CIN病人	LEEP	1	2015.12.24（1517817）：阴性。	慢性宫颈炎	1	阴性
488	曾娟	1975-04-21	汉族	湖北武汉	40	5	635076	2B1799	2015-12-23	2015-12-30	PYQ	接触性阴道出血1月余 患者既往月经规律，无异常阴道出血，近1月来患者性生活后出现间断少量出血,2015年12月09日我院 TCT报告提示“宫颈上皮内高度病变”,2015年12月10日高危型A9HPV阳性，行阴道镜+宫颈活检，术后 组织病检报告提示：“宫颈3、6、9、12点慢性宫颈炎伴9、12点处纳氏囊肿形成,3点处CINI级累及 腺体,12点CINⅠ级”，期间伴阴道分泌物增多等病史，无腹痛、发热、阴道排液、尿频尿急、下肢水 肿不适，今来我院，要求治疗，门诊遂以“宫颈高级别上皮内病变”收入院。患者起病来，精神、食 欲、睡眠尚可、大小便正常，体重无改变。	同房出血	阴道/同房出血	A9+	阳性	16/18+		HSIL	是	高级别	0	初13岁，4-5/29-30d，30岁结婚 G4P1A3，lmp2015-12-16	4	≥4次	3	1	1至2次	2	宫颈：糜烂，肥大，纳氏囊肿	轻度	1	0	接触性阴道出血1月余 患者既往月经规律，无异常阴道出血，近1月来患者性生活后出现间断少量出血,2015年12月09日我院 TCT报告提示“宫颈上皮内高度病变”,2015年12月10日高危型A9HPV阳性，行阴道镜+宫颈活检，术后 组织病检报告提示：“宫颈3、6、9、12点慢性宫颈炎伴9、12点处纳氏囊肿形成,3点处CINI级累及 腺体,12点CINⅠ级”，期间伴阴道分泌物增多等病史，无腹痛、发热、阴道排液、尿频尿急、下肢水 肿不适，今来我院，要求治疗，门诊遂以“宫颈高级别上皮内病变”收入院。患者起病来，精神、食 欲、睡眠尚可、大小便正常，体重无改变。	2015-12-10 阴道镜+宫颈活检：慢性宫颈炎伴纳氏囊肿，CINIII累腺	CIN3	2015-12-10	2015-12-24	14	1	3	CINII-III	高级别CIN病人	CKC	2	2015-12-27（1517886） 术后病检：1. 慢性宫颈炎伴纳氏囊肿及鳞化，小区呈高级别上皮内病变（CINII-III）累腺，切缘鳞状上皮增生 2. 宫内刮出物 少许子宫内膜呈增生性改变	CIN3	0	阴性
489	方婷	1989-06-23	汉族	湖北蕲春	26	2	636088	2B1803	2015-12-28	2016-01-05	董虹	体检发现宫颈病变近1月 患者既往月经规律，无异常阴道出血。2014年12月1日我院TCT+Cervista报告显示：“良性反应改变”，高危型HPV（A9组）阳性，行阴道镜+宫颈活检，术后组织病检报告提示：“部分区CIN2级-CIN3级、累腺”，期间伴阴道分泌物增多病史，无腹痛、月经改变、尿频尿急不适。	体检发现	体检发现	A9+	阳性	16/18+		正常	否	正常	1	14,7/30,20岁，G2P2A0，lmp2015-12-22	2	1至3次	2	2	1至2次	2	宫颈中度糜烂，接触性出血	中度	2	1	体检发现宫颈病变近1月 患者既往月经规律，无异常阴道出血。2014年12月1日我院TCT+Cervista报告显示：“良性反应改变”，高危型HPV（A9组）阳性，行阴道镜+宫颈活检，术后组织病检报告提示：“部分区CIN2级-CIN3级、累腺”，期间伴阴道分泌物增多病史，无腹痛、月经改变、尿频尿急不适。	2015.12.7，阴道镜+宫颈活检：部分区CIN2级-CIN3级、累腺。	CIN3	2015-12-07	2015-12-30	23	1	3	CIN3	高级别CIN病人	LEEP	1	2016.1.5，术后病检：慢性宫颈炎，鳞状上皮呈高级别上皮内病变（CIN2-3级），累腺，切缘鳞状上皮增生。	CIN3	0	阴性
490	瞿桂	1983-01-04	汉族	湖北省罗田	32	3	636113	2B1801	2015-12-28	2016-01-05	吴绪峰，高晗	体检发现宫颈病变1月余 患者于2014年3月8日在广州中医药大学祈福医院体检发现宫颈病变。2014年4月8日该院TBS：未见上皮内病变细胞及恶性细胞，炎症改变。宫颈13种高危型HPV-DNA阳性（1.39×106），未行特殊治疗。2015年12月5日北京凯普医学检验所宫颈HPV：高危型（+）。2015年12月16日武汉泰瑞兰丁医学检验所DNA倍体：可见少量DNA倍体及异常细胞，TCT：ASC-US。于2015年12月20日在我院行阴道镜检，拟诊：高度CIN病变，镜下取宫颈（5、6、8、12）点活检（病案号：1517667）提示：送检鳞状上皮呈CIN1-2级；免疫组化结果显示：P16（+），Ki-67（L1约10%）。	体检发现	体检发现	+	阳性			正常	否	正常	0	12,6/30,24y,G4PIA3	4	≥4次	3	1	1至2次	2	2015.11.29，宫颈重度糜烂	重度	3	0	体检发现宫颈病变1月余 患者于2014年3月8日在广州中医药大学祈福医院体检发现宫颈病变。2014年4月8日该院TBS：未见上皮内病变细胞及恶性细胞，炎症改变。宫颈13种高危型HPV-DNA阳性（1.39×106），未行特殊治疗。2015年12月5日北京凯普医学检验所宫颈HPV：高危型（+）。2015年12月16日武汉泰瑞兰丁医学检验所DNA倍体：可见少量DNA倍体及异常细胞，TCT：ASC-US。于2015年12月20日在我院行阴道镜检，拟诊：高度CIN病变，镜下取宫颈（5、6、8、12）点活检（病案号：1517667）提示：送检鳞状上皮呈CIN1-2级；免疫组化结果显示：P16（+），Ki-67（L1约10%）。	2015.12.20（1517667）：高度CIN病变，镜下取宫颈（5、6、8、12）点活检（病案号：1517667）提示：送检鳞状上皮呈CIN1-2级	CIN2	2015-12-20	2015-12-31	11	1	1	CIN2	高级别CIN病人	LEEP	1	（2016.1.1）1518171，CIN1，切缘（-）	LSIL	1	阴性
491	黄丽琴	1979-09-16	汉	武汉市青山区	36	4	639468	2B1814	2016-01-04	2016-01-09	张伶俐	体检发现宫颈病变9天。 患者既往月经规律，无异常阴道出血，2016年1月5日我院宫颈细胞学提示：“无上皮内病变或恶性病变（中度炎症）”。2016年1月5日外院25种高危型HPV提示：HPV16（+），HPV39（+），其余HPV型阴性。2016年1月11日外院行宫颈活检，术后组织病检报告提示：“慢性宫颈炎伴糜烂，局部CIN3级并累及腺体”。门诊以“宫颈病变：CIN3级、累腺”收入院。	体检发现	体检发现	16,39+	阳性	16/18+		正常	否	正常	1	14,5-6/30，26岁，G2P1A1。	2	1至3次	2	1	1至2次	2	宫颈中度糜烂、肥大，双侧附件有增厚。	中度	2	0	体检发现宫颈病变9天。 患者既往月经规律，无异常阴道出血，2016年1月5日我院宫颈细胞学提示：“无上皮内病变或恶性病变（中度炎症）”。2016年1月5日外院25种高危型HPV提示：HPV16（+），HPV39（+），其余HPV型阴性。2016年1月11日外院行宫颈活检，术后组织病检报告提示：“慢性宫颈炎伴糜烂，局部CIN3级并累及腺体”。门诊以“宫颈病变：CIN3级、累腺”收入院。	2016.1.14，慢性宫颈炎伴糜烂，局部CIN3级累腺。	CIN3	2016-01-14	2016-01-15	1	1	3	CIN3	高级别CIN病人	CKC	2	2016.1.19（1600712）慢性宫颈炎伴纳氏囊肿，鳞化及乳头状糜烂，小区鳞状上皮呈CIN2级，切缘鳞状上皮增生。	CIN2	0	阴性
492	周君	1991-12-01	汉族	湖北省孝感市孝南区	24	1	637413	2B1804	2016-01-04	2016-01-07	吴绪峰，高晗	体检发现宫颈病变近1月余 患者1月前自然流产后，来我院行宫颈检查：12种高危型HPV阳性，11月26日宫颈TBS示：非典型鳞状细胞（ASC-US）；宫颈DNA:出血高倍体细胞，DNA指数>2.5倍的细胞数：13个，建议活检。2015年12月4日我院行阴道镜检，镜下取宫颈3、6、9、12点活检（病案号：1516928）提示：慢性宫颈炎，小区鳞状上皮呈CIN1-2级。患者无同房后出血、无阴道排液、无腹痛、腹胀无尿频等不适。	体检发现	体检发现	其它+	阳性	其它+		ASCUS	是	低级别	0	16,2/28，未见有性出血史，G1A1	1	1至3次	2	0	0次	1	2015.12.23，宫颈光滑，余（-）	无	0	0	体检发现宫颈病变近1月余 患者1月前自然流产后，来我院行宫颈检查：12种高危型HPV阳性，11月26日宫颈TBS示：非典型鳞状细胞（ASC-US）；宫颈DNA:出血高倍体细胞，DNA指数>2.5倍的细胞数：13个，建议活检。2015年12月4日我院行阴道镜检，镜下取宫颈3、6、9、12点活检（病案号：1516928）提示：慢性宫颈炎，小区鳞状上皮呈CIN1-2级。患者无同房后出血、无阴道排液、无腹痛、腹胀无尿频等不适。	（2015.12.9）：镜下取宫颈3、6、9、12点活检（病案号：1516928）提示：慢性宫颈炎，小区鳞状上皮呈CIN1-2级。	CIN2	2015-12-09	2016-01-05	27	1	1	CIN1-2级	高级别CIN病人	LEEP	1	（2016.1.6）1600150，阴性	慢性宫颈炎	1	阴性
493	张婷	1993-01-23	汉	湖北省武汉市武昌中南国际城	22	1	637542	2B1805	2016-01-05	2016-01-10	吴绪峰，高晗	白带异常1月，发现宫颈病变1月。 患者1月来无明显诱因出现白带异常，量多，无异味，淡黄色，呈豆渣样，偶感腰酸。患者于2015年12月7日在我院行宫颈TBS提示ASCUS；DNA定量细胞学监测提示：出现高倍体细胞，DNA指数＞2.5的细胞数：2个。于2015年12月16日在我院查宫颈HPV提示12种高危HPV、HPV16型阳性；阴道镜检查，镜下取宫颈4点活检（病检号：1517347）提示：慢性宫颈炎伴鳞化，局灶区CIN2级累及腺体。门诊以“CIN2”收入院。	白带异常	白带异常	16+	阳性	16/18+		ASCUS	是	低级别	1	14,5/40，G2A2	2	1至3次	2	0	0次	1	2015.12.24，宫颈光滑，余（-）	无	0	0	白带异常1月，发现宫颈病变1月。 患者1月来无明显诱因出现白带异常，量多，无异味，淡黄色，呈豆渣样，偶感腰酸。患者于2015年12月7日在我院行宫颈TBS提示ASCUS；DNA定量细胞学监测提示：出现高倍体细胞，DNA指数＞2.5的细胞数：2个。于2015年12月16日在我院查宫颈HPV提示12种高危HPV、HPV16型阳性；阴道镜检查，镜下取宫颈4点活检（病检号：1517347）提示：慢性宫颈炎伴鳞化，局灶区CIN2级累及腺体。门诊以“CIN2”收入院。	2015.12.16（1517347），患者于2015年12月7日在我院行宫颈TBS提示ASCUS；DNA定量细胞学监测提示：出现高倍体细胞，DNA指数＞2.5的细胞数：2个。于2015年12月16日在我院查宫颈HPV提示12种高危HPV、HPV16型阳性；阴道镜检查，镜下取宫颈4点活检（病检号：1517347）提示：慢性宫颈炎伴鳞化，局灶区CIN2级累及腺体。	CIN2	2015-12-16	2016-01-06	21	1	1	CIN2	高级别CIN病人	LEEP	1	2016.1.8（1600211），CIN1-2，切缘（-）	CIN2	0	阴性
494	周静	1987-06-17	汉	武汉市汉阳区	28	2	637569	2B1809	2016-01-06	2016-01-11	张伶俐	体检发现宫颈病变2月余。 患者2015年10月20日因宫腔粘连分离术后来我院复查行宫颈细胞学检查提示：上皮内高度病变，建议阴道镜检查及活检。2015年12月29日我院阴道镜检查见：颜色浓，厚，浑浊或不透明边界清晰细小而规则，镶嵌转化区内病变，腺管开口堵塞隆起，碘试验不着色。行宫颈活检术，取宫颈4,6,9,12点活检组织送病检，病检结果提示：（宫颈4,6,9,12点活检组织）慢性宫颈炎伴鳞化，小区鳞状上皮呈CIN2-3级累及腺体。患者2015年2月27日我院宫颈细胞学TBS检查提示：非典型鳞状上皮细胞。DNA定量细胞学提示：出现高倍体细胞，DNA指数＞2.5的细胞数：95个。13种高位HPV阳性（1.6×104）。门诊以“宫颈病变CIN3级”收入院。	体检发现	体检发现					HSIL	是	高级别	1	12,6/28-30,20岁，G3P0A3	3	1至3次	2	0	0次	1	宫颈轻度糜烂，肥大，余（-）	轻度	1	0	体检发现宫颈病变2月余。 患者2015年10月20日因宫腔粘连分离术后来我院复查行宫颈细胞学检查提示：上皮内高度病变，建议阴道镜检查及活检。2015年12月29日我院阴道镜检查见：颜色浓，厚，浑浊或不透明边界清晰细小而规则，镶嵌转化区内病变，腺管开口堵塞隆起，碘试验不着色。行宫颈活检术，取宫颈4,6,9,12点活检组织送病检，病检结果提示：（宫颈4,6,9,12点活检组织）慢性宫颈炎伴鳞化，小区鳞状上皮呈CIN2-3级累及腺体。患者2015年2月27日我院宫颈细胞学TBS检查提示：非典型鳞状上皮细胞。DNA定量细胞学提示：出现高倍体细胞，DNA指数＞2.5的细胞数：95个。13种高位HPV阳性（1.6×104）。门诊以“宫颈病变CIN3级”收入院。	2015.12.29，病检结果提示：（宫颈4,6,9,12点活检组织）慢性宫颈炎伴鳞化，小区鳞状上皮呈CIN2-3级累及腺体。	CIN2-3	2015-12-29	2016-01-07	9	1	2	CIN3	高级别CIN病人	LEEP	1	2016.1.13，慢性宫颈炎症伴纳氏囊肿及鳞化，局灶区呈高级别鳞状上皮内病变CIN2-3级累腺，切缘鳞状上皮增生。	CIN3	0	阴性
495	朱晓云	1984-09-10	汉族	湖北省武穴市	31	3	637756	2B1806	2016-01-06	2016-01-11		白带异常6月，发现宫颈病变21天。 患者6月来无明显诱因出现白带异常，量多，有异味，无接触性出血。患者于2015年12月14日在湖北省武穴市保健院行宫颈活检：慢性宫颈炎伴鳞化，乳头状糜烂，CIN3级，累及腺体，于2015年12月22日在我院查宫颈HPV提示高危型HPV16、39阳性，阴道B超提示：子宫声像图未见明显异常，宫内节育器，陶氏腔积液（陶氏腔内见1.5×2.3×0.9cm等液性暗区）。门诊以“CIN3”收入院。	白带异常	白带异常	16,39+	阳性	16/18+					1	15,5/28,25岁，G2P2	2	1至3次	2	2	1至2次	2	2015.12.28，宫颈轻度糜烂，余（-）	轻度	1	0	白带异常6月，发现宫颈病变21天。 患者6月来无明显诱因出现白带异常，量多，有异味，无接触性出血。患者于2015年12月14日在湖北省武穴市保健院行宫颈活检：慢性宫颈炎伴鳞化，乳头状糜烂，CIN3级，累及腺体，于2015年12月22日在我院查宫颈HPV提示高危型HPV16、39阳性，阴道B超提示：子宫声像图未见明显异常，宫内节育器，陶氏腔积液（陶氏腔内见1.5×2.3×0.9cm等液性暗区）。门诊以“CIN3”收入院。	2015.12.14（外院），患者于2015年12月14日在湖北省武穴市保健院行宫颈活检：慢性宫颈炎伴鳞化，乳头状糜烂，CIN3级，累及腺体，于2015年12月22日在我院查宫颈HPV提示高危型HPV16、39阳性。	CIN3	2015-12-14	2016-01-07	24	1	3	CIN3	高级别CIN病人	LEEP	1	2016.1.8（1600249），CIN1，切缘（-）	LSIL	1	阴性
496	白红平	1977-10-22	汉	湖北省孝感市	38	4	638850	2B1818	2016-01-11	2016-01-15	汪黎明	体检发现宫颈病变13月。 患者于2014年10月15日在我院体检行宫颈刮片镜检，提示良性反应性病变；HPV分型检查提示：“33、39亚型阳性”，给予“辛复林”阴塞3个月，2015年6月复查，诉“12种高危型HPV阳性，HPV16/18型阴性”，盆腔彩超提示：“子宫声像图未见明显异常”，2015年12月28日我院行电子阴道镜筛查提示：“高度CIN（HSIL）”，其后出现阴道淋漓出血11天。2015年12月30日我院行宫颈3、6、9、12点活检组织病理检查提示：“（宫颈组织）慢性宫颈炎，鳞状上皮呈高级别上皮内病变（CIN2-3级累及腺体）”，未予处理。今来我院，以“宫颈病变：CIN3级”收入院。	体检发现	体检发现	33,39+	阳性	其它+		正常	否	正常	1	13,4/30,22岁，G3P1A2。	3	1至3次	2	1	1至2次	2	阴道少量出血，宫颈光滑，血染。	无	0	1	体检发现宫颈病变13月。 患者于2014年10月15日在我院体检行宫颈刮片镜检，提示良性反应性病变；HPV分型检查提示：“33、39亚型阳性”，给予“辛复林”阴塞3个月，2015年6月复查，诉“12种高危型HPV阳性，HPV16/18型阴性”，盆腔彩超提示：“子宫声像图未见明显异常”，2015年12月28日我院行电子阴道镜筛查提示：“高度CIN（HSIL）”，其后出现阴道淋漓出血11天。2015年12月30日我院行宫颈3、6、9、12点活检组织病理检查提示：“（宫颈组织）慢性宫颈炎，鳞状上皮呈高级别上皮内病变（CIN2-3级累及腺体）”，未予处理。今来我院，以“宫颈病变：CIN3级”收入院。	2015.12.30：宫颈3、6、9、12点活检组织病理检查提示：“（宫颈组织）慢性宫颈炎，鳞状上皮呈高级别上皮内病变（CIN2-3级累及腺体）”。	CIN2-3	2015-12-30	2016-01-14	15	1	2	CIN3	高级别CIN病人	CKC	2	2016.1.21（1600607）：慢性宫颈炎伴鳞化，部分区呈高级别鳞状上皮内病变CIN3级累腺，切缘鳞状上皮增生。	CIN3	0	阴性
497	谭嫚	1987-05-24	汉族	江夏区	28	2	638862	2B1816	2016-01-11	2016-01-23	张伶俐	同房后出血2次 患者既往月经规律，无异常阴道出血，近1月患者性生活后出现间断少量出血2次，伴性交痛，期间伴阴道分泌物增多，无腹痛、发热、月经改变、尿频尿急不适,2015年12月25日我院 TCT+Cervistat报告提示：“HSIL”，高危型H阳性(16,31,335,52,58亚型):2015年12月31日我院行阴道镜+宫颈活检，阴道镜见：轮廓粗糙不平，异常血管转化区内病变腺体开口增多，碘试验不着色。建议宫颈活检。宫颈活检取宫颈5,6,8,12点活检组织，病理诊断提示：(宫颈5,6,8,12点活检组织)鳞状细胞原位癌累及腺体，局灶区可疑间质浸润，建议进一步检查明确诊断。”今来我院，要求治疗，门诊遂以“宫颈原位癌?”收入院。患者起病来，精神、食欲、睡眠尚可、大小便正常，体重无改变。	同房出血	阴道/同房出血	16,31,35,52,58+	阳性	16/18+		HSIL	是	高级别	1	初15岁，4/30d，26岁结婚，G1P0A1，Lmp2016-1-4	1	1至3次	2	0	0次	1	宫颈：中度糜烂，接触性出血	中度	2	1	同房后出血2次 患者既往月经规律，无异常阴道出血，近1月患者性生活后出现间断少量出血2次，伴性交痛，期间伴阴道分泌物增多，无腹痛、发热、月经改变、尿频尿急不适,2015年12月25日我院 TCT+Cervistat报告提示：“HSIL”，高危型H阳性(16,31,335,52,58亚型):2015年12月31日我院行阴道镜+宫颈活检，阴道镜见：轮廓粗糙不平，异常血管转化区内病变腺体开口增多，碘试验不着色。建议宫颈活检。宫颈活检取宫颈5,6,8,12点活检组织，病理诊断提示：(宫颈5,6,8,12点活检组织)鳞状细胞原位癌累及腺体，局灶区可疑间质浸润，建议进一步检查明确诊断。”今来我院，要求治疗，门诊遂以“宫颈原位癌?”收入院。患者起病来，精神、食欲、睡眠尚可、大小便正常，体重无改变。	2015-12-31阴道镜+宫颈活检：宫颈鳞状细胞原位癌累腺，局灶区可疑间质浸润	CIN3	2015-12-31	2016-01-13	13	1	3	宫颈原位癌	高级别CIN病人	CKC	2	2016-1-18（1600562）：宫颈原位癌累腺，切缘鳞状上皮增生	CIN3	0	阴性
498	孙春红	1971-03-10	汉	武汉市虎泉	44	5	639257	2B1815	2016-01-13	2016-01-18	陈德军	同房后间断阴道出血1年。 既往月经规律5/25-26，量中，无痛经，LMP2016年1月7日。患者于1年前性生活后出现间断少量出血，2015年12月7日我院TCT报告提示：“AS-CUS”，并检测高危型HPV阳性，遂行阴道镜+宫颈活检，术后组织病检报告提示：“慢性宫颈炎伴鳞化，局灶区呈高级别鳞状上皮内病变（CIN2-3）累及腺体”，今来我院，门诊以“CIN2-3累腺”收入院。	同房出血	阴道/同房出血	+	阳性			ASCUS	是	低级别	1	14,5/25-26,25岁，G2P2A0。	2	1至3次	2	2	1至2次	2	阴性	无	0	0	同房后间断阴道出血1年。 既往月经规律5/25-26，量中，无痛经，LMP2016年1月7日。患者于1年前性生活后出现间断少量出血，2015年12月7日我院TCT报告提示：“AS-CUS”，并检测高危型HPV阳性，遂行阴道镜+宫颈活检，术后组织病检报告提示：“慢性宫颈炎伴鳞化，局灶区呈高级别鳞状上皮内病变（CIN2-3）累及腺体”，今来我院，门诊以“CIN2-3累腺”收入院。	2015.12.7：慢性宫颈炎伴鳞化，局灶区呈CIN2-3级累腺。	CIN2-3	2015-12-07	2016-01-14	38	2	2	CIN3累腺	高级别CIN病人	CKC	2	2016.1.19（1600626）：1.慢性宫颈炎伴鳞化，部分区呈高级别鳞状上皮内病变CIN3级累腺，切缘鳞状上皮增生。2.宫颈管刮出物送检凝血块及少许破碎的颈管粘膜呈慢性宫颈炎改变及少许增生反应内膜，另见几小片游离的鳞状上皮呈CIN3级。	CIN3	0	阴性
499	郑秀兰	1972-10-23	汉	武汉市白沙洲	43	5	639663	2B1827	2016-01-15	2016-01-20	吴绪峰，高晗	体检发现宫颈病变近2月。 患者于2015年11月16日我院住院期间查TCT提示ASCUS：HPV提示16、31、33、35、52、58阳性。患者于2015年12月24日来我院复查，门诊查HPV（12+2）提示12种高危型阳性，16、18型阴性；TCT提示ASC-US：DNA提示高倍体细胞29个。宫颈2、6、10、12点活检组织病检提示慢性宫颈炎伴鳞化，部分区鳞状上皮CIN2-3级。门诊以CIN3收入院。	体检发现	体检发现	16,31+	阳性	16/18+		ASCUS	是	低级别	0	14,3-5/30，21岁，G9P2A7。	9	≥4次	3	2	1至2次	2	宫颈肥大，中度糜烂，余（-）。	中度	2	0	体检发现宫颈病变近2月。 患者于2015年11月16日我院住院期间查TCT提示ASCUS：HPV提示16、31、33、35、52、58阳性。患者于2015年12月24日来我院复查，门诊查HPV（12+2）提示12种高危型阳性，16、18型阴性；TCT提示ASC-US：DNA提示高倍体细胞29个。宫颈2、6、10、12点活检组织病检提示慢性宫颈炎伴鳞化，部分区鳞状上皮CIN2-3级。门诊以CIN3收入院。	2015.12.24：宫颈2、6、10、12点活检组织病检提示慢性宫颈炎伴鳞化，部分区鳞状上皮CIN2-3级。	CIN2-3	2015-12-24	2016-01-16	23	1	2	CIN3	高级别CIN病人	LEEP	1	2016.1.19（1600697）：CIN3，切缘可见CIN2.	CIN3	0	CIN2
500	付大学	1968-04-28	汉	武汉市汉阳区	47	6	640004	2B1831	2016-01-17	2016-01-24	JJ	体检发现CIN2-3 2年。 患者既往月经规律，2年前患者因体检在武汉市第五人民医院检查发现CIN2-3，2015年12月13日本院13种高危型HPV阳性，2015年12月22日行阴道镜+活检，术后我院宫颈活检示：慢性宫颈炎伴鳞化，部分区鳞状上皮呈CIN2-3，门诊以CIN2-3收入院。	体检发现	体检发现	+	阳性			HSIL	是	高级别	0	13,7/28,20岁，G2P1A1。	2	1至3次	2	1	1至2次	2	阴性	无	0	0	体检发现CIN2-3 2年。 患者既往月经规律，2年前患者因体检在武汉市第五人民医院检查发现CIN2-3，2015年12月13日本院13种高危型HPV阳性，2015年12月22日行阴道镜+活检，术后我院宫颈活检示：慢性宫颈炎伴鳞化，部分区鳞状上皮呈CIN2-3，门诊以CIN2-3收入院。	2015.12.22：阴道镜+宫颈活检：宫颈组织慢性宫颈炎伴鳞化，部分区鳞状上皮呈CIN2-3。	CIN2-3	2015-12-22	2016-01-17	26	1	2	CIN3	高级别CIN病人	CKC	2	2016.1.8：慢性宫颈炎，鳞状上皮增生，原锥切切口处可见出血，变性及散在炎症细胞浸润，子宫肌壁间平滑肌瘤2枚，子宫内膜呈增生样改变，双侧输卵管壁血管扩张，淤血。 2016.1.24：锥切术后病检：慢性宫颈炎，部分区鳞状上皮呈CIN2-3累腺，切缘鳞状上皮增生。	CIN3	0	阴性
501	杨毕丽	1977-10-08	汉	武汉如家和颐酒店管理有限公司	38	4	640844	2B1822	2016-01-21	2016-01-25	张伶俐	体检发现宫颈CIN3级病变21天。 患者既往月经规律，近2月月经量少，LMP13/1，呈褐色分泌物（仅用护垫即可），2天干净，无异常阴道出血。2015年12月30日于广州军区武汉总医院做常规妇检，行宫颈TBS+阴道镜+宫颈活检。TBS提示：低度上皮内病变；阴道镜示：1.阴道壁膨出。2.慢性宫颈炎。3.CIN？术后病检示：宫颈（5、6点）高级别上皮内病变（CIN2-3）；宫颈（9、12点）慢性子宫颈炎。2015年12月31日广州军区武汉总医院查HPV示：HPV高危亚型16阳性；AFP+CEA+CA125均正常。今来我院，门诊以“宫颈病变：CIN3级”收入院。	体检发现	体检发现	16+	阳性	16/18+		LSIL	是	低级别	0	16,5/25,22岁，G1P1A0。	1	1至3次	2	1	1至2次	2	阴性	无	0	0	体检发现宫颈CIN3级病变21天。 患者既往月经规律，近2月月经量少，LMP13/1，呈褐色分泌物（仅用护垫即可），2天干净，无异常阴道出血。2015年12月30日于广州军区武汉总医院做常规妇检，行宫颈TBS+阴道镜+宫颈活检。TBS提示：低度上皮内病变；阴道镜示：1.阴道壁膨出。2.慢性宫颈炎。3.CIN？术后病检示：宫颈（5、6点）高级别上皮内病变（CIN2-3）；宫颈（9、12点）慢性子宫颈炎。2015年12月31日广州军区武汉总医院查HPV示：HPV高危亚型16阳性；AFP+CEA+CA125均正常。今来我院，门诊以“宫颈病变：CIN3级”收入院。	2015.12.30，外院：宫颈高级别上皮内瘤变CIN2-3。	CIN2-3	2015-12-30	2016-01-22	23	1	2	CIN3	高级别CIN病人	CKC	2	2016.1.27（1601097）：慢性宫颈炎伴纳氏囊肿，极小区鳞状上皮呈CIN2-3级累腺，切缘鳞状上皮增生。	CIN3	0	阴性
502	黄黎黎	1985-11-11	汉	武汉市江汉区	30	3	644654	2B1830	2016-02-14	2016-02-18	吴绪峰，高晗	体检发现宫颈病变1月余。 患者于2016年1月2日于协和医院查宫颈TCT：LISL。1月21日于我院查宫颈HPV：12种HPV阳性。1月29日于我院行阴道活检，拟诊低度CIN，行宫颈活检，术后病理：（宫颈2、4、7、10点活检组织）慢性宫颈炎伴鳞化，部分区鳞状上皮呈CIN2-3级累及腺体。现患者要求进一步诊治，门诊以CIN3收入院。	体检发现	体检发现	+	阳性			LSIL	是	低级别	1	14,5/32-35,24岁，G2P1A1。	2	1至3次	2	1	1至2次	2	2016.1.22，宫颈光滑，余（-）。	无	0	0	体检发现宫颈病变1月余。 患者于2016年1月2日于协和医院查宫颈TCT：LISL。1月21日于我院查宫颈HPV：12种HPV阳性。1月29日于我院行阴道活检，拟诊低度CIN，行宫颈活检，术后病理：（宫颈2、4、7、10点活检组织）慢性宫颈炎伴鳞化，部分区鳞状上皮呈CIN2-3级累及腺体。现患者要求进一步诊治，门诊以CIN3收入院。	2016.1.21，宫颈活检，术后病理：（宫颈2、4、7、10点活检组织）慢性宫颈炎伴鳞化，部分区鳞状上皮呈CIN2-3级累及腺体。	CIN2-3	2016-01-21	2016-02-15	25	1	2	CIN3	高级别CIN病人	LEEP	1	2016.2.16（1601788）：CIN2-3，切缘（-）。	CIN3	0	阴性
503	毛小艳	1971-07-25	汉族	湖北武汉	44	5	644994	2B1833	2016-02-15	2016-02-21	DH	患者平素月经规律，末次月经为2016年2月9日，无异常阴道出血。因白带增多于2015年12月08日我院 TCT+Cervista报告提示：“AS-CUS”,2016年02月01日行阴道镜+宫颈活检，术后组织病检报告提示： “慢性宫颈炎伴鳞状上皮化生，局灶呈高级别鳞状上皮病变CⅠNI-IⅠ级”，期间伴阴道分泌物增多等 病史，无月经改变、尿频尿急不适，今来我院，要求治疗，门诊遂以“宫颈病变：CINI-I级”收入 院。患者起病来，精神、食欲、睡眠尚可、大小便正常，体重无改变	白带异常	白带异常					ASCUS	是	低级别	0	初13岁，6-7/25d，21岁结婚，G2P2A0，lmp2016-02-09	2	1至3次	2	2	1至2次	2	宫颈：中度糜烂，无举痛，余（-）	中度	2	0	患者平素月经规律，末次月经为2016年2月9日，无异常阴道出血。因白带增多于2015年12月08日我院 TCT+Cervista报告提示：“AS-CUS”,2016年02月01日行阴道镜+宫颈活检，术后组织病检报告提示： “慢性宫颈炎伴鳞状上皮化生，局灶呈高级别鳞状上皮病变CⅠNI-IⅠ级”，期间伴阴道分泌物增多等 病史，无月经改变、尿频尿急不适，今来我院，要求治疗，门诊遂以“宫颈病变：CINI-I级”收入 院。患者起病来，精神、食欲、睡眠尚可、大小便正常，体重无改变	2016年02月01日行阴道镜+宫颈活检，术后组织病检报告提示： “慢性宫颈炎伴鳞状上皮化生，局灶呈高级别鳞状上皮病变CⅠNI-IⅠ级”	CIN3	2016-02-01	2016-02-19	18	1	3	CINII-III	高级别CIN病人	CKC	2	2016-02-22（1602016） 术后病检：慢性宫颈炎伴鳞化，鳞状上皮增生	慢性宫颈炎	1	阴性
504	童汉英	1959-12-01	汉	武汉市青山	56	7	645156	2B1834	2016-02-16	2016-02-25	WW，FTF	绝经6年，发现宫颈病变1月余。 患者绝经6年，绝经后无异常阴道出血，2016年1月5日患者因白带增多就诊于我院徐东门诊，查宫颈HPV16型（+），18型（+），12种高危型HPV（+），2016年1月22日在我院徐东门诊行阴道镜检：慢性宫颈炎，2016年1月27日我院宫颈活检示：慢性宫颈炎，小区鳞状上皮呈CIN2-3，门诊以CIN3收入院。	白带异常	白带异常	16,18+	阳性	16/18+					0	14,4/30,23岁，G3P1A2，绝经6年	3	1至3次	2	1	1至2次	2	宫颈光滑，萎缩	无	0	0	绝经6年，发现宫颈病变1月余。 患者绝经6年，绝经后无异常阴道出血，2016年1月5日患者因白带增多就诊于我院徐东门诊，查宫颈HPV16型（+），18型（+），12种高危型HPV（+），2016年1月22日在我院徐东门诊行阴道镜检：慢性宫颈炎，2016年1月27日我院宫颈活检示：慢性宫颈炎，小区鳞状上皮呈CIN2-3，门诊以CIN3收入院。	2016.1.27：宫颈活检：慢性宫颈炎，小区鳞状上皮呈CIN2-3。	CIN2-3	2016-01-27	2016-02-17	21	1	2	1.CIN3。2.右附件囊肿。	高级别CIN病人	LEEP	1	2016.2.21：锥切术后病检：慢性宫颈炎，部分区呈CIN2-3累腺，病变呈多灶性，切缘鳞状上皮增生。 2016.2.25：全宫术病检：慢性宫颈炎伴纳氏囊肿，鳞状上皮增生，原Leep切口处可见出血、变性，子宫浆膜下肌瘤，子宫内膜呈增生样改变，副中肾囊肿，双侧输卵管管壁血管扩张，淤血。	CIN3	0	阴性
505	王席情	1970-01-14	汉	湖北省黄梅县	46	6	646414	2B1836	2016-02-22	2016-02-27	CDJ，LHY	体检发现宫颈病变2月余。 患者2015年12月体检发现宫颈病变。2015年9月同房后有阴道少量出血1次，自净，未治疗。2015年12月9日患者外院TCT示：HSIL，A9型阳性，行阴道镜+宫颈活检，拟诊：CIN病变？术后组织病检示：（宫颈3、8、6、12点）CIN2累腺，（颈管）颈管粘膜组织慢性炎。门诊以CIN2，中度贫血收入院。	同房出血	阴道/同房出血	其它	阳性	其它+		HSIL	是	高级别	1	13,5/25-32,19岁，G2P2A0。	2	1至3次	2	2	1至2次	2	宫颈中度糜烂，肥大。	中度	2	0	体检发现宫颈病变2月余。 患者2015年12月体检发现宫颈病变。2015年9月同房后有阴道少量出血1次，自净，未治疗。2015年12月9日患者外院TCT示：HSIL，A9型阳性，行阴道镜+宫颈活检，拟诊：CIN病变？术后组织病检示：（宫颈3、8、6、12点）CIN2累腺，（颈管）颈管粘膜组织慢性炎。门诊以CIN2，中度贫血收入院。	2015.12.9：外院阴道镜+活检：CIN2累腺，颈管粘膜组织慢性炎。	CIN2	2015-12-09	2016-02-24	77	2	1	CIN2	高级别CIN病人	CKC	2	2016.2.27：慢性宫颈炎伴鳞化及纳氏囊肿，鳞状上皮增生。	慢性宫颈炎	1	阴性
506	蒋延珍	1988-10-26	汉族	湖北武汉	27	2	646878	2B1835	2016-02-24	2016-02-29	ZLL	发现宫颈病变7月 患者平素月经规律，无异常阴道出血，阴道分泌物较多。2015-06-30我院TCT+Cervista报告提示：非典型鳞状上皮细胞，2015-07-01高危型HPV阳性，行阴道镜+宫颈活检，术后组织病检报告提示：“慢性宫颈炎，部分区CINI级”期间有外阴瘙痒等病史。2016-01-18我院复查高危型HPV阳性，行阴道镜+宫颈活检，术后组织病检报告提示：慢性宫颈炎伴乳头状糜烂，小区鳞状上皮CINII-III级。今来我院，门诊以“宫颈病变：CINII级”收入院。	白带异常	白带异常					ASCUS	是	低级别	0	初14岁，5-7/30-40d，25岁结婚，G2P1A1，lmp2016-02-08	2	1至3次	2	1	1至2次	2	宫颈：中度糜烂，肥大 余（-）	中度	2	0	发现宫颈病变7月 患者平素月经规律，无异常阴道出血，阴道分泌物较多。2015-06-30我院TCT+Cervista报告提示：非典型鳞状上皮细胞，2015-07-01高危型HPV阳性，行阴道镜+宫颈活检，术后组织病检报告提示：“慢性宫颈炎，部分区CIN2级”期间有外阴瘙痒等病史。2016-01-18我院复查高危型HPV阳性，行阴道镜+宫颈活检，术后组织病检报告提示：慢性宫颈炎伴乳头状糜烂，小区鳞状上皮CINII-III级。今来我院，门诊以“宫颈病变：CINII级”收入院。	“慢性宫颈炎，部分区CIN2级	CIN2	2016-01-18	2016-02-25	38	2	1	CINIII	高级别CIN病人	CKC	2	2016-02-28（1602295）术后病检：宫颈局灶低级别鳞状上皮内病变累及腺体，切缘未见病变累及，慢性宫颈炎伴鳞化	LSIL	1	阴性
507	叶友花	1978-11-11	汉	湖北省浠水县	37	4	647775	2B1838	2016-02-29	2016-03-04	吴绪峰，高晗	体检发现宫颈病变2月余。 2015年11月20日新疆石河子大学医学院第一附属医院常规体检，查宫颈HPV提示阳性，未做特殊治疗。2016年2月16日来我院就诊，门诊查阴道镜检拟诊：CIN待排：原始鳞状上皮（成熟），柱状上皮外移1，纳氏囊肿，化生鳞状上皮，薄的醋白上皮不规则，地图样边界，Lugo1’s：不着色。镜下取宫颈炎伴鳞状化，小区鳞状上皮呈CIN2-3级。门诊以CIN3收入院。	体检发现	体检发现	+	阳性						0	12,6-9/25-40,24岁，G3P2A1。	3	1至3次	2	2	1至2次	2	2016.2.12，宫颈中度糜烂，余（-）。	中度	2	0	体检发现宫颈病变2月余。 2015年11月20日新疆石河子大学医学院第一附属医院常规体检，查宫颈HPV提示阳性，未做特殊治疗。2016年2月16日来我院就诊，门诊查阴道镜检拟诊：CIN待排：原始鳞状上皮（成熟），柱状上皮外移1，纳氏囊肿，化生鳞状上皮，薄的醋白上皮不规则，地图样边界，Lugo1’s：不着色。镜下取宫颈炎伴鳞状化，小区鳞状上皮呈CIN2-3级。门诊以CIN3收入院。	2016.2.16：阴道镜检拟诊：CIN待排：原始鳞状上皮（成熟），柱状上皮外移1，纳氏囊肿，化生鳞状上皮，薄的醋白上皮不规则，地图样边界，Lugo1’s：不着色。镜下取宫颈炎伴鳞状化，小区鳞状上皮呈CIN2-3级。	CIN2-3	2016-02-16	2016-03-01	14	1	2	CIN3	高级别CIN病人	LEEP	1	2016.3.2,（1602511）：CIN3	CIN3	0	阴性
508	谌端平	1968-09-02	汉	武汉市汉阳区	47	6	647068	2B1837	2016-03-01	2016-03-11	吴绪峰，高晗	同房后出血半年。 患者2015年7月开始无明显诱因出现同房后出血，量少，点滴状。2015年12月22日于协和医院查宫颈TCT：HSILS。盆腔超声：子宫肌瘤（前臂见一大小约3.3×3.5cm低回声）；环位正常。2016年2月22日就诊于我院，查宫颈HPV：16型阳性。行阴道镜检提示：高度CIN病变，行宫颈活检（3,、6、9、12点）：慢性宫颈炎，鳞状上皮呈CIN2-3级。患者要求进一步治疗，门诊以CIN3收入院。	同房出血	阴道/同房出血	16+	阳性	16/18+		HSIL	是	高级别	0	15,7-10/30,25岁，G1P1。	1	1至3次	2	1	1至2次	2	宫颈重度糜烂。	重度	3	0	同房后出血半年。 患者2015年7月开始无明显诱因出现同房后出血，量少，点滴状。2015年12月22日于协和医院查宫颈TCT：HSILS。盆腔超声：子宫肌瘤（前臂见一大小约3.3×3.5cm低回声）；环位正常。2016年2月22日就诊于我院，查宫颈HPV：16型阳性。行阴道镜检提示：高度CIN病变，行宫颈活检（3,、6、9、12点）：慢性宫颈炎，鳞状上皮呈CIN2-3级。患者要求进一步治疗，门诊以CIN3收入院。	2016.2.22，阴道镜检提示：高度CIN病变，行宫颈活检（3,、6、9、12点）：慢性宫颈炎，鳞状上皮呈CIN2-3级。	CIN2-3	2016-02-22	2016-03-02	9	1	2	CIN3	高级别CIN病人	LEEP	1	2016.3.3（16026009）：CIN2-3，病变呈多灶性。	CIN3	0	阴性
509	蒋桂喜	1973-04-05	汉	湖北省潜江市	42	5	648036	2B1842	2016-03-01	2016-03-11	吴绪峰，高晗	体检发现宫颈病变13天。 患者2016年2月16日于熊口农场医院行宫颈HPV：8种高危型阳性。TCT：ASC-US。于2016年2月23日就诊于协和医院，行宫颈活检（2、5、7、10点）：子宫颈鳞状上皮高级别上皮内瘤变（CIN2-3）累及腺体（10点CIN病变组织游离）。患者自觉近2日白带增多，患者要求进一步诊治，门诊以CIN3收入院。	体检发现	体检发现	+	阳性			ASCUS	是	低级别	1	13,6/27-30,21岁，G4P1A3。	4	≥4次	3	1	1至2次	2	宫颈肥大，轻度糜烂，余（-）。	轻度	1	0	体检发现宫颈病变13天。 患者2016年2月16日于熊口农场医院行宫颈HPV：8种高危型阳性。TCT：ASC-US。于2016年2月23日就诊于协和医院，行宫颈活检（2、5、7、10点）：子宫颈鳞状上皮高级别上皮内瘤变（CIN2-3）累及腺体（10点CIN病变组织游离）。患者自觉近2日白带增多，患者要求进一步诊治，门诊以CIN3收入院。	2016.2.23.宫颈活检（2、5、7、10点）：子宫颈鳞状上皮高级别上皮内瘤变（CIN2-3）累及腺体（10点CIN病变组织游离）。	CIN2-3	2016-02-23	2016-03-02	8	1	2	CIN3	高级别CIN病人	LEEP	1	2016.3.3（1602603）：CIN3累腺，多灶性，切缘CIN3。	CIN3	0	CIN3
510	王国荣	1983-02-06	汉	武汉市洪山区	33	3	648169	2B1840	2016-03-02	2016-03-09	ZLL	体检发现宫颈上皮内瘤变半年。 患者既往月经规律，患者性生活后无出血，阴道分泌物量中，2015年8月15日在我院体检宫颈分泌物高危型HPV 58阳性，2015年8月17日我院TCT示：ASCUS，2015年8月31日我院TCT示上皮内低度瘤变，于2016年1月30日在我院行阴道镜+活检，术后病检示：慢性宫颈炎伴鳞化，部分鳞状上皮呈CIN2-3，门诊以CIN3收入院。	体检发现	体检发现	58+	阳性	其它+		ASCUS	是	低级别	0	13,6/35,32岁，G1P0A1。	1	1至3次	2	0	0次	1	宫颈光滑	无	0	0	体检发现宫颈上皮内瘤变半年。 患者既往月经规律，患者性生活后无出血，阴道分泌物量中，2015年8月15日在我院体检宫颈分泌物高危型HPV 58阳性，2015年8月17日我院TCT示：ASCUS，2015年8月31日我院TCT示上皮内低度瘤变，于2016年1月30日在我院行阴道镜+活检，术后病检示：慢性宫颈炎伴鳞化，部分鳞状上皮呈CIN2-3，门诊以CIN3收入院。	2016.1.30：我院行阴道镜+活检，术后病检示：慢性宫颈炎伴鳞化，部分鳞状上皮呈CIN2-3	CIN2-3	2016-01-30	2016-03-04	34	2	2	CIN3	高级别CIN病人	LEEP	1	2016.3.9：慢性宫颈炎伴鳞化，鳞状上皮增生。	慢性宫颈炎	1	阴性
511	代平芳	1964-10-07	汉	武汉市青山区	51	7	648748	2B1846	2016-03-05	2016-03-11	ZLL	接触性阴道出血1年。 患者既往月经规律，近一年月经不规则，无异常阴道出血，近1年患者性生活后出现间断少量出血，2016年1月4日外院TCT示：HSIL，2016年1月4日13种高危型HPV阳性，2016年1月27日本院阴道镜+活检，术后病检示：CIN2-3，门诊以宫颈病变CIN2-3收入院。	同房出血	阴道/同房出血	+	阳性			HSIL	是	高级别	0	15,5/25-30,24岁，G1P1A0。	1	1至3次	2	1	1至2次	2	宫颈光滑，肥大，纳氏囊肿	无	0	0	接触性阴道出血1年。 患者既往月经规律，近一年月经不规则，无异常阴道出血，近1年患者性生活后出现间断少量出血，2016年1月4日外院TCT示：HSIL，2016年1月4日13种高危型HPV阳性，2016年1月27日本院阴道镜+活检，术后病检示：CIN2-3，门诊以宫颈病变CIN2-3收入院。	2016.2.1：我院阴道镜+活检：慢性宫颈炎，CIN2-3。	CIN2-3	2016-02-01	2016-03-07	35	2	2	CIN3	高级别CIN病人	LEEP	1	2016.3.11：慢性宫颈炎，局灶区鳞状上皮呈CIN2-3累腺，切缘鳞状上皮增生。	CIN3	0	阴性
512	安京荣	1970-05-20	汉	广埠屯722研究所	45	6	650359	2B1866	2016-03-13	2016-03-18	DJ,WY	发现宫颈上皮内瘤变6天。 患者既往月经规律，2015年12月31日外院TCT示：有非典型细胞，性质不明，不排除重度非典型增生，2016年3月7日12种高危型HPV阳性，行阴道镜+活检，术后组织病检示：慢性宫颈炎伴鳞化，小区呈CIN2-3级，门诊以宫颈病变CIN2-3收入院。	体检发现	体检发现	+	阳性			ASC-H	是	高级别	0	14,4/26,24岁，G4P1A3。	4	≥4次	3	1	1至2次	2	宫颈肥大	无	0	0	发现宫颈上皮内瘤变6天。 患者既往月经规律，2015年12月31日外院TCT示：有非典型细胞，性质不明，不排除重度非典型增生，2016年3月7日12种高危型HPV阳性，行阴道镜+活检，术后组织病检示：慢性宫颈炎伴鳞化，小区呈CIN2-3级，门诊以宫颈病变CIN2-3收入院。	2016.3.10：行阴道镜+活检，术后组织病检示：慢性宫颈炎伴鳞化，小区呈CIN2-3级	CIN2-3	2016-03-10	2016-03-14	4	1	2	CIN2-3	高级别CIN病人	LEEP	1	2016.3.18：慢性宫颈炎伴纳氏囊肿及鳞化，部分区呈CIN2-3累腺，切缘鳞状上皮增生。	CIN3	0	阴性
513	范建玲	1972-03-19	汉	武汉东湖	43	5	649910	2B1848	2016-03-13	2016-03-16	吴绪峰，高晗	体检发现宫颈病变10余天。 患者于2016年2月27日在本院体检，查HPV（12+2）：16型，余阴性；宫颈TCT：未见上皮内病变细胞或恶性细胞；DNA定量细胞学检查：出现高倍体细胞，DNA指数＞2.5的细胞数：2个。于2016年3月4日本院行电子阴道镜活检，拟诊：低度CIN病变，病检结果：（宫颈4、7、10、12点组织）慢性宫颈炎伴鳞化，部分鳞状上皮呈高级别鳞状上皮内病变（CIN2-3级）。门诊以CIN3收入院。	体检发现	体检发现	16+	阳性	16/18+		正常	否	正常	0	13,4/25,22岁，G3P2A1。	3	1至3次	2	2	1至2次	2	2016.3.7，宫颈轻度糜烂，肥大，余（-）。	轻度	1	0	体检发现宫颈病变10余天。 患者于2016年2月27日在本院体检，查HPV（12+2）：16型，余阴性；宫颈TCT：未见上皮内病变细胞或恶性细胞；DNA定量细胞学检查：出现高倍体细胞，DNA指数＞2.5的细胞数：2个。于2016年3月4日本院行电子阴道镜活检，拟诊：低度CIN病变，病检结果：（宫颈4、7、10、12点组织）慢性宫颈炎伴鳞化，部分鳞状上皮呈高级别鳞状上皮内病变（CIN2-3级）。门诊以CIN3收入院。	2016.3.4：（宫颈4、7、10、12点组织）慢性宫颈炎伴鳞化，部分鳞状上皮呈高级别鳞状上皮内病变（CIN2-3级）	CIN2-3	2016-03-04	2016-03-14	10	1	2	CIN3	高级别CIN病人	LEEP	1	2016.3.15（1603279）：CIN2-3，切缘（-）。	CIN3	0	阴性
514	盛秋君	1989-08-08	汉族	湖北武汉	26	2	650648	2B1856	2016-03-14	2016-03-20	吴维	体检发现宫颈病变5天 患者2015.06因环异卫在我院行宫颈腔镜联合检查取环术，术前常规体检时TCT（-），高危型HPV（+），2016-01-24在我院复查TCT：非典型鳞状细胞，高危型HPV（+），2016.03.09在我院宫颈活检提示：CINII级，有同房后接触性出血1次，无白带增多等症，今来我院，要求治疗，门诊遂以：宫颈病变：CINII级 收入院	体检发现	体检发现	+	阳性			ASCUS	是	低级别	0	初14岁，7/37d，21岁结婚，G1P1A0，lmp2016-02-25	1	1至3次	2	1	1至2次	2	宫颈：轻度糜烂，肥大，余（-）	轻度	1	0	体检发现宫颈病变5天 患者2015.06因环异卫在我院行宫颈腔镜联合检查取环术，术前常规体检时TCT（-），高危型HPV（+），2016-01-24在我院复查TCT：非典型鳞状细胞，高危型HPV（+），2016.03.09在我院宫颈活检提示：CINII级，有同房后接触性出血1次，无白带增多等症，今来我院，要求治疗，门诊遂以：宫颈病变：CINII级 收入院	2016-03-09 宫颈活检：CINII级	CIN2	2016-03-09	2016-03-16	7	1	1	CINII	高级别CIN病人	CKC	2	2016-03-18（1603474）术后病检：慢性宫颈炎伴纳氏囊肿及鳞化，小区CINI级，切缘鳞状上皮增生	慢性宫颈炎	1	阴性
515	李珍红	1974-01-03	汉	武汉	42	5	650679	2B1849	2016-03-16	2016-03-20	吴绪峰，高晗	阴道出血18天，发现宫颈病变9天。 患者平时月经不规则，末次月经2016年2月5日，患者于2016年2月28日晨起时无明显诱因出现阴道出血，量少、点滴状，间断状，淡红色，未予治疗。2016年3月7日患者于武汉瑞泰兰丁检验所查宫颈细胞学结果：高级别鳞状上皮内病变。于2016年3月9于我院就诊，查HPV提示：HPV16型（+），2016年3月14日宫颈活检结果回报：慢性宫颈炎，局灶区鳞状上皮呈高级别上皮内病变（CIN2-3级）。门诊以CIN3收入院。	阴道出血	阴道/同房出血	16+	阳性	16/18+		HSIL	是	高级别	0	13,2-3/30-50,22岁，G1P1A0。	1	1至3次	2	1	1至2次	2	2016.2.5，宫颈轻度糜烂，余（-）。	轻度	1	0	阴道出血18天，发现宫颈病变9天。 患者平时月经不规则，末次月经2016年2月5日，患者于2016年2月28日晨起时无明显诱因出现阴道出血，量少、点滴状，间断状，淡红色，未予治疗。2016年3月7日患者于武汉瑞泰兰丁检验所查宫颈细胞学结果：高级别鳞状上皮内病变。于2016年3月9于我院就诊，查HPV提示：HPV16型（+），2016年3月14日宫颈活检结果回报：慢性宫颈炎，局灶区鳞状上皮呈高级别上皮内病变（CIN2-3级）。门诊以CIN3收入院。	2016.3.14,（1603045）：宫颈活检结果回报：慢性宫颈炎，局灶区鳞状上皮呈高级别上皮内病变（CIN2-3级）。	CIN2-3	2016-03-14	2016-03-17	3	1	2	CIN3	高级别CIN病人	LEEP	1	2016.3.18（1603503）：CIN2-3级累腺。	CIN3	0	阴性
516	熊玲	1973-11-08	汉	安徽省淮北市	42	5	651362	2B1847	2016-03-17	2016-03-21	吴绪峰，高晗	发现宫颈病变5天。 患者因“阴道不规则出血”于2016年1月14日就诊于淮北市人民医院，查宫颈HPV：高危型（33型）阳性。TCT：阴性。2016年3月12日行宫颈活检术后病理（宫颈6、12点）：子宫颈慢性炎性糜烂，CIN2-3级。2016年3月17日于我院查盆腔超声提示：子宫声像图未见明显异常；宫内节育器；双侧附件增宽（左侧附件厚1.2cm，右侧附件厚1.2cm）。患者要求进一步诊治，门诊以CIN3收入院。	阴道出血	阴道/同房出血	33+	阳性	其它+		正常	否	正常	0	12,7/30,22岁，G4P1A3。	4	≥4次	3	1	1至2次	2	2016.2.26，宫颈光滑，余（-）。	无	0	0	发现宫颈病变5天。 患者因“阴道不规则出血”于2016年1月14日就诊于淮北市人民医院，查宫颈HPV：高危型（33型）阳性。TCT：阴性。2016年3月12日行宫颈活检术后病理（宫颈6、12点）：子宫颈慢性炎性糜烂，CIN2-3级。2016年3月17日于我院查盆腔超声提示：子宫声像图未见明显异常；宫内节育器；双侧附件增宽（左侧附件厚1.2cm，右侧附件厚1.2cm）。患者要求进一步诊治，门诊以CIN3收入院。	2016.3.12，外院，CIN2-3。	CIN2-3	2016-03-12	2016-03-19	7	1	2	CIN3	高级别CIN病人	LEEP	1	2016.3.20（1603578）病灶呈多灶性，切缘（-）。	慢性宫颈炎	1	阴性
517	蒋清	1984-04-27	汉族	湖北武汉	31	3	651525	2B1858	2016-03-18	2016-03-25	PYQ	检查发现宫颈病变20余天 患者既往月经规律，无异常阴道出血，2016-02-24日因白带增多在武汉市一医院TCT检查示：低级别上皮内瘤变，高危型HPV阳性。2016-03-11我院行阴道镜+宫颈活检，术后组织病检报告提示：“1. （宫颈3、6、9、12点组织）慢性宫颈炎，鳞状上皮呈高级别上皮内病变CINII-III累及腺体”；2. （阴道壁组织）VAINII，免疫组化结果显示：P16(+)，ki-67(Li约60%）”，期间伴阴道分泌物增多等病史，无发热、月经改变不适，今来我院，要求治疗，门诊遂以“CINIII级、VAINII”收入院。	体检发现	体检发现	+	阳性			LSIL	是	低级别	1	初13岁，3/28d，未婚，G1P0A1，lmp2016-03-05	1	1至3次	2	0	0次	1	妇检（-）	无	0	0	检查发现宫颈病变20余天 患者既往月经规律，无异常阴道出血，2016-02-24日因白带增多在武汉市一医院TCT检查示：低级别上皮内瘤变，高危型HPV阳性。2016-03-11我院行阴道镜+宫颈活检，术后组织病检报告提示：“1. （宫颈3、6、9、12点组织）慢性宫颈炎，鳞状上皮呈高级别上皮内病变CINII-III累及腺体”；2. （阴道壁组织）VAINII，免疫组化结果显示：P16(+)，ki-67(Li约60%）”，期间伴阴道分泌物增多等病史，无发热、月经改变不适，今来我院，要求治疗，门诊遂以“CINIII级、VAINII”收入院。	2016-03-11我院行阴道镜+宫颈活检，术后组织病检报告提示：“1. （宫颈3、6、9、12点组织）慢性宫颈炎，鳞状上皮呈高级别上皮内病变CINII-III累及腺体”；2. （阴道壁组织）VAINII，免疫组化结果显示：P16(+)，ki-67(Li约60%）”	CIN2-3	2016-03-11	2016-03-21	10	1	2	1. CINIII 2. VAINII 3. 系统性红斑狼疮	高级别CIN病人	CKC	2	2016-03-24（1603744）:1. 阴道壁组织被覆鳞状上皮呈轻度不典型增生；2. VINII级；3. 外阴组织被覆鳞状上皮呈轻度不典型增生；4.外阴组织被覆鳞状上皮增生，局灶区呈轻度不典型增生；5. （锥切组织）慢性宫颈炎伴鳞化，极小区呈高级别鳞状上皮内病变CINII-III累腺，切缘鳞状上皮增生	CIN3	0	阴性
518	王喜兰	1975-08-03	汉族	湖北武汉	40	5	651683	2B1853	2016-03-20	2016-03-24	WXF、GH	同房后出血4年，发现宫颈病变2月余 患者2012年开始无明显诱因出现同房后阴道出血，无白带异常、腹痛等不适。2016-01-13我院查宫颈HPV：高危型阳性。TCT：ASC-US。DNA倍体：出现高倍体细胞，DNA指数>2.5的细胞数45个。宫颈活检：慢性宫颈炎伴鳞化，小区CINI-II。门诊以“CINII”收入院。	同房出血	阴道/同房出血					ASCUS	是	低级别	0	17,7-8/15-30，2016.03.01，20y，G5P1A4，2008年上环	5	≥4次	3	1	1至2次	2	宫颈环，上层见纳氏囊肿，余（-）	无	0	0	同房后出血4年，发现宫颈病变2月余 患者2012年开始无明显诱因出现同房后阴道出血，无白带异常、腹痛等不适。2016-01-13我院查宫颈HPV：高危型阳性。TCT：ASC-US。DNA倍体：出现高倍体细胞，DNA指数>2.5的细胞数45个。宫颈活检：慢性宫颈炎伴鳞化，小区CINI-II。门诊以“CINII”收入院。	（2016.01.13）本院 CINII	CIN2	2016-01-13	2016-03-21	68	2	1	CINII——>CINIII	高级别CIN病人	LEEP	1	2016.03.22(1603719)：诊刮（-），LEEP：CINII-III，切缘（-）	CIN3	0	阴性
519	陶维孝	1968-05-27	汉	武汉市江夏区	47	6	652295	2B1860	2016-03-22	2016-03-27	WW	发现宫颈病变20天，发现附件包块2天。 患者3月2日在外院体检行TCT示不典型鳞状上皮细胞不除外高度病变，HPV16阳性，3月14日我院阴道镜示：1型宫颈转化区，多点活检示：CIN3，3月21日我院B超发现：右附件见大小约6.1*3.4*3.5cm肿块回声，宫体前壁见大小2.1*2.1*1.9cm低回声，肿瘤标志物正常，门诊以右侧卵巢囊肿，宫颈病变收入院。	体检发现	体检发现	16+	阳性	16/18+		ASC-H	是	高级别	0	15,7/30-60,24岁，G5P1A4。	5	≥4次	3	1	1至2次	2	宫颈轻度糜烂	轻度	1	0	发现宫颈病变20天，发现附件包块2天。 患者3月2日在外院体检行TCT示不典型鳞状上皮细胞不除外高度病变，HPV16阳性，3月14日我院阴道镜示：1型宫颈转化区，多点活检示：CIN3，3月21日我院B超发现：右附件见大小约6.1*3.4*3.5cm肿块回声，宫体前壁见大小2.1*2.1*1.9cm低回声，肿瘤标志物正常，门诊以右侧卵巢囊肿，宫颈病变收入院。	2016.3.14：我院阴道镜检示：1型宫颈转化区，多点活检示：小块游离鳞状上皮CIN3改变。	CIN3	2016-03-14	2016-03-23	9	1	3	1.CIN3。2.右附件包块。3.子宫肌瘤	高级别CIN病人	LEEP	1	2016.3.27：慢性宫颈炎伴纳氏囊肿及鳞化，鳞状上皮增生。	慢性宫颈炎	1	阴性
520	万容娥	1970-11-08	汉	武汉市南湖	45	6	651340	2B1863	2016-04-01	2016-04-06	吴绪峰，高晗	发现宫颈病变24天。 患者于2016年3月7日我院体检查宫颈HPV：33、52、53型（+）。TBS：ASCUS。盆腔B超：1.子宫声像图未见明显异常；2、宫内节育器。2016年3月11日于我院行阴道镜检查：阴道镜满意，见宫颈转化区1型，诊断提示：低度CIN。行宫颈活检：宫颈组织3、6、9、12点慢性宫颈炎伴鳞化及乳头状糜烂，局灶区鳞状上皮呈高级别上皮内病变（CIN2-3）。门诊以CIN3收入院。	体检发现	体检发现	33、52、53	阳性	其它+		ASCUS	是	低级别	0	12,4-5/26,21岁，G1P1A0。	1	1至3次	2	1	1至2次	2	2016.3.27，宫颈肥大，光滑，余（-）。	无	0	0	发现宫颈病变24天。 患者于2016年3月7日我院体检查宫颈HPV：33、52、53型（+）。TBS：ASCUS。盆腔B超：1.子宫声像图未见明显异常；2、宫内节育器。2016年3月11日于我院行阴道镜检查：阴道镜满意，见宫颈转化区1型，诊断提示：低度CIN。行宫颈活检：宫颈组织3、6、9、12点慢性宫颈炎伴鳞化及乳头状糜烂，局灶区鳞状上皮呈高级别上皮内病变（CIN2-3）。门诊以CIN3收入院。	2016.3.15（本院）：宫颈组织3、6、9、12点慢性宫颈炎伴鳞化及乳头状糜烂，局灶区鳞状上皮呈高级别上皮内病变（CIN2-3）。	CIN2-3	2016-03-15	2016-04-02	18	1	2	CIN3	高级别CIN病人	LEEP	1	2016.4.5（1604532）：CIN2-3，切缘（-）。	CIN3	0	阴性
521	曾静	1993-02-25	汉	武汉市洪山区	23	1	657309	2B1882	2016-04-05	2016-04-19	吴绪峰，高晗	白带增多45天，发现宫颈病变2天。 患者2016年3月20日无明显诱因出现少量白带增多，无异味，无接触性出血。患者于2016年4月3日在我院行宫颈HPV提示12种高位HPV阳性，HPV18型阳性；TBS无明显异常；DNA倍体发现3个异倍体细胞。于2016年4月11日在我院行阴道镜活检，拟诊高度CIN病变，取宫颈3、6、8、9、12点组织活检，提示慢性宫颈炎伴鳞化，局灶区鳞状上皮呈高级别上皮内病变（CIN2-3级）累腺。门诊以CIN3收入院。	白带异常	白带异常	18+	阳性	16/18+		正常	否	正常	1	13,4/26-28，未婚，G1A1。	1	1至3次	2	0	0次	1	2016.3.28，宫颈中度糜烂，余（-）。	中度	2	0	白带增多45天，发现宫颈病变2天。 患者2016年3月20日无明显诱因出现少量白带增多，无异味，无接触性出血。患者于2016年4月3日在我院行宫颈HPV提示12种高位HPV阳性，HPV18型阳性；TBS无明显异常；DNA倍体发现3个异倍体细胞。于2016年4月11日在我院行阴道镜活检，拟诊高度CIN病变，取宫颈3、6、8、9、12点组织活检，提示慢性宫颈炎伴鳞化，局灶区鳞状上皮呈高级别上皮内病变（CIN2-3级）累腺。门诊以CIN3收入院。	2016.4.11（1605028）：取宫颈3、6、8、9、12点组织活检，提示慢性宫颈炎伴鳞化，局灶区鳞状上皮呈高级别上皮内病变（CIN2-3级）累腺。	CIN2-3	2016-04-11	2016-04-06	5	1	2	CIN3	高级别CIN病人	LEEP	1	2016.4.16（1605362）：阴性。	慢性宫颈炎	1	阴性
522	罗小芬	1982-03-28	汉	湖北省公安县	34	3	655286	2B1876	2016-04-05	2016-04-11	FTF	体检发现宫颈病变1周。 患者既往月经规律，无异常阴道出血，于2016年3月16日性生活后出现少量出血，2016年3月2日我院TCT示：ASCUS，2016年3月3日13种高危型HPV阳性，行阴道镜+活检示：CIN2-3累腺，门诊以CIN2-3收入院。	同房出血	阴道/同房出血	+	阳性			ASCUS	是	低级别	1	15,6-7/30,21岁，G2P1A1。	2	1至3次	2	1	1至2次	2	宫颈轻度糜烂	轻度	1	0	体检发现宫颈病变1周。 患者既往月经规律，无异常阴道出血，于2016年3月16日性生活后出现少量出血，2016年3月2日我院TCT示：ASCUS，2016年3月3日13种高危型HPV阳性，行阴道镜+活检示：CIN2-3累腺，门诊以CIN2-3收入院。	2016.3.3：阴道镜+活检：CIN2-3累腺。	CIN2-3	2016-03-03	2016-04-07	35	2	2	CIN2-3	高级别CIN病人	CKC	2	2016.4.11：慢性宫颈炎，小区宫颈上皮呈CIN2，切缘未见病变累及。	CIN2	0	阴性
523	江艳	1978-07-07	汉	湖北省随州市	37	4	655678	2B1870	2016-04-07	2016-04-11	吴绪峰，高晗	体检发现宫颈病变1个月。 患者2016年3月7日于随州市曾都区计划生育服务站体检查宫颈TBS：ASCUS。DNA倍体：少量倍体异常细胞。于2016年3月22日行宫颈活检：慢性子宫颈炎伴鳞状上皮增生及化生，表层内见有挖空样细胞，部分区域CIN1-2级累腺。3月28日查宫颈HPV：低危型11型阳性。4月7日就诊于我院查盆腔超声：子宫声像图未见明显异常；宫内节育器陶氏腔内积液。门诊以CIN2收入院。	体检发现	体检发现					ASCUS	是	低级别	1	11,6/26-27,23岁，G2P1A1。	2	1至3次	2	1	1至2次	2	2016.3.23，宫颈轻度糜烂，余（-）。	轻度	1	0	体检发现宫颈病变1个月。 患者2016年3月7日于随州市曾都区计划生育服务站体检查宫颈TBS：ASCUS。DNA倍体：少量倍体异常细胞。于2016年3月22日行宫颈活检：慢性子宫颈炎伴鳞状上皮增生及化生，表层内见有挖空样细胞，部分区域CIN1-2级累腺。3月28日查宫颈HPV：低危型11型阳性。4月7日就诊于我院查盆腔超声：子宫声像图未见明显异常；宫内节育器陶氏腔内积液。门诊以CIN2收入院。	2016.3.7（外院）：慢性子宫颈炎伴鳞状上皮增生及化生，表层内见有挖空样细胞，部分区域CIN1-2级累腺。	CIN2	2016-03-07	2016-04-08	32	2	1	CIN2	高级别CIN病人	LEEP	1	2016.4.10（1604902）：CIN1-2，切缘（-）。	CIN2	0	阴性
524	李秋萍	1968-11-06	汉族	湖北武汉	47	6	655961	2B1875	2016-04-08	2016-04-15	FTF	接触性阴道出血3年 患者既往月经不规律，周期24天，持续10-15天，近3年患者性生活后出现间断少量出血，2015-12-07我院TCT+报告提示：“上皮内高度病变”，2015-12-30行阴道镜+宫颈活检，术后组织病检报告提示：“慢性宫颈炎伴鳞化，小区鳞状上皮呈CINII级；免疫组化结果显示：P16（+），ki-67(LI约10%）”，期间未做特殊治疗，月经前后阴道分泌物有异味，自去年取病检后一直未来月经，2016-04-08今来我院做盆腔B超宫底可见大小约2.0cm*1.9cm*1.5cm第回声，边界清晰，稍向浆膜下突起，子宫体左前壁见大小约1.8*1.7*1.2cm低回声。提示子宫声图像改变（子宫肌瘤）左侧附件区囊性肿块（输卵管积液可能）。门诊以“宫颈病变：CINII级”收入院	同房出血	阴道/同房出血					HSIL	是	高级别	0	初14岁，10-15/24d，23岁结婚，G2P1A1，lmp2015-12-08	2	1至3次	2	1	1至2次	2	阴道：畅，有少许白色分泌物 宫颈：中糜，肥大，余（-）	中度	2	0	接触性阴道出血3年 患者既往月经不规律，周期24天，持续10-15天，近3年患者性生活后出现间断少量出血，2015-12-07我院TCT+报告提示：“上皮内高度病变”，2015-12-30行阴道镜+宫颈活检，术后组织病检报告提示：“慢性宫颈炎伴鳞化，小区鳞状上皮呈CINII级；免疫组化结果显示：P16（+），ki-67(LI约10%）”，期间未做特殊治疗，月经前后阴道分泌物有异味，自去年取病检后一直未来月经，2016-04-08今来我院做盆腔B超宫底可见大小约2.0cm*1.9cm*1.5cm第回声，边界清晰，稍向浆膜下突起，子宫体左前壁见大小约1.8*1.7*1.2cm低回声。提示子宫声图像改变（子宫肌瘤）左侧附件区囊性肿块（输卵管积液可能）。门诊以“宫颈病变：CINII级”收入院	2015-12-30行阴道镜+宫颈活检，术后组织病检报告提示：“慢性宫颈炎伴鳞化，小区鳞状上皮呈CINII级；免疫组化结果显示：P16（+），ki-67(LI约10%）	CIN2	2015-12-30	2016-04-11	103	3	1	CINII	高级别CIN病人	LEEP	1	2016-04-14(1605080) 术后病检：慢性宫颈炎伴鳞化及纳氏囊肿，部分区大量淋巴细胞浸润	慢性宫颈炎	1	阴性
525	何开平	1980-11-15	汉	武汉市东湖高新区	35	4	656111	2B1885	2016-04-09	2016-04-14	CDJ	体检发现宫颈病变1月余。 患者平素月经规律，2016年3月2日外院TCT示：LSIL，2016年3月3日高危型HPV阳性，2016年3月19日我院行阴道镜+活检，术后病检示：CIN2累腺，门诊以CIN2累腺收入院。	体检发现	体检发现					LSIL	是	低级别	1	14,3-4/30,30岁，G2P1A1。	2	1至3次	2	1	1至2次	2	宫颈中度糜烂	中度	2	0	体检发现宫颈病变1月余。 患者平素月经规律，2016年3月2日外院TCT示：LSIL，2016年3月3日高危型HPV阳性，2016年3月19日我院行阴道镜+活检，术后病检示：CIN2累腺，门诊以CIN2累腺收入院。	2016.3.19：阴道镜+活检：CIN2累腺。	CIN2	2016-03-19	2016-04-12	24	1	1	CIN2	高级别CIN病人	CKC	2	2016.4.14：宫颈上皮呈CIN2-3累腺，病变呈散在多灶性，切缘未见病变累及。	CIN3	0	阴性
526	程文	1982-05-30	汉	武汉市中南财经政法大学	33	3	655960	2B1879	2016-04-12	2016-04-16	吴绪峰，高晗	体检发现宫颈病变11月。 患者于2015年5月于我院体检查宫颈HPV提示58HR-HPV阳性，予以外用药治疗1个月，治疗后2个期间患者自诉偶有阴道出血，点滴状，褐色，无异味，未予以治疗。患者无性生活已有8个月。2015年9月、12月分别于我院复查宫颈HPV提示58HR-HPV均阳性，期间未予治疗。2016年3月14日于我院行宫颈TBS检测提示：上皮内高度病变。2016年3月15日我院查宫颈HPV提示68HR-HPV阳性。于2016年4月2日于我院行阴道镜检提示：慢性宫颈炎伴鳞化，局灶区鳞状上皮呈CIN1-2级；免疫组化结果显示：P16（+），Ki-67（LI约5%）。门诊以CIN2收入院。	阴道出血	阴道/同房出血	58+	阳性	其它+		HSIL	是	高级别	0	16,5/37,26岁，G1P1。	1	1至3次	2	1	1至2次	2	宫颈糜烂，余（-）。	轻度	1	0	体检发现宫颈病变11月。 患者于2015年5月于我院体检查宫颈HPV提示58HR-HPV阳性，予以外用药治疗1个月，治疗后2个期间患者自诉偶有阴道出血，点滴状，褐色，无异味，未予以治疗。患者无性生活已有8个月。2015年9月、12月分别于我院复查宫颈HPV提示58HR-HPV均阳性，期间未予治疗。2016年3月14日于我院行宫颈TBS检测提示：上皮内高度病变。2016年3月15日我院查宫颈HPV提示68HR-HPV阳性。于2016年4月2日于我院行阴道镜检提示：慢性宫颈炎伴鳞化，局灶区鳞状上皮呈CIN1-2级；免疫组化结果显示：P16（+），Ki-67（LI约5%）。门诊以CIN2收入院。	2016.4.2（1604537）：慢性宫颈炎伴鳞化，局灶区鳞状上皮呈CIN1-2级。	CIN2	2016-04-02	2016-04-13	11	1	1	CIN2	高级别CIN病人	LEEP	1	2016.4.14.（1605201）：CIN2，切缘（-）。	CIN2	0	阴性
527	施燕	1978-10-03	汉	武汉市鑫影世纪科技有限公司	37	4	656572	2B1881	2016-04-12	2016-04-18	吴绪峰，高晗	腰部疼痛20天，发现宫颈病变18天。 患者20天前无明显诱因出现腰部疼痛，间断性，可忍受，未行处理。于2016年3月24日在广州军区武汉总医院行阴道镜检，提示慢性宫颈炎；镜下取宫颈组织活检示：宫颈3、5、8、10点粘膜呈高级别上皮内瘤变（CIN2-3）并部分区累及腺体。2016年3月25日在广州军区武汉总医院宫颈DNA倍体检测提示异常倍体细胞；TBS检测提示：HSIL。于2016年3月28日在广州军区武汉总医院查宫颈HPV提示HPV58型阳性。门诊以CIN3收入院。	白带异常	白带异常	58+	阳性	其它+		HSIL	是	高级别	1	12,7/24,27岁，G3P1A2。	3	1至3次	2	1	1至2次	2	2016.4.3，宫颈轻度糜烂，余（-）。	轻度	1	0	腰部疼痛20天，发现宫颈病变18天。 患者20天前无明显诱因出现腰部疼痛，间断性，可忍受，未行处理。于2016年3月24日在广州军区武汉总医院行阴道镜检，提示慢性宫颈炎；镜下取宫颈组织活检示：宫颈3、5、8、10点粘膜呈高级别上皮内瘤变（CIN2-3）并部分区累及腺体。2016年3月25日在广州军区武汉总医院宫颈DNA倍体检测提示异常倍体细胞；TBS检测提示：HSIL。于2016年3月28日在广州军区武汉总医院查宫颈HPV提示HPV58型阳性。门诊以CIN3收入院。	2016.3.24：镜下取宫颈组织活检示：宫颈3、5、8、10点粘膜呈高级别上皮内瘤变（CIN2-3）并部分区累及腺体	CIN2-3	2016-03-24	2016-04-14	21	1	2	CIN3	高级别CIN病人	LEEP	1	2016.4.15（1605245）：CIN2-3累腺，病灶呈多灶性，切缘（-）。	CIN3	0	阴性
528	郑丹丹	1982-02-24	汉	武汉市武昌区	34	3	656732	2B1880	2016-04-12	2016-04-16	吴绪峰，高晗	白带异常5月，发现宫颈病变1月余。 患者2015年11月来无明显诱因出现白带异常，量多，无异味，伴外因瘙痒，有接触性出血。患者于2015年11月10日在我院查宫颈HPV提示高危型HPV16型阳性，于2016年11月12日宫颈DNA倍体检测提示出现高倍体细胞，患者拒绝阴道镜检查。期间症状加重。于2016年3月7日在我院行阴道镜检查，拟诊CIN待排，镜下取宫颈3、6、9、12点活检，提示：慢性宫颈炎，局灶区CIN3级。2016年4月6日将切片送至同济医院会诊意见：慢性子宫颈炎伴部分鳞状上皮CIN2-3级。门诊以CIN3收入院。	白带异常	白带异常	16+	阳性	16/18+					0	12,3-7/30，未婚，G5A5。	5	≥4次	3	0	0次	1	2016.3.31	无	0	0	白带异常5月，发现宫颈病变1月余。 患者2015年11月来无明显诱因出现白带异常，量多，无异味，伴外因瘙痒，有接触性出血。患者于2015年11月10日在我院查宫颈HPV提示高危型HPV16型阳性，于2016年11月12日宫颈DNA倍体检测提示出现高倍体细胞，患者拒绝阴道镜检查。期间症状加重。于2016年3月7日在我院行阴道镜检查，拟诊CIN待排，镜下取宫颈3、6、9、12点活检，提示：慢性宫颈炎，局灶区CIN3级。2016年4月6日将切片送至同济医院会诊意见：慢性子宫颈炎伴部分鳞状上皮CIN2-3级。门诊以CIN3收入院。	2016.3.7（1602913）：镜下取宫颈3、6、9、12点活检，提示：慢性宫颈炎，局灶区CIN3级。	CIN3	2016-03-07	2016-04-13	37	2	3	CIN3	高级别CIN病人	LEEP	1	2016.4.14（16505200）：CIN2-3累腺，病灶呈多灶性，切缘见CIN2-3累腺。	CIN3	0	CIN3
529	宋成菊	1971-06-11	汉	湖北省荆门市	44	5	656941	2B1878	2016-04-13	2016-04-16	吴绪峰，高晗	发现宫颈病变3月余。 患者3月前无明显诱因出现外因瘙痒，伴阴道分泌物增多，无明显异味。2016年1月1日在湖北省荆门市第一医院就诊，阴道镜检示：CIN？，行抗感染及阴道局部治疗，外阴瘙痒症状缓解。于2016年3月16日在湖北省荆门市第一医院行宫颈组织活检，提示：慢性宫颈炎伴鳞状上皮化生，部分区域有宫颈高级别鳞状上皮内病变。FQ-PCR HPV16、18、31、33、45、52、56、58，DNA（-）。门诊以宫颈高级别鳞状上皮内瘤变收入院。	白带异常	白带异常	阴性	阴性	阴性	阴性	HSIL	是	高级别	0	12,3/28,19岁，G2P2A0。	2	1至3次	2	2	1至2次	2	2016.4.8，宫颈中度糜烂，余（-）。	中度	2	0	发现宫颈病变3月余。 患者3月前无明显诱因出现外因瘙痒，伴阴道分泌物增多，无明显异味。2016年1月1日在湖北省荆门市第一医院就诊，阴道镜检示：CIN？，行抗感染及阴道局部治疗，外阴瘙痒症状缓解。于2016年3月16日在湖北省荆门市第一医院行宫颈组织活检，提示：慢性宫颈炎伴鳞状上皮化生，部分区域有宫颈高级别鳞状上皮内病变。FQ-PCR HPV16、18、31、33、45、52、56、58，DNA（-）。门诊以宫颈高级别鳞状上皮内瘤变收入院。	2016.3.16（外院）：慢性宫颈炎伴鳞状上皮化生，ＣＩＮ２－３。	CIN2-3	2016-03-16	2016-04-13	28	1	2	CIＮ３	高级别CIN病人	LEEP	1	２０１６.４.１４（１６０５２１２）：阴性。	慢性宫颈炎	1	阴性
530	张翼	1976-07-20	汉	武汉市汉阳大道	39	4	655305	2B1883	2016-04-14	2016-04-18	吴绪峰，高晗	发现HPV阳性2年，发现CIN2-3 15天。 患者6年前发现宫颈轻度糜烂，无外阴瘙痒不适。3年前出现外阴瘙痒，白带稍多，按阴道炎治疗，症状缓解。2014年4月11日于武汉市汉阳区妇幼保健院查HPV16/HPV18型阳性；TBS无异常。用干扰素至今。2014年12月1日我院13种高危HPV阳性；TBS无异常。2015年3月16日我院13种高危型HPV阳性。2015年7月14日于汉阳医院HPV：16、53型阳性。2016年3月10日我院HPV16型阳性；TBS无异常；DNA倍体：异倍体细胞4个。2016年3月30日我院阴道镜活检提示：慢性宫颈炎，鳞状上皮呈高级别鳞状上皮内病变。CIN2-3级累腺。门诊以CIN3累腺收入院。	白带异常	白带异常	16/18+	阳性	16/18+		正常	否	正常	1	12,4/25,26岁，G4P1A3。	4	≥4次	3	1	1至2次	2	2016.4.8，宫颈轻度糜烂，余（-）。	轻度	1	0	发现HPV阳性2年，发现CIN2-3 15天。 患者6年前发现宫颈轻度糜烂，无外阴瘙痒不适。3年前出现外阴瘙痒，白带稍多，按阴道炎治疗，症状缓解。2014年4月11日于武汉市汉阳区妇幼保健院查HPV16/HPV18型阳性；TBS无异常。用干扰素至今。2014年12月1日我院13种高危HPV阳性；TBS无异常。2015年3月16日我院13种高危型HPV阳性。2015年7月14日于汉阳医院HPV：16、53型阳性。2016年3月10日我院HPV16型阳性；TBS无异常；DNA倍体：异倍体细胞4个。2016年3月30日我院阴道镜活检提示：慢性宫颈炎，鳞状上皮呈高级别鳞状上皮内病变。CIN2-3级累腺。门诊以CIN3累腺收入院。	2016.3.30：慢性宫颈炎，鳞状上皮呈高级别鳞状上皮内病变。CIN2-3级累腺。	CIN2-3	2016-03-30	2016-04-14	15	1	2	CIN3	高级别CIN病人	LEEP	1	2016.4.15（1605309）：CIN2-3级累腺，切缘（-）。	CIN3	0	阴性
531	李荣华	1960-02-06	汉	湖北省仙桃市	56	7	657517	2B1888	2016-04-16	2016-04-28	吴绪峰，高晗	B超发现子宫多发肌瘤8年，发现宫颈病变8月余。 患者于2008年因月经不规律于外院查B超提示子宫多发肌瘤，未治疗。患者于2015年7月30日在同济医院查B超提示：子宫多发肌瘤。宫颈脱落细胞学检测提示：HPVA5/A6（+），10月于同济医院复查提示HPVA5/A6（+）。2016年3月29日于同济医院行阴道镜下活检，结果提示：慢性宫颈炎伴湿疣样改变，疑有CIN病变，建议行免疫组化检查确诊。2016年3月28日于同济医院查B超提示：子宫多发肌瘤。2016年4月8日于同济医院行免疫组化检测提示：慢性子宫颈炎伴湿疣样改变，鳞状CIN2级；免疫组化结果：P16(+),Ki-67。	体检发现	体检发现	A5/A6+	阳性	其它+					0	14,3-7/30,23岁，G5P2A3。	5	≥4次	3	2	1至2次	2	宫颈中度糜烂，子宫附件（-）。	中度	2	0	B超发现子宫多发肌瘤8年，发现宫颈病变8月余。 患者于2008年因月经不规律于外院查B超提示子宫多发肌瘤，未治疗。患者于2015年7月30日在同济医院查B超提示：子宫多发肌瘤。宫颈脱落细胞学检测提示：HPVA5/A6（+），10月于同济医院复查提示HPVA5/A6（+）。2016年3月29日于同济医院行阴道镜下活检，结果提示：慢性宫颈炎伴湿疣样改变，疑有CIN病变，建议行免疫组化检查确诊。2016年3月28日于同济医院查B超提示：子宫多发肌瘤。2016年4月8日于同济医院行免疫组化检测提示：慢性子宫颈炎伴湿疣样改变，鳞状CIN2级；免疫组化结果：P16(+),Ki-67。	2016.4.8：慢性子宫颈炎伴湿疣样改变，鳞状CIN2级。	CIN2	2016-04-08	2016-04-17	9	1	1	CIN2	高级别CIN病人	LEEP	1	2016.4.19（1605418）：阴性。	慢性宫颈炎	1	阴性
532	邵华菊	1983-09-23	汉	武汉市武昌区	32	3	658319	2B1890	2016-04-20	2016-04-24	DJ	外院TCT检查发现低度鳞状上皮内病变1月余。 患者既往月经规律，1月余前在外院妇科检查行TCT时发现低度鳞状上皮内病变，3月23日在我院门诊行阴道镜检查+活检，术后病检示：CIN2-3，门诊以CIN3收入院。	体检发现	体检发现					LSIL	是	低级别	0	16,4/30,25岁，G4P2A2	4	≥4次	3	2	1至2次	2	宫颈轻度糜烂	轻度	1	0	外院TCT检查发现低度鳞状上皮内病变1月余。 患者既往月经规律，1月余前在外院妇科检查行TCT时发现低度鳞状上皮内病变，3月23日在我院门诊行阴道镜检查+活检，术后病检示：CIN2-3，门诊以CIN3收入院。	2016.3.23：阴道镜+活检：CIN2-3	CIN2-3	2016-03-23	2016-04-21	29	1	2	CIN3	高级别CIN病人	LEEP	1	2016.4.24：慢性宫颈炎伴鳞化，CIN3累腺，切缘鳞状上皮增生。	CIN3	0	阴性
533	王胜兰	1986-05-12	汉	武汉市汉口	29	2	658431	2B1892	2016-04-20	2016-04-25	DJ	外院宫颈活检CIN2-3 3个月。 患者2015年9月外院常规妇检TCT示：ASCUS，查HPV阴性，2016年1月外院活检：慢性宫颈炎伴鳞状上皮化生与增生，湿疣样改变，局部鳞状上皮呈CIN2-3。门诊以CIN3收入院。	体检发现	体检发现	-	阴性	阴性	阴性	ASCUS	是	低级别	0	14,7/30，未婚，G1P0A1。	1	1至3次	2	0	0次	1	宫颈轻度糜烂	轻度	1	0	外院宫颈活检CIN2-3 3个月。 患者2015年9月外院常规妇检TCT示：ASCUS，查HPV阴性，2016年1月外院活检：慢性宫颈炎伴鳞状上皮化生与增生，湿疣样改变，局部鳞状上皮呈CIN2-3。门诊以CIN3收入院。	2016.1：阴道镜+活检：慢性宫颈炎伴鳞状上皮化生与增生，湿疣样改变，局部鳞状上皮呈CIN2-3。	CIN2-3	2016-01-15	2016-04-22	98	3	2	CIN3	高级别CIN病人	CKC	2	2016.4.25：慢性宫颈炎，鳞状上皮呈低级别上皮内病变，切缘未见病变累及。	慢性宫颈炎	1	阴性
534	杨晶	1986-07-09	汉	辽宁省阜新市	29	2	658316	2B1891	2016-04-20	2016-04-24	LYL	接触性出血3年余，发现CIN2 2月余。 患者既往月经规律，近3年性生活出现间断少量出血，患者未做TCT检查。2016年1月9日外院TCT示：炎性细胞，2016年2月20日因宫外孕行子宫诊刮病检示：（宫内组织）少量子宫内膜呈增生样改变，另见少量宫颈组织局部CIN2累腺。切片于4.18日送同级医院会诊：CIN2-3累腺。2016年4月18日我院6种高危型HPV阳性。门诊以CIN3收入院。	同房出血	阴道/同房出血					正常	否	正常	1	12,7/30,26岁，G3P1A2	3	1至3次	2	1	1至2次	2	宫颈中度糜烂，触血（+）	中度	2	1	接触性出血3年余，发现CIN2 2月余。 患者既往月经规律，近3年性生活出现间断少量出血，患者未做TCT检查。2016年1月9日外院TCT示：炎性细胞，2016年2月20日因宫外孕行子宫诊刮病检示：（宫内组织）少量子宫内膜呈增生样改变，另见少量宫颈组织局部CIN2累腺。切片于4.18日送同级医院会诊：CIN2-3累腺。2016年4月18日我院6种高危型HPV阳性。门诊以CIN3收入院。	2016.2.20：宫颈组织局部CIN2累腺。 2016.4.18：会诊：宫颈组织 CIN2-3累腺。	CIN2-3	2016-02-20	2016-04-21	61	2	2	CIN3	高级别CIN病人	CKC	2	2016.4.24：宫颈鳞状上皮呈CIN2累腺，病变呈多灶性，切缘未见病变累及。	CIN2	0	阴性
535	柯雪梅	1977-12-07	汉	武汉市洪山区	39	4	658757	2B1901	2016-04-23	2016-04-29	PYQ	同房后阴道间断少许出血1年余。 患者近1年来出现同房后少量出血，3月19日我院B超示：宫内节育器，陶氏腔积液。3月21日我院TCT：上皮内高度病变，HPV：A9阳性。4月15日我院阴道镜+活检：宫颈粘膜息肉，另见小块鳞状上皮呈CIN2-3，慢性宫颈炎，鳞状上皮增生。门诊以宫颈高级别上皮内瘤变收入院。	同房出血	阴道/同房出血	A9+	阳性	16/18+		HSIL	是	高级别	0	12,7/25,24岁，G2P2A0	2	1至3次	2	2	1至2次	2	宫颈口见环尾丝，息肉	无	0	0	同房后阴道间断少许出血1年余。 患者近1年来出现同房后少量出血，3月19日我院B超示：宫内节育器，陶氏腔积液。3月21日我院TCT：上皮内高度病变，HPV：A9阳性。4月15日我院阴道镜+活检：宫颈粘膜息肉，另见小块鳞状上皮呈CIN2-3，慢性宫颈炎，鳞状上皮增生。门诊以宫颈高级别上皮内瘤变收入院。	2016.4.15：我院阴道镜+活检：宫颈粘膜息肉，另见小块鳞状上皮呈CIN2-3，慢性宫颈炎，鳞状上皮增生。	CIN2-3	2016-04-15	2016-04-26	11	1	2	CIN2-3	高级别CIN病人	CKC	2	2016.4.29：慢性宫颈炎伴鳞化，子宫内膜呈增生样改变。	慢性宫颈炎	1	阴性
536	李玉玲	1962-04-25	汉	武汉杨家湾	53	7	658381	2B1889	2016-04-23	2016-04-26	吴绪峰，高晗	筛查发现宫颈病变半月余。 患者2016年4月7日社区宫颈疾病筛查，宫颈TCT刷片送武汉兰卫医学检验所诊断提示：AGC。患者于2016年4月15日来我院查宫颈HPV（12+2）：12种高危型阳性，16、18阴性‘阴道镜检提示2型转化区，纳囊，细小点状血管，扁平的醋酸白色上皮，碘不着色。取宫颈3、6、9、12点组织病检提示慢性宫颈炎伴鳞化，游离破碎鳞状上皮呈CIN2改变，免疫组化提示：Ki-67(增殖指数30%）、P16（+）。门诊以CIN2收入院。	体检发现	体检发现	其它+	阳性	其它+		AGC	是	高级别	0	14,4-5/25,19岁，G2P2。	2	1至3次	2	2	1至2次	2	2016.4.17，宫颈肥大，轻度糜烂。	轻度	1	0	筛查发现宫颈病变半月余。 患者2016年4月7日社区宫颈疾病筛查，宫颈TCT刷片送武汉兰卫医学检验所诊断提示：AGC。患者于2016年4月15日来我院查宫颈HPV（12+2）：12种高危型阳性，16、18阴性‘阴道镜检提示2型转化区，纳囊，细小点状血管，扁平的醋酸白色上皮，碘不着色。取宫颈3、6、9、12点组织病检提示慢性宫颈炎伴鳞化，游离破碎鳞状上皮呈CIN2改变，免疫组化提示：Ki-67(增殖指数30%）、P16（+）。门诊以CIN2收入院。	2016.4.15：取宫颈3、6、9、12点组织病检提示慢性宫颈炎伴鳞化，游离破碎鳞状上皮呈CIN2改变。	CIN2	2016-04-15	2016-04-24	9	1	1	CIN2	高级别CIN病人	LEEP	1	2016.4.25（1605838）：CIN2-3累腺，切缘（-）。	CIN3	0	阴性
537	钱军华	1982-04-17	汉	武汉市	34	3	659013	2B1900	2016-04-23	2016-05-02	PYQ	宫颈活检示CIN2 1月。 患者既往月经规律，2016年3月22日我院TCT示：上皮内低度病变，2016年4月1日6种高危型HPV阳性，行阴道镜+活检，术后病检示：宫颈组织2、8、12点：CIN1-2，免疫组化示：P16+，Ki-67+，门诊以CIN2收入院。	体检发现	体检发现	+	阳性			LSIL	是	低级别	0	13,5-6/30,30岁，G1P0A1。	1	1至3次	2	0	0次	1	宫颈轻度糜烂，纳氏囊肿	轻度	1	0	宫颈活检示CIN2 1月。 患者既往月经规律，2016年3月22日我院TCT示：上皮内低度病变，2016年4月1日6种高危型HPV阳性，行阴道镜+活检，术后病检示：宫颈组织2、8、12点：CIN1-2，免疫组化示：P16+，Ki-67+，门诊以CIN2收入院。	2016.4.1：阴道镜+活检：宫颈鳞状上皮呈CIN1-2。	CIN2	2016-04-01	2016-04-26	25	1	1	CIN2	高级别CIN病人	LEEP	1	2016.5.2：慢性宫颈炎伴纳氏囊肿，小区上皮呈CIN1，切缘未见病变累及。	慢性宫颈炎	1	阴性
538	李美芬	1986-09-26	汉	武汉市洪山区	29	2	660553	2B1906	2016-05-01	2016-05-06	ZLL	体检发现宫颈病变1月。 患者既往月经规律，2016年3月31日我院TCT示：ASCUS，2016年3月31日13种高危型HPV16阳性，行阴道镜+活检示：CIN2-3累腺，门诊以CIN3累腺收入院。	体检发现	体检发现	16+	阳性	16/18+		ASCUS	是	低级别	1	15,5-6/27-28,23岁，G4P1A3。	4	≥4次	3	1	1至2次	2	宫颈轻度糜烂，肥大	轻度	1	0	体检发现宫颈病变1月。 患者既往月经规律，2016年3月31日我院TCT示：ASCUS，2016年3月31日13种高危型HPV16阳性，行阴道镜+活检示：CIN2-3累腺，门诊以CIN3累腺收入院。	2016.3.31：阴道镜+活检：CIN2-3累腺。	CIN2-3	2016-03-31	2016-05-03	33	2	2	CIN3	高级别CIN病人	CKC	2	2016.5.6：慢性宫颈炎伴纳氏囊肿，鳞状上皮增生。	慢性宫颈炎	1	阴性
539	李海英	1975-04-23	汉	武汉市武昌区	41	5	660689	2B1915	2016-05-02	2016-05-13	WY	外院体检发现宫颈病变1周。 患者既往月经规律，无异常阴道出血。4月14日在外院行TCT检查示ASC-US，上级医院复查见重度不典型增生，4月19日检查高危型HPV31、HPV52阳性，并行阴道镜下宫颈组织活检，25日病检示慢性宫颈炎伴局部区域高级别鳞状上皮内病变（HSIL，CIN2-3）累腺。门诊以CIN2-3累腺收入院。	体检发现	体检发现	31,52+	阳性	其它+		ASCUS	是	低级别	1	13,7/26-27,24岁，G4P2A2.	4	≥4次	3	2	1至2次	2	宫颈轻度糜烂，肥大。	轻度	1	0	外院体检发现宫颈病变1周。 患者既往月经规律，无异常阴道出血。4月14日在外院行TCT检查示ASC-US，上级医院复查见重度不典型增生，4月19日检查高危型HPV31、HPV52阳性，并行阴道镜下宫颈组织活检，25日病检示慢性宫颈炎伴局部区域高级别鳞状上皮内病变（HSIL，CIN2-3）累腺。门诊以CIN2-3累腺收入院。	2016.4.25：外院活检：慢性宫颈炎伴局部区域CIN2-3累腺。	CIN2-3	2016-04-25	2016-05-03	8	1	2	CIN3	高级别CIN病人	LEEP	1	2016.5.8：锥切术后：子宫颈鳞状上皮原位癌累腺，病变呈多灶性，切缘局灶区可见CIN2-3累腺，子宫内膜呈增生性改变。 2016.5.13：全宫术后病检：宫颈呈锥切术后坏死修复改变，子宫内膜呈增生性改变，双侧输卵管管壁血管扩张，充血。	CIN3	0	CIN3
540	李双枝	1968-11-15	汉	武汉市洪山区	47	6	660731	2B1913	2016-05-02	2016-05-12	LWW	体检发现宫颈病变1月余。 患者既往月经规律，社区体检TCT示LSIL，4月25日在我院行阴道镜+活检，术后病检：慢性宫颈炎，部分区呈CIN3累腺，门诊以CIN3累腺收入院。	体检发现	体检发现					LSIL	是	低级别	1	13,2-3/30,23岁，G1P0A1。	1	1至3次	2	0	0次	1	宫颈肥大，纳氏囊肿。	无	0	0	体检发现宫颈病变1月余。 患者既往月经规律，社区体检TCT示LSIL，4月25日在我院行阴道镜+活检，术后病检：慢性宫颈炎，部分区呈CIN3累腺，门诊以CIN3累腺收入院。	2016.4.25：阴道镜+活检：慢性宫颈炎，部分区呈CIN3累腺。	CIN3	2016-04-25	2016-05-03	8	1	3	CIN3	高级别CIN病人	CKC	2	2016.5.7：锥切术后病检：慢性宫颈炎，部分区呈CIN3累腺，切缘鳞状上皮增生。 2016.5.12：全宫术后病检：慢性宫颈炎，鳞状上皮增生，原锥切口处可见灶状出血，变性及散在炎症细胞浸润。	CIN3	0	阴性
541	毛汉菊	1976-09-04	汉	湖北省荆州市	39	4	661066	2B1898	2016-05-03	2016-05-06	吴绪峰，高晗	体检发现宫颈病变1周。 患者2016年4月26日于荆州市中心医院查宫颈TCT检查异常，行阴道镜检查，拟诊CIN？，行宫颈活检：病理回报：慢性宫颈炎伴高级别鳞状上皮内病变，并累及腺体，局部见微小浸润，建议进一步检查。门诊以CIN3？收入院。	体检发现	体检发现					HSIL	是	高级别	1	14,7/26-30,31岁，G4P1A3。	4	≥4次	3	1	1至2次	2	2016.4.16，宫颈轻度糜烂，余（-）。	轻度	1	0	体检发现宫颈病变1周。 患者2016年4月26日于荆州市中心医院查宫颈TCT检查异常，行阴道镜检查，拟诊CIN？，行宫颈活检：病理回报：慢性宫颈炎伴高级别鳞状上皮内病变，并累及腺体，局部见微小浸润，建议进一步检查。门诊以CIN3？收入院。	2016.4.26：宫颈活检：病理回报：慢性宫颈炎伴高级别鳞状上皮内病变，并累及腺体，局部见微小浸润（CIN3累腺）。	CIN3	2016-04-26	2016-05-04	8	1	3	CIN3	高级别CIN病人	LEEP	1	2016.5.5（1606426）：CIN2-3，切缘（-）。	CIN3	0	阴性
542	胡艳华	1983-10-05	汉	湖北省孝感市	32	3	661555	2B1919	2016-05-05	2016-05-11	ZLL，WW	阴道不规则出血2年，发现宫颈病变7天。 患者既往月经规律，无异常阴道出血，近2年患者无明显诱因出现持续少量出血，2016年4月19日本院行宫腔镜检：颈管形态结构未见明显异常，宫腔大小形态异常，子宫内膜布满息肉状不规则隆起。行诊刮术，病检示：（宫腔刮出物）送检子宫内膜呈增生性改变，另见少许破碎的鳞状上皮呈CIN2-3。2016年4月22日我院TCT示：上皮内高度病变，2016年4月23日13种高危型HPV16型阳性，行阴道镜+活检：（宫颈）鳞状细胞原位癌累腺，部分区可见角化异常细胞。门诊以宫颈原位癌累腺收入院。	阴道出血	阴道/同房出血	16+	阳性	16/18+		HSIL	是	高级别	1	13,7-8/30,23岁，G1P1A0	1	1至3次	2	1	1至2次	2	宫颈轻度糜烂	轻度	1	0	阴道不规则出血2年，发现宫颈病变7天。 患者既往月经规律，无异常阴道出血，近2年患者无明显诱因出现持续少量出血，2016年4月19日本院行宫腔镜检：颈管形态结构未见明显异常，宫腔大小形态异常，子宫内膜布满息肉状不规则隆起。行诊刮术，病检示：（宫腔刮出物）送检子宫内膜呈增生性改变，另见少许破碎的鳞状上皮呈CIN2-3。2016年4月22日我院TCT示：上皮内高度病变，2016年4月23日13种高危型HPV16型阳性，行阴道镜+活检：（宫颈）鳞状细胞原位癌累腺，部分区可见角化异常细胞。门诊以宫颈原位癌累腺收入院。	鳞状细胞原位癌累腺	CIN3	2016-04-23	2016-05-09	16	1	3	CIN3	高级别CIN病人	LEEP	1	2016.5.11：慢性宫颈炎伴纳氏囊肿，部分区呈CIN3累腺，病变呈多灶性，切缘鳞状上皮增生。	CIN3	0	阴性
543	夏丽红	1989-12-16	汉族	湖北新洲	26	2	661412	2B1908	2016-05-06	2016-05-14	WXF、GH	体检发现宫颈病变14天 患者2016-04-21我院行常规体检，盆腔B超：子宫声像图未见明显异常，左侧附件区囊肿（子宫内膜0.5cm，左侧附件区可见3.1*3.1*2.9的无回声，内可见光点回声）。4月22日行宫颈DNA倍体提示出现高倍体细胞，DNA指数大于2.5的41个。hr-hpv阳性。2016-04-28阴道镜检，拟诊：高度CIN病变，镜下取宫颈3、6、10、12点活检（病检号：1606123）提示慢性宫颈炎，鳞状上皮呈高级别上皮内病变（CINIII级）累及腺体。门诊以“CINIII”收入院。	体检发现	体检发现	+	阳性						1	13,5/30, 2016.01; 22y, G0	0	0次	1	0	0次	1	宫颈重糜状，余（-）	重度	3	0	体检发现宫颈病变14天 患者2016-04-21我院行常规体检，盆腔B超：子宫声像图未见明显异常，左侧附件区囊肿（子宫内膜0.5cm，左侧附件区可见3.1*3.1*2.9的无回声，内可见光点回声）。4月22日行宫颈DNA倍体提示出现高倍体细胞，DNA指数大于2.5的41个。hr-hpv阳性。2016-04-28阴道镜检，拟诊：高度CIN病变，镜下取宫颈3、6、10、12点活检（病检号：1606123）提示慢性宫颈炎，鳞状上皮呈高级别上皮内病变（CINIII级）累及腺体。门诊以“CINIII”收入院。	2016-04-28阴道镜检，拟诊：高度CIN病变，镜下取宫颈3、6、10、12点活检（病检号：1606123）提示慢性宫颈炎，鳞状上皮呈高级别上皮内病变（CINIII级）累及腺体	CIN3	2016-04-28	2016-05-10	12	1	3	CINIII	高级别CIN病人	CKC	2	2016-05-12（1606798）：CIN1，切缘（-）	LSIL	1	阴性
544	陈班	1982-11-10	汉	湖北省黄石市	33	3	662050	2B1920	2016-05-08	2016-05-13	ZLL，ZDJ	病检CIN2-3 12天。 患者既往月经规律，2016年4月14日我院TCT示：上皮内高度病变，2016年4月18日6种（16、31、33、35、52、58）高危型HPV阳性，行阴道镜+活检，术后病检示：慢性宫颈炎，CIN2-3，门诊以CIN2-3收入院。	体检发现	体检发现	+	阳性	其它+		HSIL	是	高级别	0	14,7/26,27岁，G1P1A0。	1	1至3次	2	1	1至2次	2	宫颈轻度糜烂，肥大，纳氏囊肿。	轻度	1	0	病检CIN2-3 12天。 患者既往月经规律，2016年4月14日我院TCT示：上皮内高度病变，2016年4月18日6种（16、31、33、35、52、58）高危型HPV阳性，行阴道镜+活检，术后病检示：慢性宫颈炎，CIN2-3，门诊以CIN2-3收入院。	2016.4.14：阴道镜+宫颈活检：慢性宫颈炎，CIN2-3。	CIN2-3	2016-04-14	2016-05-10	26	1	2	CIN2-3	高级别CIN病人	CKC	2	2016.5.13：宫颈2、8点呈CIN2累腺，切缘未见病变累及。	CIN2	0	阴性
545	贺芳	1983-01-05	汉	武汉市武昌区	33	3	660771	2B1905	2016-05-08	2016-05-11	吴绪峰，高晗	发现宫颈病变7月余。 患者于2015年10月19日因孕前常规检查在我院发现宫颈病变，宫颈TCT提示：上皮内高度病变，建议阴道镜活检。2015年10月26日宫颈阴道镜下活检病理结果回报：宫颈4、6、9、12点组织活检：HSIL。病理诊断：慢性宫颈炎，CIN2-3级累及腺体。2015年10月29日我院HPV基因分型：高危型HPV58阳性。2016年3月21日我院门诊就诊：高危型HPVA9阳性；2016年4月6日我院阴道镜下宫颈活检提示：慢性宫颈炎，局灶区呈高级别鳞状上皮内病变（CIN2-3级）。门诊以CIN3收入院。	体检发现	体检发现					HSIL	是	高级别	1	14,3/30-40,28岁，G0P0。	0	0次	1	0	0次	1	2016.5.1，宫颈轻度糜烂，触血（-），余（-）。	轻度	1	1	发现宫颈病变7月余。 患者于2015年10月19日因孕前常规检查在我院发现宫颈病变，宫颈TCT提示：上皮内高度病变，建议阴道镜活检。2015年10月26日宫颈阴道镜下活检病理结果回报：宫颈4、6、9、12点组织活检：HSIL。病理诊断：慢性宫颈炎，CIN2-3级累及腺体。2015年10月29日我院HPV基因分型：高危型HPV58阳性。2016年3月21日我院门诊就诊：高危型HPVA9阳性；2016年4月6日我院阴道镜下宫颈活检提示：慢性宫颈炎，局灶区呈高级别鳞状上皮内病变（CIN2-3级）。门诊以CIN3收入院。	2016.4.6：宫颈活检提示：慢性宫颈炎，局灶区呈高级别鳞状上皮内病变（CIN2-3级）。	CIN2-3	2016-04-06	2016-05-09	33	2	2	CIN3	高级别CIN病人	LEEP	1	2016.5.11（1606737）：CIN2-3，切缘CIN2-3。	CIN3	0	CIN3
546	李静	1985-03-08	汉	武汉市洪山区	31	3	662270	2B1918	2016-05-09	2016-05-14	WY,LWW	一月前同房后出血1次。 患者既往月经规律，1月前性生活后出现间断少量出血1次，色红，持续1天自然干净未行特殊治疗。2016年4月22日我院TCT示：上皮内高度病变，2016年4月25日6种高危型HPV阳性，5月3日行阴道镜+活检，术后组织病检示：1.（宫颈赘生物）粘膜息肉伴鳞化。2.（宫颈）慢性宫颈炎，部分区呈CIN2-3。门诊以CIN3收入院。	同房出血	阴道/同房出血	+	阳性			HSIL	是	高级别	0	13,4-5/27-29，未婚，G1P0A1。	1	1至3次	2	0	0次	1	宫颈中度糜烂	中度	2	0	一月前同房后出血1次。 患者既往月经规律，1月前性生活后出现间断少量出血1次，色红，持续1天自然干净未行特殊治疗。2016年4月22日我院TCT示：上皮内高度病变，2016年4月25日6种高危型HPV阳性，5月3日行阴道镜+活检，术后组织病检示：1.（宫颈赘生物）粘膜息肉伴鳞化。2.（宫颈）慢性宫颈炎，部分区呈CIN2-3。门诊以CIN3收入院。	2016.5.3：阴道镜活检：慢性宫颈炎，部分区呈CIN2-3。	CIN2-3	2016-05-03	2016-05-11	8	1	2	CIN3	高级别CIN病人	LEEP	1	2016.5.14：慢性宫颈炎，CIN3累腺，切缘鳞状上皮增生。	CIN3	0	阴性
547	李园园	1987-05-04	汉	武汉市江夏区	29	2	662434	2B1916	2016-05-10	2016-05-15	FTF、ZDJ	病检CIN3 1月余。 既往月经规律，2016年3月14日在陆总医院查TCT示：ASCUS，2016年3月17日16型高危型HPV阳性，行阴道镜+活检，术后病检示：慢性宫颈炎伴糜烂、鳞化累腺，部分区显CIN2累腺、少数区考虑CIN3、棘层见挖空状洗白，门诊以CIN3收入院。	体检发现	体检发现	+	阳性			ASCUS	是	低级别	1	14,7/36,21岁，G4P2A2。	4	≥4次	3	2	1至2次	2	宫颈轻度糜烂，肥大	轻度	1	0	病检CIN3 1月余。 既往月经规律，2016年3月14日在陆总医院查TCT示：ASCUS，2016年3月17日16型高危型HPV阳性，行阴道镜+活检，术后病检示：慢性宫颈炎伴糜烂、鳞化累腺，部分区显CIN2累腺、少数区考虑CIN3、棘层见挖空状洗白，门诊以CIN3收入院。	2016.3.21：阴道镜活检：慢性宫颈炎伴糜烂，鳞化累腺，部分区呈CIN2累腺，少数区考虑CIN3，棘层见挖空状细胞。	CIN3	2016-03-21	2016-05-12	52	2	3	CIN3	高级别CIN病人	LEEP	1	2016.5.15：慢性宫颈炎伴纳氏囊肿，部分区CIN2-3累腺，切缘鳞状上皮增生。	CIN3	0	阴性
548	范莹	1988-06-11	汉	武汉市新洲区	27	2	663112	2B1925	2016-05-13	2016-05-20	ZLL，WW	病检CIN3 18天。 既往月经规律，2016年3月29日我院TCT示：未见上皮内病变细胞及恶性细胞，2016年3月29日A5/A6、A9高危型HPV阳性，行阴道镜+活检，术后组织病检示：（宫颈6、7、10、12点）慢性宫颈炎，小区上皮呈CIN2-3。免疫组化：P16(+),Ki-67（LI：约50%），门诊以CIN3收入院。	体检发现	体检发现	A5/6/9+	阳性	16/18+		正常	否	正常	0	12,7/28,24岁，G2P1A1	2	1至3次	2	1	1至2次	2	宫颈轻度糜烂，肥大	轻度	1	0	病检CIN3 18天。 既往月经规律，2016年3月29日我院TCT示：未见上皮内病变细胞及恶性细胞，2016年3月29日A5/A6、A9高危型HPV阳性，行阴道镜+活检，术后组织病检示：（宫颈6、7、10、12点）慢性宫颈炎，小区上皮呈CIN2-3。免疫组化：P16(+),Ki-67（LI：约50%），门诊以CIN3收入院。	2016.4.25：阴道镜+活检：慢性宫颈炎，小区上皮呈CIN2-3。	CIN2-3	2016-04-25	2016-05-17	22	1	2	CIN3	高级别CIN病人	CKC	2	2016.5.20：慢性宫颈炎伴鳞化，鳞状上皮增生。	慢性宫颈炎	1	阴性
549	王国菊	1974-07-15	汉	武汉市汉阳区	41	5	662978	2B1911	2016-05-15	2016-05-18	吴绪峰，高晗	阴道间断点滴状出血3年余，发现宫颈病变2月。 患者自2013年起偶有阴道不规则出血，出血量少，点滴状，色淡红，持续7-15天，自行停止，伴接触性出血，未治疗。患者于2015年12月3日在武汉市第五医院行宫颈DNA倍体检测提示未见异常倍体细胞，于2016年3月18日在汉阳区妇幼保健院查宫颈HPV提示高危型HPV11, 66型阳性，于2016年4月28日在本院查盆腔B超示：子宫小肌瘤可能，2016年5月9日在本院阴道镜检，拟诊：低度CIN病变，镜下取宫颈1、5、7、11点活检提示：鳞状细胞原位癌，局部区高度可疑浸润。门诊以CIN3收入院。	阴道出血	阴道/同房出血	11，66+	阳性	其它+		正常	否	正常	0	14,7/30，19岁，G1P1。	1	1至3次	2	1	1至2次	2	2016.3.10，宫颈轻度糜烂，余（-）。	轻度	1	0	阴道间断点滴状出血3年余，发现宫颈病变2月。 患者自2013年起偶有阴道不规则出血，出血量少，点滴状，色淡红，持续7-15天，自行停止，伴接触性出血，未治疗。患者于2015年12月3日在武汉市第五医院行宫颈DNA倍体检测提示未见异常倍体细胞，于2016年3月18日在汉阳区妇幼保健院查宫颈HPV提示高危型HPV11, 66型阳性，于2016年4月28日在本院查盆腔B超示：子宫小肌瘤可能，2016年5月9日在本院阴道镜检，拟诊：低度CIN病变，镜下取宫颈1、5、7、11点活检提示：鳞状细胞原位癌，局部区高度可疑浸润。门诊以CIN3收入院。	2016.5.9（1606736）：阴道镜检，拟诊：低度CIN病变，镜下取宫颈1、5、7、11点活检提示：鳞状细胞原位癌，局部区高度可疑浸润。	CIN3	2016-05-09	2016-05-16	7	1	3	CIN3	高级别CIN病人	LEEP	1	2016.5.17（1607094）：CIN3累腺，切缘（-）。	CIN3	0	阴性
550	张小英	1970-05-07	汉	武汉市江夏区	46	6	663496	2B1924	2016-05-15	2016-05-20	XQ，FTF	月经量多，2016年4月15日外院B超示：子宫大小6.2*6.8*5.7cm，左侧附件可见大小3.5*2.2cm无回声，右附件区未见异常回声。2016年4月22日我院TCT示：LSIL，2016年4月25日5种高危型HPV阳性，行阴道镜+宫颈活检，术后病检示：慢性宫颈炎，小区CIN2-3，门诊以CIN3收入院。	体检发现	体检发现					LSIL	是	低级别	0	13,12/90,20岁，G6P2A4	6	≥4次	3	2	1至2次	2	宫颈光滑，肥大，纳氏囊肿	无	0	0	月经量多，2016年4月15日外院B超示：子宫大小6.2*6.8*5.7cm，左侧附件可见大小3.5*2.2cm无回声，右附件区未见异常回声。2016年4月22日我院TCT示：LSIL，2016年4月25日5种高危型HPV阳性，行阴道镜+宫颈活检，术后病检示：慢性宫颈炎，小区CIN2-3，门诊以CIN3收入院。	2016.4.25：阴道镜+宫颈活检，术后病检示：慢性宫颈炎，小区CIN2-3	CIN2-3	2016-04-25	2016-05-17	22	1	2	CIN3	高级别CIN病人	LEEP	1	2016.5.20：慢性宫颈炎，CIN2-3累腺，切缘鳞状上皮增生。	CIN3	0	阴性
551	黄小玲	1968-11-17	汉	武汉市新洲区	47	6	663621	2B1935	2016-05-16	2016-05-31	LWW,LHY	宫颈活检发现CIN3累腺 3天。 患者既往绝经1年，既往月经规律，2016年4月18日我院妇检查TCT示：宫颈上皮内高度病变，HPV示阳性：16、31、33、35、52、58。5月11日门诊阴道镜+活检示（1、6、9、12点组织）慢性宫颈炎，鳞状上皮呈CIN2-3累腺。门诊以CIN3累腺收入院。	体检发现	体检发现	+	阳性			HSIL	是	高级别	1	15,32岁，G1P0A1，绝经1年。	1	1至3次	2	0	0次	1	宫颈轻度糜烂	轻度	1	0	宫颈活检发现CIN3累腺 3天。 患者既往绝经1年，既往月经规律，2016年4月18日我院妇检查TCT示：宫颈上皮内高度病变，HPV示阳性：16、31、33、35、52、58。5月11日门诊阴道镜+活检示（1、6、9、12点组织）慢性宫颈炎，鳞状上皮呈CIN2-3累腺。门诊以CIN3累腺收入院。	2016.5.11：阴道镜+活检：慢性宫颈炎，鳞状上皮呈CIN2-3累腺。	CIN2-3	2016-05-11	2016-05-17	6	1	2	CIN3	高级别CIN病人	LEEP	1	2016.5.24：术后病理：慢性宫颈炎，极小区呈CIN2-3累腺。 2016.5.31：全宫术后病检：慢性宫颈炎，鳞状上皮增生，原锥切口处可见出血，变性及炎性细胞浸润，子宫内膜呈增生性改变，双侧输卵管粘膜皱襞变平，消失，符合积水改变。	CIN3	0	阴性
552	兰惠玲	1970-07-14	汉	武汉市武昌区	45	6	664118	2B1922	2016-05-18	2016-05-24	吴绪峰，高晗	体检发现宫颈病变半年。 患者于2015年12月常规体检发现HPV阳性，白带量多，色稍黄，无异味。间断用干扰素3月，于2016年4月22日在我院查宫颈HPV提示HPV16型阳性，于2016年4月26日在本院行宫颈DNA倍体检测提示出现高倍体细胞，于2016年4月27日本院宫颈TBS提示未见异常，于2016年5月12日在我院行阴道镜检，拟诊：慢性宫颈炎？镜下取宫颈3、6、9、11点活检：慢性宫颈炎，CIN2级。门诊以CIN2收入院。	白带异常	白带异常	16+	阳性	16/18+		正常	否	正常	0	14,7/28,22岁，G1P1A0。	1	1至3次	2	1	1至2次	2	2016.4.5，宫颈轻度糜烂。	轻度	1	0	体检发现宫颈病变半年。 患者于2015年12月常规体检发现HPV阳性，白带量多，色稍黄，无异味。间断用干扰素3月，于2016年4月22日在我院查宫颈HPV提示HPV16型阳性，于2016年4月26日在本院行宫颈DNA倍体检测提示出现高倍体细胞，于2016年4月27日本院宫颈TBS提示未见异常，于2016年5月12日在我院行阴道镜检，拟诊：慢性宫颈炎？镜下取宫颈3、6、9、11点活检：慢性宫颈炎，CIN2级。门诊以CIN2收入院。	2016.5.12（1606941）：阴道镜检，拟诊：慢性宫颈炎？镜下取宫颈3、6、9、11点活检：慢性宫颈炎，CIN2级。	CIN2	2016-05-12	2016-05-19	7	1	1	CIN2-3	高级别CIN病人	LEEP	1	2016.5.23（1607357）：CIN2-3累腺，切缘（-）。	CIN3	0	阴性
553	张小丽	1985-01-24	汉	武汉市首义路	31	3	664353	2B1930	2016-05-19	2016-05-26	XQ，FTF	妇检发现宫颈病变1月余。 患者于2016年4月4日外院TCT示：未见上皮内病变细胞及癌变，HPV示14、31阳性，行阴道镜+活检，术后病检示：CIN3累腺，门诊以CIN3收入院。	体检发现	体检发现	31+	阳性	其它+		正常	否	正常	1	14,5/23,30岁，G0	0	0次	1	0	0次	1	宫颈部分组织呈缺损样改变。	无	0	0	妇检发现宫颈病变1月余。 患者于2016年4月4日外院TCT示：未见上皮内病变细胞及癌变，HPV示14、31阳性，行阴道镜+活检，术后病检示：CIN3累腺，门诊以CIN3收入院。	2016.4.4：阴道镜+活检：CIN3累腺。	CIN3	2016-04-04	2016-05-23	49	2	3	1.CIN3。2.原发不孕。	高级别CIN病人	CKC	2	2016.5.26:1.慢性宫颈炎伴纳氏囊肿及鳞化，鳞状上皮增生。2.送检内膜呈增生样改变。	慢性宫颈炎	1	阴性
554	张燕	1972-12-18	汉	湖北省赤壁市	43	5	664780	2B1933	2016-05-21	2016-05-27	XQ,LYL	体检发现宫颈病变2月。 患者既往月经规律，无异常阴道出血，近2月患者无诱因出现腰骶部酸痛，2016年3月15日我院TCT示：上皮内高度病变，2016年3月17日13种高危型HPV阳性，行阴道镜+活检，术后病检示：1.（宫颈）慢性宫颈炎，鳞状上皮呈CIN2-3累腺。2.（阴道壁）VAIN 2-3级。免疫组化：P16（+），Ki-67（LI：60%）门诊以CIN2-3累腺收入院。	其它	其它	+	阳性			HSIL	是	高级别	1	13,4-5/30,22岁，G5P1A4	5	≥4次	3	1	1至2次	2	宫颈轻度糜烂	轻度	1	0	体检发现宫颈病变2月。 患者既往月经规律，无异常阴道出血，近2月患者无诱因出现腰骶部酸痛，2016年3月15日我院TCT示：上皮内高度病变，2016年3月17日13种高危型HPV阳性，行阴道镜+活检，术后病检示：1.（宫颈）慢性宫颈炎，鳞状上皮呈CIN2-3累腺。2.（阴道壁）VAIN 2-3级。免疫组化：P16（+），Ki-67（LI：60%）门诊以CIN2-3累腺收入院。	2016.5.18：阴道镜+活检：1.慢性宫颈炎，鳞状上皮呈CIN2-3累腺。2.（阴道壁）VAIN 2-3。	CIN2-3	2016-05-18	2016-05-24	6	1	2	1.CIN2-3累腺。2.阴道壁VAIN 2-3。	高级别CIN病人	CKC	2	2016.5.27：术后病检：1.宫颈锥切组织鳞状上皮CIN3累腺，病变呈多灶性，切缘鳞状上皮增生。2.送检（阴道后穹窿、双侧穹窿、左侧小阴唇、阴唇后联合病灶）未见VAIN病灶。	CIN3	0	阴性
555	杨冀华	1960-01-01	汉	河北省汉阳	56	7	664885	2B1932	2016-05-22	2016-05-29	XQ,FTF	发现宫颈病变1月余。 患者绝经6年，近20年无性生活，2016年5月3日外院TCT示：ASCUS，2016年5月4日A9型HPV阳性，行阴道镜+活检。2016年5月18日术后病检示：11点慢性宫颈炎伴局灶性鳞状上皮CIN2-3累腺，免疫组化P16（+），Ki-67（+），门诊以CIN3累腺收入院。	体检发现	体检发现	A9+	阳性	其它+		ASCUS	是	低级别	1	14,6/30,22岁，G1P1A0	1	1至3次	2	1	1至2次	2	宫颈萎缩，轻度糜烂。	轻度	1	0	发现宫颈病变1月余。 患者绝经6年，近20年无性生活，2016年5月3日外院TCT示：ASCUS，2016年5月4日A9型HPV阳性，行阴道镜+活检。2016年5月18日术后病检示：11点慢性宫颈炎伴局灶性鳞状上皮CIN2-3累腺，免疫组化P16（+），Ki-67（+），门诊以CIN3累腺收入院。	2016.5.18：术后病检示：11点慢性宫颈炎伴局灶性鳞状上皮CIN2-3累腺。	CIN2-3	2016-05-18	2016-05-23	5	1	2	CIN2-3	高级别CIN病人	LEEP	1	2016.5.25： Leep术后病检：慢性宫颈炎伴纳氏囊肿，局灶区CIN2-3累腺，切缘鳞状上皮增生。 2016.5.29：全宫术后病检：子宫内膜息肉，子宫内膜呈萎缩改变，慢性宫颈炎伴纳氏囊肿，鳞状上皮萎缩，双侧输卵管及卵巢间质血管扩张，淤血。	CIN3	0	阴性
556	周弯	1989-04-03	汉	武汉市蔡甸区	27	2	664934	2B1934	2016-05-22	2016-05-27	WY，LWW	检查发现宫颈CIN3 26天。 患者既往月经规律，无异常阴道出血，因备孕做常规检查于2016年4月18日来院门诊查TCT示：上皮内高度病变，2016年4月19日查HPV阳性A9组，行阴道镜+活检，术后病检示：CIN2-3累腺，门诊以CIN3累腺收入院。	体检发现	体检发现	A9+	阳性	其它+		HSIL	是	高级别	1	13,7/30,24岁，G2P0A2	2	1至3次	2	0	0次	1	宫颈中度糜烂	中度	2	0	检查发现宫颈CIN3 26天。 患者既往月经规律，无异常阴道出血，因备孕做常规检查于2016年4月18日来院门诊查TCT示：上皮内高度病变，2016年4月19日查HPV阳性A9组，行阴道镜+活检，术后病检示：CIN2-3累腺，门诊以CIN3累腺收入院。	2016.4.19：阴道镜+活检：CIN2-3累腺。	CIN2-3	2016-04-19	2016-05-24	35	2	2	CIN3	高级别CIN病人	CKC	2	2016.5.27：慢性宫颈炎伴纳氏囊肿及鳞化，小区呈CIN2-3累腺，切缘鳞状上皮增生。	CIN3	0	阴性
557	王圣云	1962-01-28	汉	武汉市洪山区	54	7	665117	2B1936	2016-05-23	2016-06-03	吴绪峰，高晗	患者于2015年5月体检发现子宫肌瘤，口服中药治疗4月，后复查B超肌瘤无明显变化。2016年3月出现同房出血，未做处理。2016年5月10日于我院常规体检，盆腔B超示：子宫多发肌瘤可能，宫内节育器。2016年5月11日本院宫颈HPV提示12种高危型HPV阳性。于2016年5月13日本院宫颈DNA倍体检测提示出现高倍体细胞，DNA指数＞2.5的细胞数：33个。于2016年5月13日本院TBS提示ASCUS。于2016年5月17日在我院行阴道镜检，拟诊：高度CIN病变，镜下取宫颈3、6、9、12点活检：慢性宫颈炎伴鳞状上皮萎缩，小区呈CIN2级；免疫组化：P16(+),Ki-67（Li:20%）；炎性肉芽组织。门诊以CIN2，子宫肌瘤收入院。	同房出血	阴道/同房出血					ASCUS	是	低级别	0	14,3/30，G3P1A2。	3	1至3次	2	1	1至2次	2	宫颈萎缩	无	0	0	患者于2015年5月体检发现子宫肌瘤，口服中药治疗4月，后复查B超肌瘤无明显变化。2016年3月出现同房出血，未做处理。2016年5月10日于我院常规体检，盆腔B超示：子宫多发肌瘤可能，宫内节育器。2016年5月11日本院宫颈HPV提示12种高危型HPV阳性。于2016年5月13日本院宫颈DNA倍体检测提示出现高倍体细胞，DNA指数＞2.5的细胞数：33个。于2016年5月13日本院TBS提示ASCUS。于2016年5月17日在我院行阴道镜检，拟诊：高度CIN病变，镜下取宫颈3、6、9、12点活检：慢性宫颈炎伴鳞状上皮萎缩，小区呈CIN2级；免疫组化：P16(+),Ki-67（Li:20%）；炎性肉芽组织。门诊以CIN2，子宫肌瘤收入院。	2016.5.17：阴道镜检，拟诊：高度CIN病变，镜下取宫颈3、6、9、12点活检：慢性宫颈炎伴鳞状上皮萎缩，小区呈CIN2级。	CIN2	2016-05-17	2016-05-24	7	1	1	CIN2，子宫肌瘤	高级别CIN病人	LEEP	1	2016.5.56（1607605）：CIS，多灶性，切缘CIN2-3级累腺，切缘（-）。	CIN3	0	CIN3
558	唐晓兰	1971-05-17	汉	武汉市江夏区	45	6	665420	2B1943	2016-05-24	2016-06-09	吴绪峰，高晗	体检发现宫颈病变20天。 患者于2016年5月4日在美年大健康行宫颈TCT刷片示低级别鳞状上皮病变。于2016年5月18日到我院就诊，行阴道镜检查示：低度CIN（LISL)，镜下取2、7、9、12点活检，病检结果示：慢性宫颈炎，部分区呈高级别鳞状上皮内病变（CIN2-3）累及腺体。2016年5月19日宫颈HPV提示：12种高危HPV（+），16型（+），18型（-）。患者要求进一步诊治，门诊以CIN3收入院。	体检发现	体检发现	16+	阳性	16/18+		LSIL	是	低级别	1	15,4-5/28,18岁，G4P3A2。	4	≥4次	3	3	≥3次	3	2016.5.12，宫颈光滑，余（-）。	无	0	0	体检发现宫颈病变20天。 患者于2016年5月4日在美年大健康行宫颈TCT刷片示低级别鳞状上皮病变。于2016年5月18日到我院就诊，行阴道镜检查示：低度CIN（LISL)，镜下取2、7、9、12点活检，病检结果示：慢性宫颈炎，部分区呈高级别鳞状上皮内病变（CIN2-3）累及腺体。2016年5月19日宫颈HPV提示：12种高危HPV（+），16型（+），18型（-）。患者要求进一步诊治，门诊以CIN3收入院。	2016.5.18（1607254）：病检结果示：慢性宫颈炎，部分区呈高级别鳞状上皮内病变（CIN2-3）累及腺体。	CIN2-3	2016-05-18	2016-05-25	7	1	2	CIN3	高级别CIN病人	LEEP	1	2016.5.27（1607698）：CIN2-3，切缘可见CIN2。	CIN3	0	CIN2
559	张丹妮	1982-12-28	汉	武汉市汉阳区	33	3	665657	2B1929	2016-05-25	2016-06-01	WY，LHY	妇检发现CIN3 累腺2天。 患者既往月经规则，阴道无异常出血史，2016年3月25日单位体检外院查TCT示：ASCUS，2016年4月26日来我院门诊查HPV A7、A9阳性，5月18日行阴道镜+活检示：慢性宫颈炎，部分区呈CIN2-3累腺。门诊以CIN2-3累腺收入院。	体检发现	体检发现	A7/9+	阳性	16/18+		ASCUS	是	低级别	1	14,5/30,27岁，G2P1A1	2	1至3次	2	1	1至2次	2	宫颈中度糜烂	中度	2	0	妇检发现CIN3 累腺2天。 患者既往月经规则，阴道无异常出血史，2016年3月25日单位体检外院查TCT示：ASCUS，2016年4月26日来我院门诊查HPV A7、A9阳性，5月18日行阴道镜+活检示：慢性宫颈炎，部分区呈CIN2-3累腺。门诊以CIN2-3累腺收入院。	2016.5.18：阴道镜+活检：慢性宫颈炎，部分区呈CIN2-3累腺。	CIN2-3	2016-05-18	2016-05-27	9	1	2	CIN3	高级别CIN病人	CKC	2	2016.6.1：术后病检：宫颈呈CIN2-3累腺，切缘未见病变累及。	CIN3	0	阴性
560	刘友珍	1959-08-17	汉	武汉市硚口区	56	7	666275	2B1945	2016-05-28	2016-06-04	ZLL，WW	绝经后阴道不规则出血6月，发现宫颈病变9天。 患者绝经4年，既往月经规律，无异常阴道出血，近6月患者无诱因出现间断少量出血，色鲜红，2016年5月19日我院TCT示：上皮内高度病变，2016年5月19日A9组高危型HPV阳性，行阴道镜+活检，术后病检示：1.（宫颈）粘膜息肉。2.（宫颈2、4、7、12点组织）慢性宫颈炎，CIN3。门诊以CIN3收入院。	阴道出血	阴道/同房出血	A9(+)	阳性	16/18+		HSIL	是	高级别	0	14,7/28,22岁，G2P1A1，绝经6年。	2	1至3次	2	1	1至2次	2	阴性	无	0	0	绝经后阴道不规则出血6月，发现宫颈病变9天。 患者绝经4年，既往月经规律，无异常阴道出血，近6月患者无诱因出现间断少量出血，色鲜红，2016年5月19日我院TCT示：上皮内高度病变，2016年5月19日A9组高危型HPV阳性，行阴道镜+活检，术后病检示：1.（宫颈）粘膜息肉。2.（宫颈2、4、7、12点组织）慢性宫颈炎，CIN3。门诊以CIN3收入院。	2016.5.19：阴道镜+活检：慢性宫颈炎，CIN3。	CIN3	2016-05-19	2016-06-01	13	1	3	CIN3	高级别CIN病人	LEEP	1	2016.6.4：慢性宫颈炎伴纳氏囊肿及鳞化，部分区呈CIN3累腺，子宫内膜呈增生性改变，双侧输卵管壁血管扩张，淤血伴（右侧输卵管）副中肾管囊肿。	CIN3	0	阴性
561	孙芸菲	1963-06-30	汉	武汉理工大学	53	7	666645	2B1949	2016-05-31	2016-06-12	LYL、ZR	绝经3年，体检发现宫颈病变10天。 患者绝经3年，既往月经规律，无异常阴道出血，自诉2016年5月13日我院13种高危型HPV阳性，2016年5月20行阴道镜+宫颈活检，术后组织病检示：（宫颈1、6、12点组织活检）慢性宫颈炎，局灶区呈CIN3，门诊以CIN3收入院。	体检发现	体检发现	+	阳性						0	15,27岁，G2P1A1，绝经3年	2	1至3次	2	1	1至2次	2	宫颈萎缩	无	0	0	绝经3年，体检发现宫颈病变10天。 患者绝经3年，既往月经规律，无异常阴道出血，自诉2016年5月13日我院13种高危型HPV阳性，2016年5月20行阴道镜+宫颈活检，术后组织病检示：（宫颈1、6、12点组织活检）慢性宫颈炎，局灶区呈CIN3，门诊以CIN3收入院。	2016.5.23：阴道镜+活检：慢性宫颈炎，局灶区呈CIN3。	CIN3	2016-05-23	2016-06-01	9	1	3	CIN3	高级别CIN病人	LEEP	1	2016.6.6：锥切术后病检：慢性宫颈炎伴纳氏囊肿，CIN3累腺，切缘鳞状上皮增生。 2016.6.11：全宫术后病检：慢性宫颈炎，鳞状上皮增生，原锥切口处可见出血，变性及炎性细胞浸润，子宫内膜呈萎缩性改变，双侧输卵管管壁血管扩张、淤血。	CIN3	0	阴性
562	陈桃珍	1967-03-17	汉	湖北省石首市	49	6	667460	2B1953	2016-06-03	2016-06-16	吴绪峰，高晗	发现宫颈病变半月余。 患者于2016年5月10日在石首人民医院体检TCT提示：HPV感染，HSIL。2016年5月18日我院查12+2HR-HPV提示：12型HPV阳性，HPV16型阳性，HPV18型阴性。DNA诊断：出现高倍体细胞，DNA指数＞2.5细胞数：3个。TBS正常。2016年5月29日阴道镜提示：麟柱交界不可见；拟诊：低度CIN病变，取材3、6、9、12点组织提示：慢性宫颈炎，部分区呈高级别鳞状上皮内病变（CIN2-3）。门诊以CIN3收入院。	体检发现	体检发现	16+	阳性	16/18+		正常	否	正常	0	12,5/30,22岁，G2P2。	2	1至3次	2	2	1至2次	2	宫颈光滑，余（-）。	无	0	0	发现宫颈病变半月余。 患者于2016年5月10日在石首人民医院体检TCT提示：HPV感染，HSIL。2016年5月18日我院查12+2HR-HPV提示：12型HPV阳性，HPV16型阳性，HPV18型阴性。DNA诊断：出现高倍体细胞，DNA指数＞2.5细胞数：3个。TBS正常。2016年5月29日阴道镜提示：麟柱交界不可见；拟诊：低度CIN病变，取材3、6、9、12点组织提示：慢性宫颈炎，部分区呈高级别鳞状上皮内病变（CIN2-3）。门诊以CIN3收入院。	2016.5.29（1607892）：阴道镜提示：麟柱交界不可见；拟诊：低度CIN病变，取材3、6、9、12点组织提示：慢性宫颈炎，部分区呈高级别鳞状上皮内病变（CIN2-3）。	CIN2-3	2016-05-29	2016-06-04	6	1	2	CIN3	高级别CIN病人	LEEP	1	2016.6.6（1608231）：CIN1，小区切缘CIN3。	CIN3	0	CIN3
563	朱水兰	1958-01-25	汉	清江山水	58	7	667408	2B1942	2016-06-03	2016-06-15	吴绪峰，高晗	体检发现宫颈病变1月余。 患者2016年4月5日在外院常规体检宫颈HPV提示HPV58型高危阳性，TCT提示：NILM，萎缩性改变；盆腔B超提示未见异常。于2016年5月26日本院行阴道镜检，拟诊：低度CIN，老年性阴道炎；镜下取宫颈3、6、9、12点活检提示：慢性宫颈炎，小区游离破碎的鳞状上皮呈CIN2-3级。门诊以CIN3收入院。	体检发现	体检发现	58+	阳性	其它+		正常	否	正常	0	13,3/28,25岁，G6P4A2。	6	≥4次	3	4	≥3次	3	宫颈萎缩，表面点状出血，余（-）。	无	0	1	体检发现宫颈病变1月余。 患者2016年4月5日在外院常规体检宫颈HPV提示HPV58型高危阳性，TCT提示：NILM，萎缩性改变；盆腔B超提示未见异常。于2016年5月26日本院行阴道镜检，拟诊：低度CIN，老年性阴道炎；镜下取宫颈3、6、9、12点活检提示：慢性宫颈炎，小区游离破碎的鳞状上皮呈CIN2-3级。门诊以CIN3收入院。	2016.5.26（1607717）：镜下取宫颈3、6、9、12点活检提示：慢性宫颈炎，小区游离破碎的鳞状上皮呈CIN2-3级。	CIN2-3	2016-05-26	2016-06-04	9	1	2	CIN3	高级别CIN病人	LEEP	1	2016.6.7（1608290）：CIN2-3累腺，切缘（-）。	CIN3	0	阴性
564	陈平华	1975-05-28	汉	湖北省武穴市	41	5	667622	2B1957	2016-06-04	2016-06-15	DX，XQ	宫颈活检示CIN2 1月。 患者既往月经规律，2016年5月12日我院TCT：ASCUS，2016年5月16日12种高危型HPV阳性，行阴道镜+活检，术后病检示：CIN2累腺，免疫组化示：P16（+），Ki-67（LI：10%），门诊以CIN2累腺。	体检发现	体检发现	+	阳性			ASCUS	是	低级别	1	13,5-6/25,18岁，G3P2A1。	3	1至3次	2	2	1至2次	2	宫颈轻度糜烂	轻度	1	0	宫颈活检示CIN2 1月。 患者既往月经规律，2016年5月12日我院TCT：ASCUS，2016年5月16日12种高危型HPV阳性，行阴道镜+活检，术后病检示：CIN2累腺，免疫组化示：P16（+），Ki-67（LI：10%），门诊以CIN2累腺。	2016.5.16：阴道镜+活检：CIN2累腺。	CIN2	2016-05-16	2016-06-05	20	1	1	CIN2-3	高级别CIN病人	CKC	2	2016.6.15：慢性宫颈炎，部分区CIN3，切缘鳞状上皮增生。	CIN3	0	阴性
565	刘洁	1985-11-29	汉	武汉市武昌区	30	3	668031	2B1948	2016-06-06	2016-06-12	LYL、ZR	发现宫颈病变3月。 患者因外阴及阴道痒痛不适于2016年2月22日在厦门市妇幼保健院诊治，做宫颈TCT有ASCUS，HPV58阳性，2月29日做宫颈环切送检：慢性宫颈炎，部分上皮CIN2累腺，给予干扰素和保妇康阴道上药3月，期间无同房出血，4月18日将厦门病理切片送我院病理科会诊：慢性宫颈炎伴纳氏囊肿，部分鳞状上皮呈CIN2-3，近切缘可见CIN2，免疫组化：P16（+），门诊以CIN3收入院。	体检发现	体检发现	58+	阳性	其它+		ASCUS	是	低级别	1	13,6/30,21岁，G7P1A6	7	≥4次	3	1	1至2次	2	部分宫颈组织呈缺损样改变，肥大。	无	0	0	发现宫颈病变3月。 患者因外阴及阴道痒痛不适于2016年2月22日在厦门市妇幼保健院诊治，做宫颈TCT有ASCUS，HPV58阳性，2月29日做宫颈环切送检：慢性宫颈炎，部分上皮CIN2累腺，给予干扰素和保妇康阴道上药3月，期间无同房出血，4月18日将厦门病理切片送我院病理科会诊：慢性宫颈炎伴纳氏囊肿，部分鳞状上皮呈CIN2-3，近切缘可见CIN2，免疫组化：P16（+），门诊以CIN3收入院。	2016.2.29：宫颈环切病检：慢性宫颈炎，部分上皮CIN2累腺。	CIN2	2016-02-29	2016-06-08	100	3	1	CIN3	高级别CIN病人	CKC	2	2016.6.12：慢性宫颈炎伴鳞化，鳞状上皮增生。	慢性宫颈炎	1	阴性
566	徐冬林	1970-12-04	汉	武汉市新洲区	45	6	667992	2B1947	2016-06-06	2016-06-10	LYL，ZR	阴道不规则出血半月。 患者既往月经规律，无异常阴道出血，近半年患者无诱因出现间断少量出血，口服黄体酮治疗，病情好转。2016年4月15日外院TCT示：炎症反应性细胞改变，偶见轻度增生细胞，行阴道镜+活检，术后病检示：CIN3累腺，2016年5月6日本院行阴道镜+活检，术后病检示：慢性宫颈炎，部分破碎鳞状上皮呈CIN2-3改变，门诊以CIN3累腺收入院。	阴道出血	阴道/同房出血					正常	否	正常	1	16,5/21-45,27岁，G3P2A1。	3	1至3次	2	2	1至2次	2	宫颈菜花样改变。	无	0	0	阴道不规则出血半月。 患者既往月经规律，无异常阴道出血，近半年患者无诱因出现间断少量出血，口服黄体酮治疗，病情好转。2016年4月15日外院TCT示：炎症反应性细胞改变，偶见轻度增生细胞，行阴道镜+活检，术后病检示：CIN3累腺，2016年5月6日本院行阴道镜+活检，术后病检示：慢性宫颈炎，部分破碎鳞状上皮呈CIN2-3改变，门诊以CIN3累腺收入院。	2016.5.6：阴道镜+活检：慢性宫颈炎，部分破碎鳞状上皮呈CIN2-3改变	CIN2-3	2016-05-06	2016-06-07	32	2	2	CIN3	高级别CIN病人	CKC	2	2016.6.10：慢性宫颈炎伴纳氏囊肿，局灶区呈CIN2-3级，切缘鳞状上皮增生。	CIN3	0	阴性
567	余文芳	1983-11-17	汉	武汉东湖	32	3	668542	2B1970	2016-06-10	2016-06-16	HYM，ZLL	白带增多1年。 患者近一年无诱因出现白带增多，于2016年4月23日于陆总医院TCT示：ASCUS，B超示：子宫内膜回声居中，不均匀，内见大小0.9*0.4cm稍强回声，盆腔积液范围4.2*0.7cm。行阴道镜检：1.阴道壁膨出。2.慢性宫颈炎。3.CIN？建议活检，患者拒绝。2016年4月26日在陆总医院行HPV23型检测示：高危型HPV16型（+），HPV51型（+），遵医嘱予以阴道洗剂及红光理疗5天。于2016年5月18日我院行阴道镜+活检示：CIN3累腺，门诊以CIN3累腺收入院。	白带异常	白带异常	16,51+	阳性	16/18+		ASCUS	是	低级别	1	14,7/28,29岁，G1P1A0	1	1至3次	2	1	1至2次	2	宫颈轻度糜烂，肥大	轻度	1	0	白带增多1年。 患者近一年无诱因出现白带增多，于2016年4月23日于陆总医院TCT示：ASCUS，B超示：子宫内膜回声居中，不均匀，内见大小0.9*0.4cm稍强回声，盆腔积液范围4.2*0.7cm。行阴道镜检：1.阴道壁膨出。2.慢性宫颈炎。3.CIN？建议活检，患者拒绝。2016年4月26日在陆总医院行HPV23型检测示：高危型HPV16型（+），HPV51型（+），遵医嘱予以阴道洗剂及红光理疗5天。于2016年5月18日我院行阴道镜+活检示：CIN3累腺，门诊以CIN3累腺收入院。	2016.5.18：阴道镜+活检：CIN3累腺	CIN3	2016-05-18	2016-06-13	26	1	3	CIN3	高级别CIN病人	CKC	2	2016.6.16：宫颈鳞状细胞原位癌累腺，切缘未见病变累及。	CIN3	0	阴性
568	邵文凯	1967-11-20	汉	武汉市青山区	48	6	669049	2B1971	2016-06-11	2016-06-20	DJ，WY	宫颈活检示 CIN3 半月余。 患者近3年月经稀乏，于2016年5月24日在武汉市普仁医院就诊，检查HPV25型示：HPV 16阳性，2016年5月25日该院TCT示：轻度炎症。2016年5月27日在我院行阴道镜+活检，术后组织病检示：CIN3级，门诊以CIN3收入院。	体检发现	体检发现	16+	阳性	16/18+		正常	否	正常	0	12,5/30,22岁，G3P1A2。	3	1至3次	2	1	1至2次	2	宫颈轻度糜烂，肥大。	轻度	1	0	宫颈活检示 CIN3 半月余。 患者近3年月经稀乏，于2016年5月24日在武汉市普仁医院就诊，检查HPV25型示：HPV 16阳性，2016年5月25日该院TCT示：轻度炎症。2016年5月27日在我院行阴道镜+活检，术后组织病检示：CIN3级，门诊以CIN3收入院。	2016.5.27：阴道镜+活检：CIN3级。	CIN3	2016-05-27	2016-06-12	16	1	3	CIN3	高级别CIN病人	LEEP	1	2016.6.15：锥切术后病检：宫颈1、9、10点呈CIN2-3累腺，余为慢性宫颈炎伴纳氏囊肿，切缘未见病变累及。	CIN3	0	阴性
569	殷美玲	1968-08-28	汉	武汉市水果湖	47	6	668883	2B1940	2016-06-11	2016-06-14	吴绪峰，高晗	体检发现宫颈病变3月余。 患者2016年2月23日因月经不调在荆州市沙市区妇幼保健院行常规检查，盆腔B超提示：宫内节育器。2016年2月24日宫颈TCT检查结果提示：非典型鳞状细胞，建议活检。2016年2月29日阴道镜下宫颈活检结果回报：慢性宫颈炎伴鳞状上皮增生及CIN2级，挖空细胞形成，建议免疫组化标记P16、Ki-67。于2016年4月2日在甘肃省西峰市妇幼保健院行HPV23种基因检测提示：高危型亚型（18种）：HPV16亚型阳性。于2016年6月10日来我院门诊就诊：查盆腔B超提示：子宫声像图未见明显。宫内节育器。患者近7年月经不规律。近2年月经周期每4个月来一次月经。有接触性出血。门诊以CIN2收入院。	体检发现	体检发现	16+	阳性	16/18+		ASCUS	是	低级别	0	13,5/28-30，20岁，G3P1A2。	3	1至3次	2	1	1至2次	2	2016.3.27.宫颈肥大，光滑。	无	0	0	体检发现宫颈病变3月余。 患者2016年2月23日因月经不调在荆州市沙市区妇幼保健院行常规检查，盆腔B超提示：宫内节育器。2016年2月24日宫颈TCT检查结果提示：非典型鳞状细胞，建议活检。2016年2月29日阴道镜下宫颈活检结果回报：慢性宫颈炎伴鳞状上皮增生及CIN2级，挖空细胞形成，建议免疫组化标记P16、Ki-67。于2016年4月2日在甘肃省西峰市妇幼保健院行HPV23种基因检测提示：高危型亚型（18种）：HPV16亚型阳性。于2016年6月10日来我院门诊就诊：查盆腔B超提示：子宫声像图未见明显。宫内节育器。患者近7年月经不规律。近2年月经周期每4个月来一次月经。有接触性出血。门诊以CIN2收入院。	2016.2.29：阴道镜下宫颈活检结果回报：慢性宫颈炎伴鳞状上皮增生及CIN2级，挖空细胞形成	CIN2	2016-02-29	2016-06-12	104	3	1	CIN2	高级别CIN病人	LEEP	1	2016.6.13：阴性。	慢性宫颈炎	1	阴性
570	何静	1978-11-12	汉	湖北省安陆市	37	4	669621	2B1975	2016-06-14	2016-06-20	HYM，ZLL	B超示右附件囊肿4月余，宫颈活检示CIN2 8天。 患者平素月经规律，无异常阴道出血，于2016年1月20日因经期提前在同济医院行B超查右侧附件囊肿，行HPV检查示A5/A6，A9型组病毒感染。予药物治疗。于2016年5月24日在同济医院复查HPV仍提示A5/A6，A9型组病毒感染。于2016年5月27日在该院行阴道镜+活检，6月6日病检示：宫颈4、5、6点慢性宫颈炎伴鳞状上皮湿疣样变，其中6点小灶性鳞状上皮CIN2。门诊以CIN2、右附件囊肿收入院。	体检发现	体检发现	A5/6/9+	阳性	16/18+					0	13,5-6/30,24岁，G3P1A1E1	3	1至3次	2	1	1至2次	2	宫颈轻度糜烂	轻度	1	0	B超示右附件囊肿4月余，宫颈活检示CIN2 8天。 患者平素月经规律，无异常阴道出血，于2016年1月20日因经期提前在同济医院行B超查右侧附件囊肿，行HPV检查示A5/A6，A9型组病毒感染。予药物治疗。于2016年5月24日在同济医院复查HPV仍提示A5/A6，A9型组病毒感染。于2016年5月27日在该院行阴道镜+活检，6月6日病检示：宫颈4、5、6点慢性宫颈炎伴鳞状上皮湿疣样变，其中6点小灶性鳞状上皮CIN2。门诊以CIN2、右附件囊肿收入院。	2016.6.6：该院行阴道镜+活检示：宫颈4、5、6点慢性宫颈炎伴鳞状上皮湿疣样变，其中6点小灶性鳞状上皮CIN2。	CIN2	2016-06-06	2016-06-16	10	1	1	1.CIN2。2.右附件囊肿。	高级别CIN病人	CKC	2	2016.6.19：术后病检：1.锥切组织：慢性宫颈炎伴纳氏囊肿及鳞化，部分区呈CIN1，切缘鳞状上皮增生	慢性宫颈炎	1	阴性
571	盛春花	1963-06-30	汉	武汉市江夏区	53	7	669775	2B1959	2016-06-14	2016-06-24	DJ,LHY	发现宫颈病变6天。 患者绝经2年，既往月经规律，近1年患者无明显诱因出现尿频、尿急、尿痛等不适，2016年6月1日我院HPV报告示：高危型HPV（+），2016年6月7日于我院行阴道镜+活检，术后病检示：宫颈3、6、9、10点组织）慢性宫颈炎，CIN2-3，门诊以1.宫颈CIN3。2.老年性阴道炎。3.HPV感染。	体检发现	体检发现	+	阳性						0	26，G4P2A2，绝经2年	4	≥4次	3	2	1至2次	2	宫颈中度糜烂，肥大。	中度	2	0	发现宫颈病变6天。 患者绝经2年，既往月经规律，近1年患者无明显诱因出现尿频、尿急、尿痛等不适，2016年6月1日我院HPV报告示：高危型HPV（+），2016年6月7日于我院行阴道镜+活检，术后病检示：宫颈3、6、9、10点组织）慢性宫颈炎，CIN2-3，门诊以1.宫颈CIN3。2.老年性阴道炎。3.HPV感染。	2016.6.7：阴道镜+活检：慢性宫颈炎，CIN2-3级。	CIN2-3	2016-06-07	2016-06-15	8	1	2	CIN3	高级别CIN病人	LEEP	1	2016.6.20：宫颈锥切术病检：CIN2-3累腺，切缘未见异常。 2016.6.24：全宫术后病检：1.宫颈呈锥切术后坏死修复性改变，未见残留灶。2.浆膜面平滑肌瘤伴改变。3.子宫内膜呈萎缩性改变。	CIN3	0	阴性
572	贺玉芬	1976-06-14	汉	湖北省竹溪县	40	5	669913	2B1950	2016-06-15	2016-06-20	吴绪峰，高晗	白带异常2月，发现宫颈病变1月。 患者2016年4月来无明显诱因出现白带异常，量多，有异味。2016年5月16日我院宫颈HPV提示；HPV16型阳性。5月17日本院宫颈TBS提示ASC-H，不除外高级别鳞状上皮内瘤变。5月18日本院宫颈DNA倍体检测提示出现高倍体细胞，DNA指数＞2.5细胞数：17个。5月31日本院阴道镜检，拟诊：慢性宫颈炎，镜下取宫颈1、5、7、11点活检，提示：宫颈呈高级别鳞状上皮内病变CIN2-3级累及腺体。门诊以CIN3收入院。	白带异常	白带异常	16+	阳性	16/18+		ASC-H	是	高级别	1	14,7-8/30,24岁，G1P1A0。	1	1至3次	2	1	1至2次	2	2016.6.10，宫颈光滑，余（-）。	无	0	0	白带异常2月，发现宫颈病变1月。 患者2016年4月来无明显诱因出现白带异常，量多，有异味。2016年5月16日我院宫颈HPV提示；HPV16型阳性。5月17日本院宫颈TBS提示ASC-H，不除外高级别鳞状上皮内瘤变。5月18日本院宫颈DNA倍体检测提示出现高倍体细胞，DNA指数＞2.5细胞数：17个。5月31日本院阴道镜检，拟诊：慢性宫颈炎，镜下取宫颈1、5、7、11点活检，提示：宫颈呈高级别鳞状上皮内病变CIN2-3级累及腺体。门诊以CIN3收入院。	2016.5.31（1607887）：镜下取宫颈1、5、7、11点活检，提示：宫颈呈高级别鳞状上皮内病变CIN2-3级累及腺体。	CIN2-3	2016-05-31	2016-06-16	16	1	2	CIN3	高级别CIN病人	LEEP	1	2016.6.20（1608865）：CIN3累腺，切缘鳞状上皮增生。	CIN3	0	阴性
573	吴传香	1973-12-23	汉	武汉市武昌区	42	5	669985	2B1961	2016-06-15	2016-06-21	HYM，ZLL	体检发现TCT检查宫颈病变2个月。 患者于2016年4月15日在社区医院体检行宫颈TCT检查示低级别上皮内瘤变，遂于2016年5月13日来我院行阴道镜+活检，术后病检示：CIN2-3累腺，门诊以CIN2-3累腺收入院。	体检发现	体检发现					LSIL	是	低级别	1	13,4/26-27,22岁，G6P1A5	6	≥4次	3	1	1至2次	2	宫颈轻度糜烂	轻度	1	0	体检发现TCT检查宫颈病变2个月。 患者于2016年4月15日在社区医院体检行宫颈TCT检查示低级别上皮内瘤变，遂于2016年5月13日来我院行阴道镜+活检，术后病检示：CIN2-3累腺，门诊以CIN2-3累腺收入院。	2016.5.13：来我院行阴道镜+活检，术后病检示：CIN2-3累腺。	CIN2-3	2016-05-13	2016-06-17	35	2	2	CIN3	高级别CIN病人	LEEP	1	2016.6.21：宫颈呈CIN2-3累腺，病变呈多灶性。切缘未见病变累及。	CIN3	0	阴性
574	张佩佩	1985-02-08	汉	湖北省随州市	31	3	671333	2B1954	2016-06-21	2016-06-24	吴绪峰，高晗	腹痛11天，发现宫颈病变10天。 患者2016年6月10日同房后下腹胀痛，可忍受，持续数小时后缓解，就诊于随州曾都区计划生育服务站行宫颈TCT：LSIL。HPV：16型阳性。于2016年6月15日行宫颈活检，病理回报：慢性宫颈糜烂级局部腺体鳞状化生。部分鳞状上皮呈CIN2-3级改变。2016年6月21日于我院会诊病理：慢性宫颈炎伴鳞化，部分区呈高级别鳞状上皮内病变（CIN2-3级）累及腺体。盆腔超声：子宫声像图未见明显异常。宫内节育器。门诊以CIN3收入院。	其它	其它	16+	阳性	16/18+		LSIL	是	低级别	1	13,4/30,24岁，G3P2A1。	3	1至3次	2	2	1至2次	2	2016.6.14，宫颈肥大，轻度糜烂，余（-）。	轻度	1	0	腹痛11天，发现宫颈病变10天。 患者2016年6月10日同房后下腹胀痛，可忍受，持续数小时后缓解，就诊于随州曾都区计划生育服务站行宫颈TCT：LSIL。HPV：16型阳性。于2016年6月15日行宫颈活检，病理回报：慢性宫颈糜烂级局部腺体鳞状化生。部分鳞状上皮呈CIN2-3级改变。2016年6月21日于我院会诊病理：慢性宫颈炎伴鳞化，部分区呈高级别鳞状上皮内病变（CIN2-3级）累及腺体。盆腔超声：子宫声像图未见明显异常。宫内节育器。门诊以CIN3收入院。	2016.6.1：病理：慢性宫颈炎伴鳞化，部分区呈高级别鳞状上皮内病变（CIN2-3级）累及腺体。	CIN2-3	2016-06-01	2016-06-22	21	1	2	CIN3	高级别CIN病人	LEEP	1	2016.6.23（1609190）：小区CIN2-3，切缘（-）。	CIN3	0	阴性
575	钟早枝	1976-07-12	汉	武汉市新洲区	39	4	671965	2B1955	2016-06-24	2016-06-28	吴绪峰，高晗	白带异常1年余，发现宫颈病变1月余。 患者1年前无明显诱因出现白带异常，量多，无异味，接触性出血。2016年5月16日外院HPV33型阳性；2016年5月27日外院宫颈TCT提示HSIL；2016年6月14日外院阴道镜检提示：高度CIN病变，病检提示CIN2-3级累及腺体。门诊以CIN3收入院。	白带异常	白带异常	33+	阳性	其它+		HSIL	是	高级别	1	14,4-5/30,18岁，G4P2A2。	4	≥4次	3	2	1至2次	2	2016.6.15，宫颈光滑，余（-）。	无	0	0	白带异常1年余，发现宫颈病变1月余。 患者1年前无明显诱因出现白带异常，量多，无异味，接触性出血。2016年5月16日外院HPV33型阳性；2016年5月27日外院宫颈TCT提示HSIL；2016年6月14日外院阴道镜检提示：高度CIN病变，病检提示CIN2-3级累及腺体。门诊以CIN3收入院。	2016.6.14：高度CIN病变，病检提示CIN2-3级累及腺体。	CIN2-3	2016-06-14	2016-06-25	11	1	2	CIN3	高级别CIN病人	LEEP	1	2016.6.27（1609375）：CIN2-3，切缘（-）。	CIN3	0	阴性
576	全春华	1967-02-14	汉	阳逻	49	6	672614	2B1964	2016-06-27	2016-07-09	吴绪峰，高晗	经量增多伴经期延长1年余，发现宫颈病变1月余。 患者平素月经规则，有痛经史。2015年6月起出现月经量多伴经期延长。2016年5月18日本院盆腔B超提示：子宫声像图改变，宫内节育器。2016年5月19日本院HPV16型阳性。2016年5月20日本院宫颈DNA倍体：出现高倍体细胞，DNA指数＞2.5的细胞数：1个。2016年6月22日本院阴道镜检提示：高度CIN病变：CIN2-3级累及腺体。门诊以CIN3，子宫肌瘤收入院。	其它	其它	16+	阳性	16/18+					1	14,3-5/28,21岁，G3P3A0。	3	1至3次	2	3	≥3次	3	2016.6.6，宫颈肥大，触血（+），余（-）。	无	0	1	经量增多伴经期延长1年余，发现宫颈病变1月余。 患者平素月经规则，有痛经史。2015年6月起出现月经量多伴经期延长。2016年5月18日本院盆腔B超提示：子宫声像图改变，宫内节育器。2016年5月19日本院HPV16型阳性。2016年5月20日本院宫颈DNA倍体：出现高倍体细胞，DNA指数＞2.5的细胞数：1个。2016年6月22日本院阴道镜检提示：高度CIN病变：CIN2-3级累及腺体。门诊以CIN3，子宫肌瘤收入院。	2016.6.22（1609183）：阴道镜检提示：高度CIN病变：CIN2-3级累及腺体。	CIN2-3	2016-06-22	2016-07-01	9	1	2	CIN3	高级别CIN病人	LEEP	1	2016.7.3（1609690）：阴性。	慢性宫颈炎	1	阴性
577	彭桂珍	1969-09-09	汉	武汉市武昌区	46	6	674474	2B1989	2016-07-06	2016-07-20	LYL、ZR	发现宫颈病变1年，CIN2-3 2周。 患者2015年6月25日协和医院体检：CIN1 伴湿疣病变。2016年6月15日我院HPV：A9型组16、31、33、35、52、58阳性。6月17日TCT正常。2016年6月22日阴道镜+活检：LSIL，术后病理：宫颈9、11点慢性宫颈炎伴鳞化，小区呈CIN2-3，免疫组化结果：P16（+），Ki-67（LI：40%）。门诊以CIN2-3收入院。	体检发现	体检发现	A9+	阳性	16/18+		正常	否	正常	0	12,5/30,26岁，G4P1A3。	4	≥4次	3	1	1至2次	2	宫颈轻度糜烂。	轻度	1	0	发现宫颈病变1年，CIN2-3 2周。 患者2015年6月25日协和医院体检：CIN1 伴湿疣病变。2016年6月15日我院HPV：A9型组16、31、33、35、52、58阳性。6月17日TCT正常。2016年6月22日阴道镜+活检：LSIL，术后病理：宫颈9、11点慢性宫颈炎伴鳞化，小区呈CIN2-3，免疫组化结果：P16（+），Ki-67（LI：40%）。门诊以CIN2-3收入院。	2016.6.22：阴道镜+活检：慢性宫颈炎伴鳞化，小区呈CIN2-3。	CIN2-3	2016-06-22	2016-07-08	16	1	2	CIN3	高级别CIN病人	CKC	2	2016.7.19：术后病检：宫颈锥切组织慢性宫颈炎伴纳氏囊肿及鳞化，粘膜息肉。	慢性宫颈炎	1	阴性
578	成如荣	1972-02-22	汉	武汉市黄陂区	44	5	674610	2B1977	2016-07-07	2016-07-12	DX，XQ	经期腹痛10余年，发现宫颈病变1月余。 患者10余年前出现经期腹痛，可耐受，呈进行性加重，无月经周期及经量改变，近2年患者经期腹痛较前明显加重。曾于当地医院行消炎治疗，无明显改善。近2年患者偶有性生活后出现点滴出血。2016年5月17日我院就诊，查盆腔B超示：子宫声像图改变，子宫腺肌症？子宫腺肌瘤？子宫肌瘤？2016年5月30日我院TCT示：HSIL，行阴道镜+活检，术后病检示：CIN3累腺。门诊以CIN3、子宫腺肌病？收入院。	其它	其它					HSIL	是	高级别	1	14,5/26,21岁，G2P1A1。	2	1至3次	2	1	1至2次	2	宫颈轻度糜烂，肥大，触血（+）。	轻度	1	1	经期腹痛10余年，发现宫颈病变1月余。 患者10余年前出现经期腹痛，可耐受，呈进行性加重，无月经周期及经量改变，近2年患者经期腹痛较前明显加重。曾于当地医院行消炎治疗，无明显改善。近2年患者偶有性生活后出现点滴出血。2016年5月17日我院就诊，查盆腔B超示：子宫声像图改变，子宫腺肌症？子宫腺肌瘤？子宫肌瘤？2016年5月30日我院TCT示：HSIL，行阴道镜+活检，术后病检示：CIN3累腺。门诊以CIN3、子宫腺肌病？收入院。	2016.5.31：阴道镜+活检：CIN3累腺。	CIN3	2016-05-31	2016-07-08	38	2	3	1.CIN3。2.子宫腺肌瘤。	高级别CIN病人	CKC	2	2016.7.11：术后病检：1.宫颈锥切组织：宫颈呈高级别鳞状上皮内瘤变，CIN2-3累腺，病变呈散在性，切缘未见病变累及。2.子宫腺肌瘤，子宫平滑肌瘤。3.子宫内膜增生性改变。	CIN3	0	阴性
579	王君	1987-04-25	汉	武汉市黄陂区	29	2	674746	2B1978	2016-07-07	2016-07-12	DX、XQ	体检发现宫颈病变2月。 患者2016年5月7日于当地医院体检，武汉爱迪抗医学检验所宫颈HPV检查：HPV 58型阳性，宫颈TCT示：LSIL。6月3日于武汉市妇幼行阴道镜+活检，术后活检示：CIN2累腺，门诊以CIN2累腺收入院。	体检发现	体检发现	58+	阳性	其它+		LSIL	是	低级别	1	16,5-7/30-70,25岁，G2P1A1。	2	1至3次	2	1	1至2次	2	宫颈轻度糜烂，肥大。	轻度	1	0	体检发现宫颈病变2月。 患者2016年5月7日于当地医院体检，武汉爱迪抗医学检验所宫颈HPV检查：HPV 58型阳性，宫颈TCT示：LSIL。6月3日于武汉市妇幼行阴道镜+活检，术后活检示：CIN2累腺，门诊以CIN2累腺收入院。	2016.6.3：外院：阴道镜+活检：慢性宫颈炎，局部上皮呈CIN2累腺。	CIN2	2016-06-03	2016-07-08	35	2	1	CIN2	高级别CIN病人	LEEP	1	2016.7.12：宫颈局部呈CIN2-3累腺，切缘可见CIN2累及。	CIN3	0	CIN2
580	尹茜	1985-10-28	汉	武汉市汉阳区	30	3	674135	2B1965	2016-07-07	2016-07-12	吴绪峰，高晗	体检发现宫颈病变1月余。 患者2016年6月单位体检发现宫颈HPV58（+）。患者于2016年6月15日本院行宫颈TCT提示上皮内高度病变，于2016年6月29日在本院行阴道镜检，拟诊：低度CIN病变。镜下取宫颈活检4、6、9、12点组织提示：慢性宫颈炎，局灶区呈高级别上皮内病变（CIN2-3）累及腺体。门诊以CIN3收入院。	体检发现	体检发现	58+	阳性	其它+		HSIL	是	高级别	1	14,5/27-30,28岁，G2P1A1。	2	1至3次	2	1	1至2次	2	2016.6.20，宫颈轻度糜烂，余（-）。	轻度	1	0	体检发现宫颈病变1月余。 患者2016年6月单位体检发现宫颈HPV58（+）。患者于2016年6月15日本院行宫颈TCT提示上皮内高度病变，于2016年6月29日在本院行阴道镜检，拟诊：低度CIN病变。镜下取宫颈活检4、6、9、12点组织提示：慢性宫颈炎，局灶区呈高级别上皮内病变（CIN2-3）累及腺体。门诊以CIN3收入院。	2016.6.29（1609565）：镜下取宫颈活检4、6、9、12点组织提示：慢性宫颈炎，局灶区呈高级别上皮内病变（CIN2-3）累及腺体。	CIN2-3	2016-06-29	2016-07-08	9	1	2	CIN3	高级别CIN病人	LEEP	1	2016.7.10（1610093）：CIN2-3，切缘（-）。	CIN3	0	阴性
581	何红霞	1980-11-14	汉	湖北省孝感市	35	4	675256	2B1968	2016-07-10	2016-07-13	吴绪峰，高晗	接触性出血2月，发现宫颈病变3天。 患者2月前来无明显诱因出现接触性出血。患者于2016年6月28日在我院行TCT检查提示：非典型鳞状上皮细胞，行HPV检测提示A9组阳性。2016年7月5日我院门诊就诊，建议行阴道镜检+组织活检：慢性宫颈炎，病理诊断慢性宫颈炎，局灶区呈高级别鳞状上皮内病变（CIN2-3）。门诊以CIN3收入院。	同房出血	阴道/同房出血	A9+	阳性	其它+		ASCUS	是	低级别	0	15,7/45,23岁，G3P2A1。	3	1至3次	2	2	1至2次	2	2016.7.5，宫颈轻度糜烂，触血（-），余（-）。	轻度	1	1	接触性出血2月，发现宫颈病变3天。 患者2月前来无明显诱因出现接触性出血。患者于2016年6月28日在我院行TCT检查提示：非典型鳞状上皮细胞，行HPV检测提示A9组阳性。2016年7月5日我院门诊就诊，建议行阴道镜检+组织活检：慢性宫颈炎，病理诊断慢性宫颈炎，局灶区呈高级别鳞状上皮内病变（CIN2-3）。门诊以CIN3收入院。	2016.7.5：阴道镜检+组织活检：慢性宫颈炎，病理诊断慢性宫颈炎，局灶区呈高级别鳞状上皮内病变（CIN2-3）。	CIN2-3	2016-07-05	2016-07-11	6	1	2	CIN3	高级别CIN病人	LEEP	1	2016.7.12（1610212）：CIN1，切缘（-）。	LSIL	1	阴性
582	吴小霞	1973-08-19	汉	湖北省监利县	42	5	676201	2B1990	2016-07-18	2016-07-21	吴绪峰，高晗	体检发现宫颈病变1月余。 患者2016年6月1日监利县第五人民医院体检发现TCT：ASC-CUS。2016年6月22日监利县妇幼保健院查HPV：52型阳性。2016年7月11日监利县人民医院宫颈活检提示：慢性宫颈炎伴鳞状上皮化生，部分鳞状上皮CIN病变不能排除。于同济医院会诊病理：CIN2。门诊以CIN2收入院。	体检发现	体检发现	52+	阳性	其它+		ASCUS	是	低级别	0	12,7/37,21岁，G4P1A3。	4	≥4次	3	1	1至2次	2	2016.7.11，宫颈光滑，肥大，余（-）。	无	0	0	体检发现宫颈病变1月余。 患者2016年6月1日监利县第五人民医院体检发现TCT：ASC-CUS。2016年6月22日监利县妇幼保健院查HPV：52型阳性。2016年7月11日监利县人民医院宫颈活检提示：慢性宫颈炎伴鳞状上皮化生，部分鳞状上皮CIN病变不能排除。于同济医院会诊病理：CIN2。门诊以CIN2收入院。	2016.7.11，慢性宫颈炎伴鳞状上皮化生，部分鳞状上皮CIN病变不能排除。于同济医院会诊病理：CIN2。	CIN2	2016-07-11	2016-07-19	8	1	1	CIN2	高级别CIN病人	LEEP	1	2016.7.20（1610633）：CIN2累腺，切缘（-）。	CIN2	0	阴性
583	薛晓丽	1984-04-26	汉	湖北省枣阳市	32	3	677036	2B1980	2016-07-18	2016-07-22	HYM，ZLL	TCT示ASCUS，活检示CIN3累腺1月。 2015年患者行TCT示：ASCUS，未予重视。2016年5月枣阳妇幼保健院TCT示：HSIL，2016年6月23日该院行阴道镜+活检示：（宫颈6、8点）慢性宫颈炎伴鳞状上皮呈CIN3累腺，门诊以CIN3累腺收入院。	体检发现	体检发现					HSIL	是	高级别	1	13,4-5/30,18岁，G4P2A2。	4	≥4次	3	2	1至2次	2	宫颈中度糜烂	中度	2	0	TCT示ASCUS，活检示CIN3累腺1月。 2015年患者行TCT示：ASCUS，未予重视。2016年5月枣阳妇幼保健院TCT示：HSIL，2016年6月23日该院行阴道镜+活检示：（宫颈6、8点）慢性宫颈炎伴鳞状上皮呈CIN3累腺，门诊以CIN3累腺收入院。	2016.6.23：该院行阴道镜+活检示：（宫颈6、8点）慢性宫颈炎伴鳞状上皮呈CIN3累腺	CIN3	2016-06-23	2016-07-20	27	1	3	CIN3	高级别CIN病人	CKC	2	2016.7.22：术后病检：宫颈锥切组织鳞状细胞原位癌累腺，病变呈多灶性，局灶区切缘可见CIN3。	CIN3	0	CIN3
584	吴莎	1985-05-20	汉	武汉市洪山区	31	3	675689	2B1991	2016-07-19	2016-07-24	吴绪峰，高晗	发现宫颈病变42天。 患者2016年6月7日因习惯性流产在湖南光琇医院行人工助孕前检查，宫颈TCT提示：轻度炎性改变，未见明显上皮内不典型增生细胞，未见癌细胞；2016年6月8日宫颈HPV高危型13种检查提示：HPV16型阳性；HPV58型阳性。于2016年7月4日来我院门诊就诊，行阴道镜下宫颈活检，活检术后病理诊断：慢性宫颈炎，部分区呈高级别鳞状上皮内病变（CIN2-3）。门诊以CIN3收入院。	体检发现	体检发现	16,58+	阳性	16/18+		正常	否	正常	0	13,4-5/30,28岁，G4P0A4。	4	≥4次	3	0	0次	1	宫颈轻度糜烂，肥大，余（-）。	轻度	1	0	发现宫颈病变42天。 患者2016年6月7日因习惯性流产在湖南光琇医院行人工助孕前检查，宫颈TCT提示：轻度炎性改变，未见明显上皮内不典型增生细胞，未见癌细胞；2016年6月8日宫颈HPV高危型13种检查提示：HPV16型阳性；HPV58型阳性。于2016年7月4日来我院门诊就诊，行阴道镜下宫颈活检，活检术后病理诊断：慢性宫颈炎，部分区呈高级别鳞状上皮内病变（CIN2-3）。门诊以CIN3收入院。	2016.7.4：慢性宫颈炎，部分区呈高级别鳞状上皮内病变（CIN2-3）。	CIN2-3	2016-07-04	2016-07-19	15	1	2		高级别CIN病人	LEEP	1	2016.7.22（1600697）：慢性宫颈炎伴纳氏囊肿，部分区呈CIN2-3级累腺，切缘鳞状上皮增生。	CIN3	0	阴性
585	刘思	1994-10-07	汉	武汉体育馆	21	1	678913	2B2000	2016-07-27	2016-08-02	LYL，ZR	宫颈活检示CIN3 1月。 患者既往无异常阴道出血，近2月患者性生活后出现阵发性下腹坠胀不适，后于2016年6月3日13种高危型HPV阳性，行阴道镜+活检，术后病检示：慢性宫颈炎，部分区呈CIN2-3累腺，门诊以CIN3收入院。	其它	其它	+	阳性						1	15,7/36，未婚，G1P0A1。	1	1至3次	2	0	0次	1	阴性	无	0	0	宫颈活检示CIN3 1月。 患者既往无异常阴道出血，近2月患者性生活后出现阵发性下腹坠胀不适，后于2016年6月3日13种高危型HPV阳性，行阴道镜+活检，术后病检示：慢性宫颈炎，部分区呈CIN2-3累腺，门诊以CIN3收入院。	2016.6.6：宫颈活检：慢性宫颈炎，部分区呈CIN2-3累腺。	CIN2-3	2016-06-06	2016-07-29	53	2	2	CIN3	高级别CIN病人	CKC	2	2016.8.1：慢性宫颈炎伴鳞化，局灶区切缘可见CIN1。	LSIL	1	CIN1
586	罗蕾明	1987-08-15	汉	武汉市武昌区	28	2	679311	2B1994	2016-07-29	2016-08-07	吴绪峰，高晗	发现宫颈病变15天。 患者于7月4日本院行人流术，术后10天复查，宫颈HPV12+2型示：12种高危型阳性，TCT示：非典型鳞状细胞，DNA示：出现高倍体细胞，DNA指数＞2.5细胞数：105个。7月26日本院行阴道镜检查拟诊：慢性宫颈炎，阴道镜下取宫颈3、7、9、12点活检，病检回报示：慢性宫颈炎，大部分区呈CIN1，小区呈高级别鳞状上皮内病变（CIN2-3）。门诊以CIN3收入院。	体检发现	体检发现	+	阳性			ASCUS	是	低级别	0	15,5/30,22岁，G2P1A1。	2	1至3次	2	1	1至2次	2	2016.7.20，宫颈重度糜烂，触血（+），余（-）。	重度	3	1	发现宫颈病变15天。 患者于7月4日本院行人流术，术后10天复查，宫颈HPV12+2型示：12种高危型阳性，TCT示：非典型鳞状细胞，DNA示：出现高倍体细胞，DNA指数＞2.5细胞数：105个。7月26日本院行阴道镜检查拟诊：慢性宫颈炎，阴道镜下取宫颈3、7、9、12点活检，病检回报示：慢性宫颈炎，大部分区呈CIN1，小区呈高级别鳞状上皮内病变（CIN2-3）。门诊以CIN3收入院。	2016.7.26，阴道镜检查拟诊：慢性宫颈炎，阴道镜下取宫颈3、7、9、12点活检，病检回报示：慢性宫颈炎，大部分区呈CIN1，小区呈高级别鳞状上皮内病变（CIN2-3）。	CIN2-3	2016-07-26	2016-08-02	7	1	2	CIN3	高级别CIN病人	LEEP	1	2016.8.4（1611399）：CIN2-3累腺，病变呈多灶性，切缘（-）。	CIN3	0	阴性
587	许美玉	1970-08-21	汉	洪湖	45	6	679823	2B2015	2016-08-01	2018-08-12	DX,XQ	体检发现宫颈病变半月余。 患者7月体检发现宫颈病变，7月份洪湖市中医院TCT：ASCUS，病检示：部分鳞状上皮CIN2-3级改变。B超示：未见异常。7月18日我院阴道镜+活检示：慢性宫颈炎，局灶区呈CIN2-3累腺。门诊以CIN3收入院。	体检发现	体检发现					ASCUS	是	低级别	1	12,7/23.21岁，G4P2A2。	4	≥4次	3	2	1至2次	2	宫颈轻度糜烂	轻度	1	0	体检发现宫颈病变半月余。 患者7月体检发现宫颈病变，7月份洪湖市中医院TCT：ASCUS，病检示：部分鳞状上皮CIN2-3级改变。B超示：未见异常。7月18日我院阴道镜+活检示：慢性宫颈炎，局灶区呈CIN2-3累腺。门诊以CIN3收入院。	2016.7.18：阴道镜+活检：慢性宫颈炎，局灶区呈CIN2-3累腺。	CIN2-3	2016-07-18	2016-08-08	21	1	2	CIN3	高级别CIN病人	LEEP	1	2016.8.11：术后病检：慢性宫颈炎伴纳氏囊肿及鳞化，部分区呈CIN2-3累腺，切缘鳞状上皮增生。	CIN3	0	阴性
588	丁芳	1989-09-09	汉	武汉市徐东	26	2	680323	2B1999	2016-08-03	2016-08-10	HYM，ZLL	妇检发现宫颈病变2月余。 患者既往月经规律，无异常阴道出血，性生活后无出血，2016年5月23日来我院妇检，13种高危型HPV阳性，2016年5月25日我院TCT示：ASCUS，2016年6月20日行阴道镜+活检：CIN2-3累腺。门诊以CIN3收入院。	体检发现	体检发现	+	阳性	其它+		ASCUS	是	低级别	1	13,4/30,25岁，G2P0A2。	2	1至3次	2	0	0次	1	宫颈中度糜烂	中度	2	0	妇检发现宫颈病变2月余。 患者既往月经规律，无异常阴道出血，性生活后无出血，2016年5月23日来我院妇检，13种高危型HPV阳性，2016年5月25日我院TCT示：ASCUS，2016年6月20日行阴道镜+活检：CIN2-3累腺。门诊以CIN3收入院。	2016.6.20：宫颈活检：慢性宫颈炎，部分区呈CIN2-3累腺。	CIN2-3	2016-06-20	2016-08-05	46	2	2	CIN3	高级别CIN病人	CKC	2	2016.8.10：术后病检：慢性宫颈炎伴纳氏囊肿，极小区呈CIN2-3，切缘鳞状上皮增生。	CIN3	0	阴性
589	徐翠	1981-11-13	汉	武汉市光谷	34	3	680503	2B1998	2016-08-04	2016-08-08	DJ、WY	体检发现宫颈病变2月。 患者2016年5年27于同济医院，TCT示：ASCUS。HPV示：A9（16、31、33、35、52、58）阳性。2016年7月4日湖北省人民医院行阴道镜+活检，术后病检示：CIN1-2累腺及挖空样变。门诊以CIN2累腺收入院。	体检发现	体检发现	A9+	阳性	其它+		ASCUS	是	低级别	1	13,5/30,27岁，G3P1A2。	3	1至3次	2	1	1至2次	2	宫颈轻度糜烂	轻度	1	0	体检发现宫颈病变2月。 患者2016年5年27于同济医院，TCT示：ASCUS。HPV示：A9（16、31、33、35、52、58）阳性。2016年7月4日湖北省人民医院行阴道镜+活检，术后病检示：CIN1-2累腺及挖空样变。门诊以CIN2累腺收入院。	2016.7.4：外院阴道镜+活检：CIN1-2累腺及挖空样变。	CIN2	2016-07-04	2016-08-05	32	2	1	CIN2累腺	高级别CIN病人	CKC	2	2016.8.8：术后病检：慢性宫颈炎伴乳头状糜烂，局灶区呈CIN2-3，切缘可见鳞状上皮增生。	CIN3	0	阴性
590	刘红珍	1964-08-25	汉	武汉市蔡甸区	51	7	680667	2B2006	2016-08-05	2016-08-17	吴绪峰，高晗	发现宫颈病变2年。 患者2年前无明显诱因出现白带带血丝，量不多，无异味，无接触性出血。患者2014年8月来我院就诊，查HPV（+），TCT示上皮内低度病变；予干扰素治疗，后未来院复查。2周前患者再次出现白带带血，遂来院就诊，2016年7月20日查盆腔B超示：子宫小肌瘤可能，宫内节育器。7月26日宫颈HPV12+2种高危型HPV阳性，16型阳性，TBS示HSIL，DNA示出现高倍体异常细胞，DNA指数大于2.5细胞数为22个。2016年7月26日阴道镜拟诊：低度CIN病变，宫颈活检（3、6、9、12点组织）示：慢性宫颈炎，极小区呈高级别鳞状上皮内病变（CIN2-3）。门诊以1.CIN3。2.子宫肌瘤。3.IUD收入院。	白带异常	白带异常	+	阳性			LSIL	是	低级别	0	16,7/26-30,23岁，G6P1A4E1。	6	≥4次	3	1	1至2次	2	2016.7.10，宫颈轻度糜烂。	轻度	1	0	发现宫颈病变2年。 患者2年前无明显诱因出现白带带血丝，量不多，无异味，无接触性出血。患者2014年8月来我院就诊，查HPV（+），TCT示上皮内低度病变；予干扰素治疗，后未来院复查。2周前患者再次出现白带带血，遂来院就诊，2016年7月20日查盆腔B超示：子宫小肌瘤可能，宫内节育器。7月26日宫颈HPV12+2种高危型HPV阳性，16型阳性，TBS示HSIL，DNA示出现高倍体异常细胞，DNA指数大于2.5细胞数为22个。2016年7月26日阴道镜拟诊：低度CIN病变，宫颈活检（3、6、9、12点组织）示：慢性宫颈炎，极小区呈高级别鳞状上皮内病变（CIN2-3）。门诊以1.CIN3。2.子宫肌瘤。3.IUD收入院。	2016.7.28（1611017）：CIN2-3。	CIN2-3	2016-07-28	2016-08-06	9	1	2	1.CIN3。2.子宫肌瘤。	高级别CIN病人	LEEP	1	2016.8.8（1611008）：CIN2-3，切缘（-）。	CIN3	0	阴性
591	熊思琦	1987-05-24	汉	武汉团结大道	29	2	681523	2B2018	2016-08-09	2016-08-14	DJ,WY	体检发现宫颈病变7月余。 患者2016年1月我院体检时提示HPV16（+）。TCT回报：未见上皮内病变细胞。2016年7月9日我院阴道镜检+活检回报：CIN2累腺。2016年7月21日同济医院病理会诊示：CIN2。门诊以CIN2收入院。	体检发现	体检发现	16+	阳性	16/18+		正常	否	正常	1	15，5/37-40,27岁，G4P0A4。	4	≥4次	3	0	0次	1	阴性	无	0	0	体检发现宫颈病变7月余。 患者2016年1月我院体检时提示HPV16（+）。TCT回报：未见上皮内病变细胞。2016年7月9日我院阴道镜检+活检回报：CIN2累腺。2016年7月21日同济医院病理会诊示：CIN2。门诊以CIN2收入院。	2016.7.9：阴道镜+活检：CIN2累腺。	CIN2	2016-07-09	2016-08-10	32	2	1	CIN2累腺	高级别CIN病人	LEEP	1	2016.8.13：术后病检：慢性宫颈炎伴鳞化，部分区CIN3，切缘鳞状上皮增生。	CIN3	0	阴性
592	张冬莲	1965-11-24	汉	剑桥春天社区	50	7	681499	2B2013	2016-08-09	2016-08-18	HYM,ZLL	发现宫颈病变12天。 患者既往月经规律，无异常阴道出血，2016年6月经期来潮后阴道持续出血40余天，量少，色鲜红，患者来我院检查。2016年7月20日我院TCT：上皮内高度病变。HPV：A9（+）。患者行阴道镜，2016年7月28日我院阴道镜活检：慢性宫颈炎，局灶区呈CIN2-3累腺。门诊以CIN3累腺。	体检发现	体检发现	A9+	阳性	其它+		HSIL	是	高级别	1	13,7/20,24岁，G3P3A0。	3	1至3次	2	3	≥3次	3	宫颈轻度糜烂，肥大。	轻度	1	0	发现宫颈病变12天。 患者既往月经规律，无异常阴道出血，2016年6月经期来潮后阴道持续出血40余天，量少，色鲜红，患者来我院检查。2016年7月20日我院TCT：上皮内高度病变。HPV：A9（+）。患者行阴道镜，2016年7月28日我院阴道镜活检：慢性宫颈炎，局灶区呈CIN2-3累腺。门诊以CIN3累腺。	2016.7.28：行阴道镜+活检：慢性宫颈炎，局灶区呈CIN2-3累腺。	CIN2-3	2016-07-28	2016-08-11	14	1	2	CIN3	高级别CIN病人	LEEP	1	2016.8.17术后病检：宫颈全取材，镜下见慢性宫颈炎伴纳氏囊肿及鳞化，部分区呈CIN3累腺，子宫内膜呈增生性改变，双侧输卵管管壁血管扩张，淤血。	CIN3	0	阴性
593	方丹	1985-08-05	汉	武汉市	31	3	681740	2B2011	2016-08-10	2016-08-20	HYM,ZLL	发现宫颈病变3月余。 患者既往月经规律，无异常阴道出血，生育后于我院常规体检，2016年5月30日我院TCT示：HSIL，2016年6月2日行阴道镜+宫颈活检，术后组织病检示：CIN3级。门诊以CIN3收入院。	体检发现	体检发现					HSIL	是	高级别	0	12,5/30,23岁，G1P1A0。	1	1至3次	2	1	1至2次	2	宫颈中度糜烂，肥大，余（-）。	中度	2	0	发现宫颈病变3月余。 患者既往月经规律，无异常阴道出血，生育后于我院常规体检，2016年5月30日我院TCT示：HSIL，2016年6月2日行阴道镜+宫颈活检，术后组织病检示：CIN3级。门诊以CIN3收入院。	2016.6.2：阴道镜+宫颈活检：CIN3级。	CIN3	2016-06-02	2016-08-12	71	2	3	CIN3	高级别CIN病人	LEEP	1	2016.8.19：术后病检：慢性宫颈炎伴鳞化及纳氏囊肿，鳞状上皮增生。	慢性宫颈炎	1	阴性
594	王文玉	1991-10-12	回	湖北省钟祥市	24	1	681973	2B2005	2016-08-11	2016-08-16	吴绪峰，高晗	阴道排液7月，体检发现宫颈病变12天。 患者2016年1月来无明显诱因出现阴道排液，量多，白带有异味，无接触性出血。患者于2016年7月30日在钟祥市柴胡卫生院行阴道镜检及活检。2016年7月31日在我院行TCT检查示：上皮内高度病变，于2016年7月31日我院行盆腔B超示：子宫声像图未见明显异常。2016年8月11日我院病理可会诊柴胡卫生院病理切片4张，意见：慢性宫颈炎，鳞状上皮呈高级别上皮内病变（CIN3）累及腺体。门诊以CIN3收住院。	白带异常	白带异常					HSIL	是	高级别	1	12,3/40-50，未婚，有性生活史8年。	0	0次	1	0	0次	1	2016.7.27，宫颈中度糜烂。	中度	2	0	阴道排液7月，体检发现宫颈病变12天。 患者2016年1月来无明显诱因出现阴道排液，量多，白带有异味，无接触性出血。患者于2016年7月30日在钟祥市柴胡卫生院行阴道镜检及活检。2016年7月31日在我院行TCT检查示：上皮内高度病变，于2016年7月31日我院行盆腔B超示：子宫声像图未见明显异常。2016年8月11日我院病理可会诊柴胡卫生院病理切片4张，意见：慢性宫颈炎，鳞状上皮呈高级别上皮内病变（CIN3）累及腺体。门诊以CIN3收住院。	2016.8.11：我院病理可会诊柴胡卫生院病理切片4张，意见：慢性宫颈炎，鳞状上皮呈高级别上皮内病变（CIN3）累及腺体。	CIN3	2016-08-11	2016-08-12	1	1	3	CIN3	高级别CIN病人	LEEP	1	2016.8.14（1611959）：（Leep）：CIN2-3累腺，切缘可见CIN2-3。	CIN3	0	CIN3
595	黄爱军	1967-10-07	汉	湖北省浠水县	48	6	682062	2B2009	2016-08-12	2016-08-24	吴绪峰，高晗	发现宫颈病变1年余。 患者1年前因同房出血在外院就诊，提示：宫颈病变。2016年7月28日在中国人民解放军第一八七中心医院查宫颈细胞学检查：无上皮内病变或恶性病变。HPV高危型DNA：阳性。行阴道镜拟诊：宫颈下唇赘生物；宫颈囊肿；宫颈糜烂3度。行宫颈活检：慢性宫颈炎，伴高级别鳞状上皮内瘤变（CIN2-3）。门诊以CIN3收住院。	同房出血	阴道/同房出血	+	阳性			正常	否	正常	0	14,3-4/30,20岁，G4P3A1。	4	≥4次	3	3	≥3次	3	2016.7.20：宫颈重度糜烂	重度	3	0	发现宫颈病变1年余。 患者1年前因同房出血在外院就诊，提示：宫颈病变。2016年7月28日在中国人民解放军第一八七中心医院查宫颈细胞学检查：无上皮内病变或恶性病变。HPV高危型DNA：阳性。行阴道镜拟诊：宫颈下唇赘生物；宫颈囊肿；宫颈糜烂3度。行宫颈活检：慢性宫颈炎，伴高级别鳞状上皮内瘤变（CIN2-3）。门诊以CIN3收住院。	2016.7.28：行阴道镜拟诊：宫颈下唇赘生物；宫颈囊肿；宫颈糜烂3度。行宫颈活检：慢性宫颈炎，伴高级别鳞状上皮内瘤变（CIN2-3）。	CIN2-3	2016-07-28	2016-08-13	16	1	2	CIN3	高级别CIN病人	LEEP	1	2016.8.15（Leep）：CIN3，切缘CIN3。	CIN3	0	CIN3
596	叶望求	1968-09-04	汉	武汉市关山	47	6	682083	2B2022	2016-08-13	2016-09-01	吴绪峰，高晗	白带异常1月，发现宫颈病变10余天。 患者1月来无明显诱因出现白带异常，量多，有异味，无接触性出血。患者于2016年8月1日在我院行宫颈DNA倍体检测示HSIL，宫颈HPV提示13HR-HPV阴性，于2016年8月5日行阴道镜检，拟诊：低度CIN病变，镜下取宫颈3、6、912点活检提示：慢性宫颈炎，小区呈高级别鳞状上皮病变（CIN2）。门诊以CIN2收住院。	白带异常	白带异常	+	阳性			HSIL	是	高级别	0	14,7/30-90,21岁，G3P3。	3	1至3次	2	3	≥3次	3	2016.6.20：宫颈光滑。	无	0	0	白带异常1月，发现宫颈病变10余天。 患者1月来无明显诱因出现白带异常，量多，有异味，无接触性出血。患者于2016年8月1日在我院行宫颈DNA倍体检测示HSIL，宫颈HPV提示13HR-HPV阴性，于2016年8月5日行阴道镜检，拟诊：低度CIN病变，镜下取宫颈3、6、912点活检提示：慢性宫颈炎，小区呈高级别鳞状上皮病变（CIN2）。门诊以CIN2收住院。	2016.8.5：行阴道镜检，拟诊：低度CIN病变，镜下取宫颈3、6、912点活检提示：慢性宫颈炎，小区呈高级别鳞状上皮病变（CIN2）。	CIN2	2016-08-05	2016-08-25	20	1	1	CIN2	高级别CIN病人	LEEP	1	2016.8.29：送检子宫标本，子宫内膜经多切面、广泛取材，镜下可见子宫内膜灶区呈复杂性非典型增生。慢性宫颈炎伴纳氏囊肿，鳞状上皮增生，原Leep切口处可见出血、变性及散在炎症细胞浸润。输卵管管壁血管扩张、淤血。	慢性宫颈炎	1	阴性
597	文哲	1970-04-17	汉	湖北省荆州市	46	6	684573	2B2028	2016-08-24	2016-09-03	HYM,ZLL	体检发现宫颈病变20天。 患者既往月经规律，无异常阴道出血，近20天患者因腹痛前往杨家厂镇卫生院行B超检查，结果是子宫肌瘤，肌层可见多个稍低回声，宫内节育环，宫颈囊肿，盆腔积液。2016年8月4日外院行宫颈防癌筛查，TCT：1.ASC-US。2.3-6个月复查，高危型HPV33阳性，2016年8月8日杨家厂镇卫生院阴道镜结果示：1.ASC-US。2.明显宫颈炎。2016年8月9日月经来潮，与平时月经相似。2016年8月16日在荆州市第三人民医院行阴道镜宫颈活检示：慢性宫颈炎，CIN待排。病理结果示：（12点）CIN累腺。（3、6、9点）明显子宫颈炎伴糜烂。门诊以宫颈上皮内高度病变收入院。	体检发现	体检发现	33+	阳性	其它+		ASCUS	是	低级别	1	15,7/30,20岁，G2P1A1。	2	1至3次	2	1	1至2次	2	宫颈组织质脆，余（-）	无	0	0	体检发现宫颈病变20天。 患者既往月经规律，无异常阴道出血，近20天患者因腹痛前往杨家厂镇卫生院行B超检查，结果是子宫肌瘤，肌层可见多个稍低回声，宫内节育环，宫颈囊肿，盆腔积液。2016年8月4日外院行宫颈防癌筛查，TCT：1.ASC-US。2.3-6个月复查，高危型HPV33阳性，2016年8月8日杨家厂镇卫生院阴道镜结果示：1.ASC-US。2.明显宫颈炎。2016年8月9日月经来潮，与平时月经相似。2016年8月16日在荆州市第三人民医院行阴道镜宫颈活检示：慢性宫颈炎，CIN待排。病理结果示：（12点）CIN2累腺。（3、6、9点）明显子宫颈炎伴糜烂。门诊以宫颈上皮内高度病变收入院。	病理结果示：（12点）CIN2累腺。（3、6、9点）明显子宫颈炎伴糜烂。	CIN2	2016-08-16	2016-08-25	9	1	1	CIN3	高级别CIN病人	LEEP	1	2016.8.30：锥切术后病检：慢性宫颈炎伴纳氏囊肿及鳞化，小区呈CIN2-3累腺，切缘鳞状上皮增生。 2016.9.3：全宫术后病检：子宫颈常规取材4块，镜下为慢性宫颈炎伴鳞化，鳞状上皮增生，原锥切切口处可见出血，变性及炎性细胞浸润，子宫肌壁间平滑肌瘤；宫内膜呈分泌性改变，双侧输卵管管壁血管扩张、淤血。	CIN3	0	阴性
598	陈春容	1964-02-20	汉	武汉市武昌区	52	7	684928	2B2025	2016-08-26	2016-09-10	吴绪峰，高晗	尖锐湿疣治疗后复发1月余，发现宫颈病变29天。 患者绝经2年余，于今年5月份无明显诱因出现外阴瘙痒，后发现外阴赘生物，于武汉新意仁和门诊部就诊，外阴活检示：大阴唇尖锐湿疣。行激光治疗，症状缓解，7月复发，自觉外阴赘生物增大。7月28日外院hpv示：16型阳性，11型阳性。未处理。8月20日本院门诊行阴道镜检，拟诊：低度CIN病变，镜下取宫颈5、7、9、12点活检示：慢性宫颈炎伴鳞化，小区呈高级别鳞状上皮内病变（CIN2-3）。8月23日TCT示：ASC-US，DNA示：出现高倍体细胞，DNA指数大于2.5的细胞数：3个。门诊以CIN3收入院。	其它	其它	16+	阳性	16/18+					0	14,3-5/30,17岁，G4P3A1。	4	≥4次	3	3	≥3次	3	2014年，宫颈轻度糜烂。	轻度	1	0	尖锐湿疣治疗后复发1月余，发现宫颈病变29天。 患者绝经2年余，于今年5月份无明显诱因出现外阴瘙痒，后发现外阴赘生物，于武汉新意仁和门诊部就诊，外阴活检示：大阴唇尖锐湿疣。行激光治疗，症状缓解，7月复发，自觉外阴赘生物增大。7月28日外院hpv示：16型阳性，11型阳性。未处理。8月20日本院门诊行阴道镜检，拟诊：低度CIN病变，镜下取宫颈5、7、9、12点活检示：慢性宫颈炎伴鳞化，小区呈高级别鳞状上皮内病变（CIN2-3）。8月23日TCT示：ASC-US，DNA示：出现高倍体细胞，DNA指数大于2.5的细胞数：3个。门诊以CIN3收入院。	2016.8.20：行阴道镜检，拟诊：低度CIN病变，镜下取宫颈5、7、9、12点活检示：慢性宫颈炎伴鳞化，小区呈高级别鳞状上皮内病变（CIN2-3）。	CIN2-3	2016-08-20	2016-09-01	12	1	2	CIN3	高级别CIN病人	LEEP	1	2016.9.4（1613112）：阴性。	慢性宫颈炎	1	阴性
599	高分地	1981-12-17	汉	武汉市洪山区	34	3	684765	2B2023	2016-08-26	2016-09-04	吴绪峰，高晗	阴道不规则出血1月余，发现宫颈病变3天。 患者2016年7月12日来无明显诱因出现阴道出血，少于平时月经量，鲜红色，7月18日出血停止。2016年7月31日再次出现阴道出血，出血量同平时月经量。患者于2016年8月13日在我院门诊就诊，行B超检查示：子宫声像图未见明显异常，宫内节育器，右侧卵巢回声改变。2016年8月14日我院门诊查HPV，12种高危型HPV阳性，HPV16阴性，HPV18Y阴性。于2016年8月20日在我院行阴道镜检及宫颈活检，示慢性宫颈炎，宫颈3、6、9、12点活检：慢性宫颈炎伴乳头状糜烂及鳞化，部分区呈高级别鳞状上皮病变（CIN2-3）累及腺体。门诊以CIN3收住院。	阴道出血	阴道/同房出血	其它+	阳性	其它+					1	14,7/30,24岁，G4P1A2E1。	4	≥4次	3	1	1至2次	2	2016.6.22：宫颈中度糜烂。	中度	2	0	阴道不规则出血1月余，发现宫颈病变3天。 患者2016年7月12日来无明显诱因出现阴道出血，少于平时月经量，鲜红色，7月18日出血停止。2016年7月31日再次出现阴道出血，出血量同平时月经量。患者于2016年8月13日在我院门诊就诊，行B超检查示：子宫声像图未见明显异常，宫内节育器，右侧卵巢回声改变。2016年8月14日我院门诊查HPV，12种高危型HPV阳性，HPV16阴性，HPV18Y阴性。于2016年8月20日在我院行阴道镜检及宫颈活检，示慢性宫颈炎，宫颈3、6、9、12点活检：慢性宫颈炎伴乳头状糜烂及鳞化，部分区呈高级别鳞状上皮病变（CIN2-3）累及腺体。门诊以CIN3收住院。	2016.8.20：行阴道镜检及宫颈活检，示慢性宫颈炎，宫颈3、6、9、12点活检：慢性宫颈炎伴乳头状糜烂及鳞化，部分区呈高级别鳞状上皮病变（CIN2-3）累及腺体。	CIN2-3	2016-08-20	2016-08-30	10	1	2	CIN3	高级别CIN病人	CKC	2	2016.8.31（1612990）：CIN2-3，切缘（-）。	CIN3	0	阴性
600	骆星	1979-03-27	汉	湖北省蕲春县	37	4	685297	2B2019	2016-08-28	2016-08-31	吴绪峰，高晗	接触性出血2月，体检发现宫颈病变半月。 患者2月前无明显诱因出现接触性出血，鲜红色，无性交痛。患者于2016年8月13日在我院门诊行孕前检查，行宫颈HPV检查示：低危型HPV阴性，高危型HPV33阳性。行阴道镜及宫颈活检。阴道镜检示慢性宫颈炎。宫颈活检组织病理诊断：1.慢性宫颈炎，部分区呈高级别鳞状上皮内病变（CIN2-3）。2.送检出血变形组织中可见少许破碎的鳞状上皮呈高级别鳞状上皮内病变（CIN2-3）。2016年8月13日我院门诊B超示：子宫声像图改变。左侧卵巢回声改变。门诊以：1.CIN3。2.子宫肌瘤。3.左侧卵巢囊肿。收住院。	同房出血	阴道/同房出血	33+	阳性	其它+					0	18,5-7/30,25岁。G4P1A3。	4	≥4次	3	1	1至2次	2	2016.8.19：宫颈轻度糜烂。	轻度	1	0	接触性出血2月，体检发现宫颈病变半月。 患者2月前无明显诱因出现接触性出血，鲜红色，无性交痛。患者于2016年8月13日在我院门诊行孕前检查，行宫颈HPV检查示：低危型HPV阴性，高危型HPV33阳性。行阴道镜及宫颈活检。阴道镜检示慢性宫颈炎。宫颈活检组织病理诊断：1.慢性宫颈炎，部分区呈高级别鳞状上皮内病变（CIN2-3）。2.送检出血变形组织中可见少许破碎的鳞状上皮呈高级别鳞状上皮内病变（CIN2-3）。2016年8月13日我院门诊B超示：子宫声像图改变。左侧卵巢回声改变。门诊以：1.CIN3。2.子宫肌瘤。3.左侧卵巢囊肿。收住院。	2016.8.13：行阴道镜及宫颈活检。阴道镜检示慢性宫颈炎。宫颈活检组织病理诊断，慢性宫颈炎，部分区呈高级别鳞状上皮内病变（CIN2-3）。	CIN2-3	2016-08-13	2016-08-29	16	1	2	CIN3	高级别CIN病人	LEEP	1	2016.8.30（1612881）：CIN2-3，病变呈多灶性，切缘可见CIN2-3。	CIN3	0	CIN3
601	侯红平	1970-09-22	汉	湖北省潜江市	45	6	685566	2B2029	2016-08-29	2016-09-03	DJ，WY	发现宫颈病变5天。 患者既往月经规律，无异常阴道出血，2016年8月9日潜江市中心医院TCT示：上皮细胞良性反应改变，未见上皮内瘤变，HPV35阳性，未予治疗。2016年8月20日本院行阴道镜+活检示：慢性宫颈炎伴乳头状糜烂及鳞化，局灶区CIN2。门诊以CIN2收入院。	体检发现	体检发现	35+	阳性	其它+		正常	否	正常	0	13,7/25,22岁，G4P1A3。	4	≥4次	3	1	1至2次	2	宫颈中度糜烂，肥大。	中度	2	0	发现宫颈病变5天。 患者既往月经规律，无异常阴道出血，2016年8月9日潜江市中心医院TCT示：上皮细胞良性反应改变，未见上皮内瘤变，HPV35阳性，未予治疗。2016年8月20日本院行阴道镜+活检示：慢性宫颈炎伴乳头状糜烂及鳞化，局灶区CIN2。门诊以CIN2收入院。	2016.8.20：本院行阴道镜+活检示：慢性宫颈炎伴乳头状糜烂及鳞化，局灶区CIN2。	CIN2	2016-08-20	2016-08-31	11	1	1	CIN2	高级别CIN病人	LEEP	1	2016.9.3：慢性宫颈炎伴纳氏囊肿及鳞化，鳞状上皮增生。	慢性宫颈炎	1	阴性
602	王广菊	1968-11-29	汉	湖北省荆州市	47	6	685737	2B2032	2016-08-30	2016-09-05	DX,XQ	外阴瘙痒伴白带增多一年。 患者既往月经规律，无异常阴道出血，近一年患者常感外阴瘙痒伴白带增多，白带呈豆腐渣样。2015年8月28月当地医院TCT：不典型鳞状上皮细胞，HPV：阴性。2015年12月11日于深圳龙岗区人民医院阴道镜+活检：慢性宫颈炎。近一年间断阴道用药及洗涤剂治疗，症状缓解。2016年7月8日深圳龙岗区人民医院TCT示：LSIL，HPV23种：阴性。2016年8月4日行阴道镜+宫颈活检，术后组织病检示：CIN3累腺，期间伴阴道分泌物增多等病史，2016年8月16日复查宫颈活检：慢性宫颈炎伴鳞状上皮化生，部分上皮呈高级别上皮内瘤变并累腺。免疫组化：P16(+),Ki-67阳性细胞位于上皮中底层。门诊以CIN2收入院。	白带异常	白带异常	-	阴性	阴性	阴性	ASCUS	是	低级别	1	15,7/30,19岁，G2P2A0。	2	1至3次	2	2	1至2次	2	宫颈中度糜烂，肥大，余（-）。	中度	2	0	外阴瘙痒伴白带增多一年。 患者既往月经规律，无异常阴道出血，近一年患者常感外阴瘙痒伴白带增多，白带呈豆腐渣样。2015年8月28月当地医院TCT：不典型鳞状上皮细胞，HPV：阴性。2015年12月11日于深圳龙岗区人民医院阴道镜+活检：慢性宫颈炎。近一年间断阴道用药及洗涤剂治疗，症状缓解。2016年7月8日深圳龙岗区人民医院TCT示：LSIL，HPV23种：阴性。2016年8月4日行阴道镜+宫颈活检，术后组织病检示：CIN3累腺，期间伴阴道分泌物增多等病史，2016年8月16日复查宫颈活检：慢性宫颈炎伴鳞状上皮化生，部分上皮呈高级别上皮内瘤变并累腺。免疫组化：P16(+),Ki-67阳性细胞位于上皮中底层。门诊以CIN2收入院。	2016.8.16：复查宫颈活检：慢性宫颈炎伴鳞状上皮化生，部分上皮呈高级别上皮内瘤变并累腺。	CIN3	2016-08-16	2016-09-01	16	1	3	CIN2	高级别CIN病人	LEEP	1	2016.9.4：术后病检：宫颈慢性炎伴鳞化及乳头状糜烂，小区呈CIN1级，切缘鳞状上皮增生。	LSIL	1	阴性
603	吴彩云	1976-07-17	汉	湖北省鄂州市	40	5	685731	2B2021	2016-08-30	2016-09-03	吴绪峰，高晗	发现宫颈病变20天。 患者于2016年7月15日在光谷慈铭体检中心常规体检查宫颈TBS示：LSIL，于2016年8月5日于我院行阴道镜，提示低度CIN（LSIL）。行宫颈活检示：慢性宫颈炎伴鳞化，部分区呈高级别鳞状上皮内病变（CIN3）。门诊以CIN3收住院。	体检发现	体检发现					LSIL	是	低级别	0	14,7-10/25-30,22岁，G6P2A4。	6	≥4次	3	2	1至2次	2	2016.8.16：宫颈肥大，光滑。	无	0	0	发现宫颈病变20天。 患者于2016年7月15日在光谷慈铭体检中心常规体检查宫颈TBS示：LSIL，于2016年8月5日于我院行阴道镜，提示低度CIN（LSIL）。行宫颈活检示：慢性宫颈炎伴鳞化，部分区呈高级别鳞状上皮内病变（CIN3）。门诊以CIN3收住院。	2016.8.5：我院行阴道镜，提示低度CIN（LSIL）。行宫颈活检示：慢性宫颈炎伴鳞化，部分区呈高级别鳞状上皮内病变（CIN3）。	CIN3	2016-08-05	2016-08-31	26	1	3	CIN3	高级别CIN病人	LEEP	1	2016.9.：慢性宫颈炎伴纳氏囊肿及鳞化，局灶区呈高级别鳞状上皮内病变（CIN2-3）累及腺体，切缘CIN2-3级。慢性宫颈炎伴纳氏囊肿，小区呈高级别鳞状上皮内病变（CIN2-3）累及腺体。	CIN3	0	CIN3
604	曹丹	1982-03-01	汉	武汉市东湖	34	3	685989	2B2037	2016-08-31	2016-09-06	HYM,ZLL	体检发现宫颈病变15天。 既往月经规律。无异常阴道出血，15天前因常规妇检来我院就诊，2016年8月17日我院TCT示：非典型鳞状上皮细胞。2016年8月20日13种高危型HPV阳性，行阴道镜+宫颈活检，术后组织病检示：慢性宫颈炎，部分区呈CIN3累腺。门诊以CIN3累腺。	体检发现	体检发现	+	阳性			ASCUS	是	低级别	1	13,6/26,21岁，G5P2A3。	5	≥4次	3	2	1至2次	2	阴性	无	0	0	体检发现宫颈病变15天。 既往月经规律。无异常阴道出血，15天前因常规妇检来我院就诊，2016年8月17日我院TCT示：非典型鳞状上皮细胞。2016年8月20日13种高危型HPV阳性，行阴道镜+宫颈活检，术后组织病检示：慢性宫颈炎，部分区呈CIN3累腺。门诊以CIN3累腺。	2016.8.20：行阴道镜+宫颈活检，术后组织病检示：慢性宫颈炎，部分区呈CIN3累腺。	CIN3	2016-08-20	2016-09-02	13	1	3	CIN3	高级别CIN病人	LEEP	1	2016.9.5：慢性宫颈炎伴纳氏囊肿及鳞化，局灶区呈CIN3累腺，切缘鳞状上皮增生。	CIN3	0	阴性
605	刘玉	1991-10-07	汉	武汉市光谷	24	1	685898	2B2030	2016-08-31	2016-09-06	HYM,ZLL	发现宫颈病变6月余。 既往月经规律，无异常阴道出血，2016年2月24日我院TCT示：非典型鳞状上皮细胞（倾向上皮内高度病变），2016年2月25日A9组高危型HPV阳性，行阴道镜+宫颈活检，术后组织病检示：（宫颈3、4、8、12点组织）慢性宫颈炎，CIN2-3累腺。门诊以CIN2-3累腺。	体检发现	体检发现	A9+	阳性	16/18+		ASC-H	是	高级别	1	12,5/25,25岁，G1P0A1。	1	1至3次	2	0	0次	1	宫颈中度糜烂	中度	2	0	发现宫颈病变6月余。 既往月经规律，无异常阴道出血，2016年2月24日我院TCT示：非典型鳞状上皮细胞（倾向上皮内高度病变），2016年2月25日A9组高危型HPV阳性，行阴道镜+宫颈活检，术后组织病检示：（宫颈3、4、8、12点组织）慢性宫颈炎，CIN2-3累腺。门诊以CIN2-3累腺。	2016.2.25：行阴道镜+宫颈活检，术后组织病检示：（宫颈3、4、8、12点组织）慢性宫颈炎，CIN2-3累腺。	CIN2-3	2016-02-25	2016-09-02	190	3	2	CIN3	高级别CIN病人	LEEP	1	2016.9.5：术后病检：慢性宫颈炎伴纳氏囊肿及鳞化，部分区呈CIN2-3累腺，切缘鳞状上皮增生。	CIN3	0	阴性
606	王珊	1993-04-09	汉	武汉市汉阳区	23	1	685903	2B2031	2016-08-31	2016-09-06	DJ,WY	体检发现HPV高危型25天。 既往月经规律，无异常阴道出血，无同房后出血。2016年8月5日外院13种高危型HPV16、HPV39阳性，2016年8月17日行阴道镜+宫颈活检，术后病检示：部分上皮呈高级别上皮内瘤。TCT刷片：鳞状上皮在正常范围内，期间伴月经期腹痛病史，门诊以宫颈高级别内瘤变收入院。	体检发现	体检发现	16/39+	阳性	16/18+					0	14,5/30,23岁，G0P0A0。	0	0次	1	0	0次	1	宫颈光滑，肥大	无	0	0	体检发现HPV高危型25天。 既往月经规律，无异常阴道出血，无同房后出血。2016年8月5日外院13种高危型HPV16、HPV39阳性，2016年8月17日行阴道镜+宫颈活检，术后病检示：部分上皮呈高级别上皮内瘤。TCT刷片：鳞状上皮在正常范围内，期间伴月经期腹痛病史，门诊以宫颈高级别内瘤变收入院。	2016.8.17：行阴道镜+宫颈活检，术后病检示：部分上皮呈高级别上皮内瘤。	CIN3	2016-08-17	2016-09-02	16	1	3	CIN2	高级别CIN病人	LEEP	1	2016.9.5：术后病检：慢性宫颈炎伴鳞化，极小区CIN1，切缘鳞状上皮增生。	LSIL	1	阴性
607	王国芬	1981-07-19	汉	湖北省鄂州市	35	4	687464	2B2033	2016-09-08	2016-09-13	吴绪峰，高晗	发现宫颈病变1月余。 患者2016年7月15日于光谷慈铭体检中心查宫颈TBS示：高级别供应上皮内瘤变。2016年8月5日我院查HPV：12种高危型HPV阳性，2016年9月1日于我院阴道镜拟诊：低度CIN病变？活检回报：慢性宫颈炎伴乳头状糜烂，小区呈高级别鳞状上皮内病变（CIN2-3）累及腺体，门诊以CIN3收住院。	体检发现	体检发现	+	阳性			HSIL	是	高级别	1	14,7/30,20岁，G2P2A0。	2	1至3次	2	2	1至2次	2	宫颈中度糜烂	中度	2	0	发现宫颈病变1月余。 患者2016年7月15日于光谷慈铭体检中心查宫颈TBS示：高级别供应上皮内瘤变。2016年8月5日我院查HPV：12种高危型HPV阳性，2016年9月1日于我院阴道镜拟诊：低度CIN病变？活检回报：慢性宫颈炎伴乳头状糜烂，小区呈高级别鳞状上皮内病变（CIN2-3）累及腺体，门诊以CIN3收住院。	2016.9.1：我院阴道镜拟诊：低度CIN病变？活检回报：慢性宫颈炎伴乳头状糜烂，小区呈高级别鳞状上皮内病变（CIN2-3）累及腺体。	CIN2-3	2016-09-01	2016-09-09	8	1	2	CIN3	高级别CIN病人	LEEP	1	2016.9.12（1613564）：慢性宫颈炎伴乳头状糜烂及鳞化，鳞状上皮增生。	慢性宫颈炎	1	阴性
608	余敏	1984-11-11	汉	武汉市蔡甸区	31	3	689339	2B2041	2016-09-17	2016-09-23	吴绪峰，高晗	体检发现宫颈病变22天。 患者自诉2016年8月28日于我院体检查宫颈HPV阳性，查宫颈TCT示炎性改变。2016年9月12日于我院行阴道镜检示：低度CIN，镜下取2、4、8、12点组织活检：慢性宫颈炎伴鳞化，小区CIN1-2级。门诊以CIN2收住院。	体检发现	体检发现	+	阳性			正常	否	正常	0	13,5-6/30,24岁，G3P1A2，lmp2016.9.4	3	1至3次	2	1	1至2次	2	宫颈中度糜烂	中度	2	0	体检发现宫颈病变22天。 患者自诉2016年8月28日于我院体检查宫颈HPV阳性，查宫颈TCT示炎性改变。2016年9月12日于我院行阴道镜检示：低度CIN，镜下取2、4、8、12点组织活检：慢性宫颈炎伴鳞化，小区CIN1-2级。门诊以CIN2收住院。	2016.9.12：我院行阴道镜检示：低度CIN，镜下取2、4、8、12点组织活检：慢性宫颈炎伴鳞化，小区CIN1-2级。	CIN2	2016-09-12	2016-09-20	8	1	1	CIN2	高级别CIN病人	LEEP	1	2016.9.23：慢性宫颈炎伴鳞化，鳞状上皮增生。	慢性宫颈炎	1	阴性
609	万艳凡	1953-10-03	汉	武汉青山区	62	7	689434	2B2046	2016-09-18	2016-09-25	XQ,ZLL	绝经15年，发现宫颈病变1月余。 患者绝经15年，既往月经规律。8年前感下腹坠胀，阴道脱出物，当地医院诊断：阴道脱垂1，未治疗。2016年8月2日本院妇检，行宫颈TCT检查：未见上皮内病变细胞或恶性细胞，2016年8月3日我院13种高危型HPVA9阳性，行阴道镜+宫颈活检，Leep，术后组织病检报告示：CIN2-3累腺，门诊以CIN2-3累腺收入院。	体检发现	体检发现	A9+	阳性	其它+		正常	否	正常	1	19,3/30,22岁，G4P2A2。	4	≥4次	3	2	1至2次	2	子宫前位，略小于正常。	无	0	0	绝经15年，发现宫颈病变1月余。 患者绝经15年，既往月经规律。8年前感下腹坠胀，阴道脱出物，当地医院诊断：阴道脱垂1，未治疗。2016年8月2日本院妇检，行宫颈TCT检查：未见上皮内病变细胞或恶性细胞，2016年8月3日我院13种高危型HPVA9阳性，行阴道镜+宫颈活检，Leep，术后组织病检报告示：CIN2-3累腺，门诊以CIN2-3累腺收入院。	2016.8.22：Leep术病检：CIN2-3累腺。	CIN2-3	2016-08-22	2016-09-21	30	1	2	CIN3	高级别CIN病人	LEEP	1	2016.9.24：术后病检：全子宫标本全取材宫颈，镜下为慢性宫颈炎伴纳氏囊肿，原宫颈Leep切口处可见出血，变性及炎症细胞浸润，宫内膜呈萎缩性改变，左侧卵巢单纯性囊肿。	慢性宫颈炎	1	阴性
610	何宿营	1988-07-16	汉	武汉市汉阳区	28	2	684263	2B2039	2016-09-18	2016-09-21	吴绪峰，高晗	体检发现宫颈病变2年余。 患者于2014年7月22日在武汉妇女儿童医院查宫颈HPV示：A9组HPV阳性，查宫颈DNA倍体检测示ASCUS。患者2016年5月24日无明显诱因出现外阴瘙痒，白带量多，色黄，有异味，予抗炎治疗后好转。我院查A9组HPV阳性，宫颈TCT：阴性。2016年8月14日于我院行阴道镜检，拟诊：慢性宫颈炎，镜下取3、6、9、12点活检：慢性宫颈炎伴鳞化，小区呈高级别鳞状上皮内病变CIN2-3级。门诊以CIN3收入院。	体检发现	体检发现	A9+	阳性	16/18+		ASCUS	是	低级别	0	13,7/30,25岁，G0。	0	0次	1	0	0次	1	宫颈轻度糜烂，充血。	轻度	1	1	体检发现宫颈病变2年余。 患者于2014年7月22日在武汉妇女儿童医院查宫颈HPV示：A9组HPV阳性，查宫颈DNA倍体检测示ASCUS。患者2016年5月24日无明显诱因出现外阴瘙痒，白带量多，色黄，有异味，予抗炎治疗后好转。我院查A9组HPV阳性，宫颈TCT：阴性。2016年8月14日于我院行阴道镜检，拟诊：慢性宫颈炎，镜下取3、6、9、12点活检：慢性宫颈炎伴鳞化，小区呈高级别鳞状上皮内病变CIN2-3级。门诊以CIN3收入院。	2016.8.14：我院行阴道镜检，拟诊：慢性宫颈炎，镜下取3、6、9、12点活检：慢性宫颈炎伴鳞化，小区呈高级别鳞状上皮内病变CIN2-3级。	CIN2-3	2016-08-14	2016-09-19	36	2	2	CIN3	高级别CIN病人	LEEP	1	2016.9.21：慢性宫颈炎伴纳氏囊肿及鳞化，鳞状上皮增生。	慢性宫颈炎	1	阴性
611	郭翠兰	1975-10-04	汉	武汉理工大学	40	5	690350	2B2047	2016-09-22	2016-09-28	DJ,YDM	体检发现宫颈病变17天。 患者2016年6月外院体检TCT、HPV阴性。2016年9月5日我院体检行HPV示16型HPV（+）。2016年9月7日我院行阴道镜+活检：低度CIN。2016年9月9日活检回报：慢性宫颈炎伴乳头状糜烂，局灶区CIN2-3。门诊以CIN3收入院。	体检发现	体检发现	16+	阳性	16/18+		正常	否	正常	0	15,3/28-30,23岁，G4P1A3。	4	≥4次	3	1	1至2次	2	宫颈中度糜烂，肥大。	中度	2	0	体检发现宫颈病变17天。 患者2016年6月外院体检TCT、HPV阴性。2016年9月5日我院体检行HPV示16型HPV（+）。2016年9月7日我院行阴道镜+活检：低度CIN。2016年9月9日活检回报：慢性宫颈炎伴乳头状糜烂，局灶区CIN2-3。门诊以CIN3收入院。	2016.9.9：活检回报：慢性宫颈炎伴乳头状糜烂，局灶区CIN2-3。	CIN2-3	2016-09-09	2016-09-23	14	1	2	CIN3	高级别CIN病人	LEEP	1	2016.9.26：术后病检：慢性宫颈炎伴纳氏囊肿及鳞化，小区呈CIN2-3累腺，切缘鳞状上皮增生。	CIN3	0	阴性
612	苏慧	1986-08-10	汉	武汉市江夏区	30	3	690359	2B2043	2016-09-22	2016-09-27	吴绪峰，高晗	发现宫颈病变20余天。 患者20天前因性交痛来我院门诊就诊，查白带常规提示：清洁度3，白细胞：+++。宫颈TCT检查结果示：上皮内高度病变。病理科Crvista HPV检查示：A5/A6（51、56、66）A9（16、31、33、35、52、58）行阴道局部治疗。2016年9月18日来我院行阴道镜下宫颈活检病理诊断结果示：宫颈2、5、7、11点组织活检慢性伴乳头状糜烂，局灶区呈高级别鳞状上皮内病变（CIN2-3）累及腺体。门诊以CIN3收住院。	体检发现	体检发现	A5/A6+	阳性	其它+		HSIL	是	高级别	1	15,5-7/30,25岁，G2P1A1，lmp2016.9.10。	2	1至3次	2	1	1至2次	2	缺	无	0	0	发现宫颈病变20余天。 患者20天前因性交痛来我院门诊就诊，查白带常规提示：清洁度3，白细胞：+++。宫颈TCT检查结果示：上皮内高度病变。病理科Crvista HPV检查示：A5/A6（51、56、66）A9（16、31、33、35、52、58）行阴道局部治疗。2016年9月18日来我院行阴道镜下宫颈活检病理诊断结果示：宫颈2、5、7、11点组织活检慢性伴乳头状糜烂，局灶区呈高级别鳞状上皮内病变（CIN2-3）累及腺体。门诊以CIN3收住院。	2016.9.18：我院行阴道镜下宫颈活检病理诊断结果示：宫颈2、5、7、11点组织活检慢性伴乳头状糜烂，局灶区呈高级别鳞状上皮内病变（CIN2-3）累及腺体。	CIN2-3	2016-09-18	2016-09-23	5	1	2	CIN3	高级别CIN病人	LEEP	1	2016.9.27：（宫颈Leep）慢性宫颈炎伴纳氏囊肿及鳞化，小区呈高级别鳞化上皮内病变（CIN2）累及腺体。切缘鳞状上皮增生。免疫组化结果显示：Ki-67（增值指数60%），P16（+）。	CIN2	0	阴性
613	田正香	1962-07-18	汉	湖北省武汉市	54	7	690795	2B2053	2016-09-24	2016-10-07	吴绪峰，高晗	绝经8年，白带异常1年，发现宫颈病变2月余。 患者绝经时间：2008年9月24日。近1年来无明显诱因出现白带异常，量多，有异味，未行治疗。2016年7月24日在江夏区华山医院行妇科检查发现宫颈病变未见报告单。患者于2016年9月3日来我院门诊就诊，查盆腔B超示：子宫声像图未见明显改变，陶氏腔积液。2016年9月5日我院门诊查宫颈TCT结果示：上皮内高度病变，行阴道局部治疗。2016年9月14日来我院复查，阴道镜下活检示：宫颈2、6、9、12点组织活检鳞状细胞原位癌累及腺体，建议做进一步检查以排除浸润。患者自发病以来感腰痛，弯腰活动后加重。经常便秘，平均3天一次大便。门诊以CIN3收住院。	白带异常	白带异常					HSIL	是	高级别	1	13,5/30,22岁，G2P2A0，lmp2008.9.24	2	1至3次	2	2	1至2次	2	宫颈萎缩	无	0	0	绝经8年，白带异常1年，发现宫颈病变2月余。 患者绝经时间：2008年9月24日。近1年来无明显诱因出现白带异常，量多，有异味，未行治疗。2016年7月24日在江夏区华山医院行妇科检查发现宫颈病变未见报告单。患者于2016年9月3日来我院门诊就诊，查盆腔B超示：子宫声像图未见明显改变，陶氏腔积液。2016年9月5日我院门诊查宫颈TCT结果示：上皮内高度病变，行阴道局部治疗。2016年9月14日来我院复查，阴道镜下活检示：宫颈2、6、9、12点组织活检鳞状细胞原位癌累及腺体，建议做进一步检查以排除浸润。患者自发病以来感腰痛，弯腰活动后加重。经常便秘，平均3天一次大便。门诊以CIN3收住院。	2016.9.14：我院复查，阴道镜下活检示：宫颈2、6、9、12点组织活检鳞状细胞原位癌累及腺体，建议做进一步检查以排除浸润。	CIN3	2016-09-14	2016-09-25	11	1	3	CIN3	高级别CIN病人	LEEP	1	2016.9.29：宫颈鳞状细胞原位癌累腺，病灶呈多灶性，切缘可见CIN3累腺。	CIN3	0	CIN3
614	袁智芳	1980-10-10	汉	湖北省孝感市	35	4	691969	2B2055	2016-09-29	2016-10-02	吴绪峰，高晗	阴道接触性出血2年余，发现宫颈病变8天。 患者近2年来无明显诱因出现阴道接触性出血，呈点滴状，鲜红色，可自行停止。患者于2016年9月21日我院行宫颈TCT提示非典型鳞状上皮细胞，宫颈HPV2+12型检测结果示：HPV16型、18型均为阳性。于2016年9月28日我院行阴道镜检拟诊：高度CIN（HSIL），镜下取宫颈3、6、9、12点活检示慢性宫颈炎，呈高级别鳞状上皮内病变（CIN3）累腺。门诊以CIN3收入院。	同房出血	阴道/同房出血	16/18+	阳性	16/18+		ASCUS	是	低级别	1	13,7/37-45,25岁，G3P1A2。	3	1至3次	2	1	1至2次	2	阴性。	无	0	0	阴道接触性出血2年余，发现宫颈病变8天。 患者近2年来无明显诱因出现阴道接触性出血，呈点滴状，鲜红色，可自行停止。患者于2016年9月21日我院行宫颈TCT提示非典型鳞状上皮细胞，宫颈HPV2+12型检测结果示：HPV16型、18型均为阳性。于2016年9月28日我院行阴道镜检拟诊：高度CIN（HSIL），镜下取宫颈3、6、9、12点活检示慢性宫颈炎，呈高级别鳞状上皮内病变（CIN3）累腺。门诊以CIN3收入院。	2016.9.28：行阴道镜检拟诊：高度CIN（HSIL），镜下取宫颈3、6、9、12点活检示慢性宫颈炎，呈高级别鳞状上皮内病变（CIN3）累腺。	CIN3	2016-09-28	2016-09-30	2	1	3	CIN3	高级别CIN病人	LEEP	1	2016.10.2（Leep术后病检）：慢性宫颈炎伴纳氏囊肿，部分区呈CIN3累腺，病变呈多灶性，切缘鳞状上皮增生。	CIN3	0	阴性
615	廖望美	1956-05-14	汉	湖北省鄂州市	60	7	693014	2B2063	2016-10-05	2016-10-15	WY,ZQ	接触性阴道出血2次。 患者绝经14年，既往月经规律。近3个月患者性生活后出现间断少量出血2次，2016年8月16日鄂州市中心医院TCT报告示：ASC-US，建议活检。行宫颈活检，术后病检报告示：CIN3累腺。于2016年8月22日在鄂州市中心医院，在全麻下行宫颈锥切术，8月25日术后病理示：锥切宫颈组织：（宫颈）CIN2-3累腺。2016年9月24日本院门诊12种高危型HPV阳性，门诊以CIN3收入院。	同房出血	阴道/同房出血					ASCUS	是	低级别	1	12,4/30,22岁，G4P2A2。	4	≥4次	3	2	1至2次	2	子宫萎缩	无	0	0	接触性阴道出血2次。 患者绝经14年，既往月经规律。近3个月患者性生活后出现间断少量出血2次，2016年8月16日鄂州市中心医院TCT报告示：ASC-US，建议活检。行宫颈活检，术后病检报告示：CIN3累腺。于2016年8月22日在鄂州市中心医院，在全麻下行宫颈锥切术，8月25日术后病理示：锥切宫颈组织：（宫颈）CIN2-3累腺。2016年9月24日本院门诊12种高危型HPV阳性，门诊以CIN3收入院。	2016.8.25（外院）：宫颈锥切术后病检示：锥切宫颈组织：（宫颈）CIN2-3累腺。	CIN2-3	2016-08-25	2016-10-08	44	2	2	CIN3	高级别CIN病人	LEEP	1	2016.10.9：术后病检：宫颈多切面取材，镜下为慢性宫颈炎，鳞状上皮增生，原锥切切口处可见出血，变性，散在炎症细胞浸润及少许核巨细胞形成，子宫内膜呈萎缩性改变。	慢性宫颈炎	1	阴性
616	李英子	1982-01-03	汉	湖北省武汉市	34	3	693021	2B2054	2016-10-05	2016-10-09	吴绪峰，高晗	发现宫颈病变1月余。 2016年8月7日患者因未避孕未孕5年于广州军区武汉总医院妇产中心就诊，查TBS示：未见上皮内病变或恶性肿瘤细胞，重度炎症。2016年8月9日于武汉迪安医学检验所查HPV23型示：HPV16（+）HPV58（+）。2016年9月17日于广州军区武汉总医院行阴道镜检查示：1.宫颈息肉？2.CIN？3.慢性宫颈炎，建议活检。2016年9月20日于广州军区武汉总医院行宫颈组织活检，示：1.（宫颈2、3点）粘膜慢性炎伴糜烂，部分区呈上皮内瘤变（CIN1-2）。2.（宫颈6、12点）粘膜慢性炎伴糜烂。患者起病以来，有同房出血3次，偶有阴道异常排液，呈水样。门诊以CIN2收入院。	体检发现	体检发现	16,58+	阳性	16/18+		正常	否	正常	0	13,5/30-37,30岁，G0。	0	0次	1	0	0次	1	宫颈前唇轻度糜烂，后唇重度糜烂。	轻度	1	0	发现宫颈病变1月余。 2016年8月7日患者因未避孕未孕5年于广州军区武汉总医院妇产中心就诊，查TBS示：未见上皮内病变或恶性肿瘤细胞，重度炎症。2016年8月9日于武汉迪安医学检验所查HPV23型示：HPV16（+）HPV58（+）。2016年9月17日于广州军区武汉总医院行阴道镜检查示：1.宫颈息肉？2.CIN？3.慢性宫颈炎，建议活检。2016年9月20日于广州军区武汉总医院行宫颈组织活检，示：1.（宫颈2、3点）粘膜慢性炎伴糜烂，部分区呈上皮内瘤变（CIN1-2）。2.（宫颈6、12点）粘膜慢性炎伴糜烂。患者起病以来，有同房出血3次，偶有阴道异常排液，呈水样。门诊以CIN2收入院。	2016.9.17：宫颈组织活检，示：1.（宫颈2、3点）粘膜慢性炎伴糜烂，部分区呈上皮内瘤变（CIN1-2）。2.（宫颈6、12点）粘膜慢性炎伴糜烂。	CIN2	2016-09-17	2016-10-06	19	1	1	CIN2	高级别CIN病人	LEEP	1	2016.10.8（1614904）：慢性宫颈炎伴纳氏囊肿及鳞化，鳞状上皮增生。	慢性宫颈炎	1	阴性
617	卢红多	1988-04-06	汉	武汉市万松园	28	2	692220	2B2060	2016-10-07	2016-10-10	吴绪峰，高晗	体检发现宫颈病变19天。 患者2016年9月18日于我院体检查宫颈HPV：12种高危型阳性，18型阳性。TBS：未见上皮内病变细胞或恶性细胞。DNA倍体：DNA指数大于2.5的细胞数为23个。盆腔超声：子宫声像图未见明显异常。2016年9月27日于我院行阴道镜检查示：高度CIN病变。行宫颈1、7、10、12点活检：慢性宫颈炎伴鳞化，小区呈高级别鳞状上皮内病变（CIN2级）累及腺体。门诊以CIN2收入院。	体检发现	体检发现	18+	阳性	16/18+		正常	否	正常	1	14,4-5/26-27，未婚，G1P0E1。	1	1至3次	2	0	0次	1	宫颈轻度糜烂。	轻度	1	0	体检发现宫颈病变19天。 患者2016年9月18日于我院体检查宫颈HPV：12种高危型阳性，18型阳性。TBS：未见上皮内病变细胞或恶性细胞。DNA倍体：DNA指数大于2.5的细胞数为23个。盆腔超声：子宫声像图未见明显异常。2016年9月27日于我院行阴道镜检查示：高度CIN病变。行宫颈1、7、10、12点活检：慢性宫颈炎伴鳞化，小区呈高级别鳞状上皮内病变（CIN2级）累及腺体。门诊以CIN2收入院。	2016.9.27：我院行阴道镜检查示：高度CIN病变。行宫颈1、7、10、12点活检：慢性宫颈炎伴鳞化，小区呈高级别鳞状上皮内病变（CIN2级）累及腺体。	CIN2	2016-09-27	2016-10-08	11	1	1	CIN2	高级别CIN病人	LEEP	1	2016.10.9:1.慢性宫颈炎伴纳氏囊肿及鳞化，鳞状上皮增生。2.（宫颈2、3点补切组织）慢性宫颈炎，鳞状上皮增生。	慢性宫颈炎	1	阴性
618	冉丹丹	1987-09-26	汉族	武昌	29	2	695660	2B2074	2016-10-17	2016-10-26	LY,JJ	发现宫颈病变2月余。 患者2012年剖宫产时发现宫颈糜烂，未做处理。后有2次同房后阴道少量出血，未就诊。2016年8月11日外院TCT报告示：AS-CUS ，2016年9月5日行阴道镜活检，术后组织病检报告示：（3、7、12点）宫颈上皮CIN2累腺。期间阴道炎，给予上药治疗，停药1天，来我院。门诊以宫颈病变收入院。	同房出血	阴道/同房出血					ASCUS	是	低级别	1	12,7-9/37,25岁，G2P1A1。	2	1至3次	2	1	1至2次	2	宫颈重度糜烂	重度	3	0	发现宫颈病变2月余。 患者2012年剖宫产时发现宫颈糜烂，未做处理。后有2次同房后阴道少量出血，未就诊。2016年8月11日外院TCT报告示：AS-CUS ，2016年9月5日行阴道镜活检，术后组织病检报告示：（3、7、12点）宫颈上皮CIN2累腺。期间阴道炎，给予上药治疗，停药1天，来我院。门诊以宫颈病变收入院。	2016.9.5：行阴道镜活检，术后组织病检报告示：（3、7、12点）宫颈上皮CIN2累腺。	CIN2	2016-09-05	2016-10-20	45	2	1	CIN2	高级别CIN病人	LEEP	1	2016.10.25：慢性宫颈炎伴纳氏囊肿及鳞化，部分区呈CIN2-3累腺，切缘鳞状上皮增生。	CIN3	0	阴性
619	顾凤岩	1993-05-05	汉	武汉市洪山区	23	1	695845	2B2075	2016-10-18	2016-10-26	DJ,YDM	白带增多有异味2月。 患者近2月自觉白带增多有异味，无阴道异常出血，2016年9月2日我院白带常规正常。2016年9月7日我院TCT示：AS-CUS，2016年9月20日高危型及低危型HPV均阴性，行阴道镜+活检，术后组织病检回报：慢性宫颈炎伴鳞化，局灶区呈CIN2-3。门诊以CIN2-3收入院。	白带异常	白带异常	-	阴性	阴性	阴性	ASCUS	是	低级别	0	13,6/26,23岁，G1P0A0E1。	1	1至3次	2	0	0次	1	宫颈轻度糜烂，肥大。	轻度	1	0	白带增多有异味2月。 患者近2月自觉白带增多有异味，无阴道异常出血，2016年9月2日我院白带常规正常。2016年9月7日我院TCT示：AS-CUS，2016年9月20日高危型及低危型HPV均阴性，行阴道镜+活检，术后组织病检回报：慢性宫颈炎伴鳞化，局灶区呈CIN2-3。门诊以CIN2-3收入院。	2016.9.20行阴道镜+活检，术后组织病检回报：慢性宫颈炎伴鳞化，局灶区呈CIN2-3。	CIN2-3	2016-09-20	2016-10-19	29	1	2	CIN3	高级别CIN病人	LEEP	1	2016.10.22：慢性宫颈炎伴鳞化，鳞状上皮增生。	慢性宫颈炎	1	阴性
620	温洁	1988-11-02	汉	武汉市南湖	27	2	695815	2B2065	2016-10-18	2016-10-21	吴绪峰，高晗	发现宫颈病变1月余。 患者2016年9月8日因产后复查就诊于广州军区武汉总医院，行TBS示：ASC-H，可疑HPV感染。2016年10月12日我院行阴道镜检+宫颈活检。阴道镜示：高度CIN（HSIL），宫颈活检示：宫颈1、4、8、12点组织活检慢性宫颈炎，鳞状上皮呈高级别上皮内病变（CIN2-3）累腺。门诊以CIN3收住院。	体检发现	体检发现	+	阳性			ASC-H	是	高级别	1	13,5/30,27岁，G1P2A0（双胞胎），lmp2015.11.2	1	1至3次	2	1	1至2次	2	宫颈肥大，轻度糜烂。	轻度	1	0	发现宫颈病变1月余。 患者2016年9月8日因产后复查就诊于广州军区武汉总医院，行TBS示：ASC-H，可疑HPV感染。2016年10月12日我院行阴道镜检+宫颈活检。阴道镜示：高度CIN（HSIL），宫颈活检示：宫颈1、4、8、12点组织活检慢性宫颈炎，鳞状上皮呈高级别上皮内病变（CIN2-3）累腺。门诊以CIN3收住院。	2016.10.12：行阴道镜检+宫颈活检。阴道镜示：高度CIN（HSIL），宫颈活检示：宫颈1、4、8、12点组织活检慢性宫颈炎，鳞状上皮呈高级别上皮内病变（CIN2-3）累腺。	CIN2-3	2016-10-12	2016-10-19	7	1	2	CIN3	高级别CIN病人	LEEP	1	2016.10.20：（Leep术后病检）：慢性宫颈炎伴纳氏囊肿及鳞化，鳞状上皮增生。	慢性宫颈炎	1	阴性
621	杨明英	1961-05-07	汉	湖北省钟祥市	55	7	695846	2B2069	2016-10-18	2016-10-27	吴绪峰，高晗	发现宫颈病变20余天。 患者于2016年8月21日在钟祥市妇幼计划生育站体检查宫颈HPV（33型）：阳性。宫颈细胞学检查提示：ASC-US。2016年10月6日就诊于我院行阴道镜检术，拟诊：慢性宫颈炎，行宫颈活检术。2016年10月9日宫颈活检1、5、7、11点病理回报：慢性宫颈炎，鳞状上皮呈高级别上皮内病变（CIN3）累腺。门诊以CIN3收住院。	体检发现	体检发现	33+	阳性	其它+		ASCUS	是	低级别	1	13,4-5/26-28,27岁，G2P1A1，绝经7年。	2	1至3次	2	1	1至2次	2	宫颈肥大。	无	0	0	发现宫颈病变20余天。 患者于2016年8月21日在钟祥市妇幼计划生育站体检查宫颈HPV（33型）：阳性。宫颈细胞学检查提示：ASC-US。2016年10月6日就诊于我院行阴道镜检术，拟诊：慢性宫颈炎，行宫颈活检术。2016年10月9日宫颈活检1、5、7、11点病理回报：慢性宫颈炎，鳞状上皮呈高级别上皮内病变（CIN3）累腺。门诊以CIN3收住院。	2016.10.6.：我院行阴道镜检术，拟诊：慢性宫颈炎，行宫颈活检术。2016.10.9：宫颈活检1、5、7、11点病理回报：慢性宫颈炎，鳞状上皮呈高级别上皮内病变（CIN3）累腺。	CIN3	2016-10-06	2016-10-21	15	1	3	CIN3	高级别CIN病人	LEEP	1	2016.10.20：慢性宫颈炎伴纳氏囊肿，CIN3级累及腺体，大部分切缘鳞状上皮脱失。	CIN3	0	阴性
622	郑丽萍	1980-03-02	汉	武汉市洪山区	36	4	695869	2B2073	2016-10-18	2016-10-24	DX,ZR	体检发现宫颈HPV感染1年余。 患者去年因偶有同房后出血于2015年3月19日我院行宫颈HPV示：A5/A6（51,56,66）组阳性，TCT示：良性反应性改变。未治疗。近1年来无同房出血，3月前患者无明显诱因出现白带量多，色黄，无异味。2016年7月25日我院宫颈HPV2+12示：12种高危型HPV阳性，TBS示：未见上皮内病变细胞或恶性细胞。DNA倍体示：出现高倍体细胞，DNA指数大于2.5的细胞数1个。进一步阴道镜检查+活检示：慢性宫颈炎，活检结果回报：（宫颈2、6、9、12点组织活检）慢性宫颈炎CIN2-3。门诊以CIN3收入院。	体检发现	体检发现	A5/A6+	阳性	其它+		正常	否	正常	0	13,5/28,21岁，G2P1A1。	2	1至3次	2	1	1至2次	2	宫颈光滑，肥大。	无	0	0	体检发现宫颈HPV感染1年余。 患者去年因偶有同房后出血于2015年3月19日我院行宫颈HPV示：A5/A6（51,56,66）组阳性，TCT示：良性反应性改变。未治疗。近1年来无同房出血，3月前患者无明显诱因出现白带量多，色黄，无异味。2016年7月25日我院宫颈HPV2+12示：12种高危型HPV阳性，TBS示：未见上皮内病变细胞或恶性细胞。DNA倍体示：出现高倍体细胞，DNA指数大于2.5的细胞数1个。进一步阴道镜检查+活检示：慢性宫颈炎，活检结果回报：（宫颈2、6、9、12点组织活检）慢性宫颈炎CIN2-3。门诊以CIN3收入院。	2016.7.25：阴道镜检查+活检示：慢性宫颈炎，活检结果回报：（宫颈2、6、9、12点组织活检）慢性宫颈炎CIN2-3。	CIN2-3	2016-07-25	2016-10-20	87	2	2	CIN3	高级别CIN病人	LEEP	1	2016.10.24：慢性宫颈炎伴纳氏囊肿及鳞化，鳞状上皮增生。	慢性宫颈炎	1	阴性
623	刘欢欢	1987-09-18	汉	武汉市东湖高新	29	2	696299	2B2072	2016-10-24	2016-10-30	吴绪峰，高晗	体检发现左侧附件囊肿1月余，宫颈病变10天。 患者2016年9月12日来我院行常规体检，盆腔B超示：子宫内膜增厚，左侧附件区囊肿。宫颈HPV2+12示：12种高危型HPV（+）、HPV16、18型（-）。宫颈TBS示：阴性。宫颈DNA倍体检查：DNA指数大于2.5的细胞数为2个。2016年10月14日来我院门诊行阴道镜检查示：慢性宫颈炎，阴道镜下宫颈活检示：宫颈4、7、9、12点组织活检慢性宫颈炎伴鳞化，部分区呈高级别鳞状上皮内病变CIN2-3级累及腺体。门诊以：1.左侧附件囊肿。2.CIN3。收入院。	体检发现	体检发现	其它+	阳性	其它+		正常	否	正常	1	13,7/28,24岁，G1P1A0，lmp2016.10.19.	1	1至3次	2	1	1至2次	2	宫颈肥大，做附件区可触及一鸡蛋大小包块。	无	0	0	体检发现左侧附件囊肿1月余，宫颈病变10天。 患者2016年9月12日来我院行常规体检，盆腔B超示：子宫内膜增厚，左侧附件区囊肿。宫颈HPV2+12示：12种高危型HPV（+）、HPV16、18型（-）。宫颈TBS示：阴性。宫颈DNA倍体检查：DNA指数大于2.5的细胞数为2个。2016年10月14日来我院门诊行阴道镜检查示：慢性宫颈炎，阴道镜下宫颈活检示：宫颈4、7、9、12点组织活检慢性宫颈炎伴鳞化，部分区呈高级别鳞状上皮内病变CIN2-3级累及腺体。门诊以：1.左侧附件囊肿。2.CIN3。收入院。	2016.10.14：阴道镜活检：慢性宫颈炎伴鳞化，部分区CIN2-3级累腺。	CIN2-3	2016-10-14	2016-10-26	12	1	2	1.CIN3。2.左侧卵巢囊肿。	高级别CIN病人	LEEP	1	2016.10.27：术后病检：1.（左侧卵巢冠囊肿）副中肾管囊肿，囊壁大量出血，变形。2.（Leep术后病检）：慢性宫颈炎纳氏囊肿，鳞状上皮增生。	慢性宫颈炎	1	阴性
624	桂喜荣	1974-10-14	汉	武汉市新洲区	42	5	697623	2B2093	2016-10-26	2016-11-07	吴绪峰，高晗	体检发现宫颈病变1月余。 患者2016年9月13日在我院体检查宫颈HPV示12种高危型HPV阳性，DNA倍体：高倍体细胞438个；宫颈TBS示HSIL。盆腔超声未见异常。2016年9月30日在我院行阴道镜检，拟诊：低度CIN病变？取宫颈1、6、9、10、12点活检示：慢性宫颈炎，CIN1-2累腺。门诊以CIN2收入院。	体检发现	体检发现	+	阳性			HSIL	是	高级别	1	15,5-6/30,24岁，G2P1A1。	2	1至3次	2	1	1至2次	2	阴道少许白色分泌物	无	0	0	体检发现宫颈病变1月余。 患者2016年9月13日在我院体检查宫颈HPV示12种高危型HPV阳性，DNA倍体：高倍体细胞438个；宫颈TBS示HSIL。盆腔超声未见异常。2016年9月30日在我院行阴道镜检，拟诊：低度CIN病变？取宫颈1、6、9、10、12点活检示：慢性宫颈炎，CIN1-2累腺。门诊以CIN2收入院。	2016.9.30：我院行阴道镜检，拟诊：低度CIN病变？取宫颈1、6、9、10、12点活检示：慢性宫颈炎，CIN1-2累腺。	CIN2	2016-09-30	2016-10-27	27	1	1	CIN3	高级别CIN病人	LEEP	1	2016.10.28：慢性宫颈炎伴纳氏囊肿，鳞状上皮呈CIN3累腺，宫颈内口切缘局灶区呈CIN2-3累腺。	CIN3	0	CIN3
625	周国梅	1975-07-23	汉	武汉市洪山区	41	5	697884	2B2071	2016-10-27	2016-10-31	吴绪峰，高晗	同房出血1年余，发现宫颈病变16天。 患者近1年来间断性同房少许出血，为白带有血丝，未行处理。2016年10月10日单位体检行TCT结果示：上皮内低度病变，请阴道镜检查及活检。盆腔B超示：子宫多发性肌瘤。宫内节育器。2016年10月13日湖北省第三人民医院查宫颈HPV基因分型检测报告示：HPV18、52。于2016年10月24日来我院门诊复查，阴道镜活检回报：（宫颈1、6、9、10点组织活检）慢性宫颈炎，鳞状上皮呈高级别上皮内病变（CIN2-3）。门诊以CIN3收入院。	同房出血	阴道/同房出血	18,52+	阳性	16/18+		LSIL	是	低级别	0	13,6-7/30,25岁，G3P1A2，lmp2016.10.13	3	1至3次	2	1	1至2次	2	宫颈肥大，光滑。	无	0	0	同房出血1年余，发现宫颈病变16天。 患者近1年来间断性同房少许出血，为白带有血丝，未行处理。2016年10月10日单位体检行TCT结果示：上皮内低度病变，请阴道镜检查及活检。盆腔B超示：子宫多发性肌瘤。宫内节育器。2016年10月13日湖北省第三人民医院查宫颈HPV基因分型检测报告示：HPV18、52。于2016年10月24日来我院门诊复查，阴道镜活检回报：（宫颈1、6、9、10点组织活检）慢性宫颈炎，鳞状上皮呈高级别上皮内病变（CIN2-3）。门诊以CIN3收入院。	2016.10.24：我院门诊复查，阴道镜活检回报：（宫颈1、6、9、10点组织活检）慢性宫颈炎，鳞状上皮呈高级别上皮内病变（CIN2-3）。	CIN2-3	2016-10-24	2016-10-28	4	1	2	CIN3	高级别CIN病人	LEEP	1	2016.10.30:1.慢性宫颈炎伴纳氏囊肿及鳞化，小区鳞状上皮呈高级别上皮内病变（CIN3级）累及腺体，7点处外切缘近切远处可见小灶CIN2累及腺体。	CIN3	0	CIN2
626	许加米	1963-10-20	汉	湖北省鄂州市	53	7	698158	2B2095	2016-10-29	2016-11-10	吴绪峰，高晗	绝经8年，阴道不规则出血19天，发现宫颈病变10天。 患者绝经8年。2016年10月10日开始无明显诱因出现阴道不规则出血，暗红色，量少，点滴状，间断性，3天后干净。于2016年10月14日我院盆腔B超示：宫腔少许分离，内未见异常血流信号。2016年10月17日我院宫颈HC2 HPV：阳性。宫颈DNA：DNA指数大于2.5的细胞数314个。宫颈TBS：鳞状细胞癌。2016年10月25日我院行阴道镜活检术，阴道镜拟诊：可疑宫颈浸润癌。2016年10月27日宫颈活检回报：（宫颈6、12点组织活检）慢性宫颈炎，CIN2-3累腺。门诊以CIN3收入院。	阴道出血	阴道/同房出血	+	阳性			鳞癌	是	高级别	1	14,3-5/28-29,21岁，G4P3A1，绝经8年。	4	≥4次	3	3	≥3次	3	宫颈肥大，上唇轻度糜烂，下唇中度糜烂。	轻度	1	0	绝经8年，阴道不规则出血19天，发现宫颈病变10天。 患者绝经8年。2016年10月10日开始无明显诱因出现阴道不规则出血，暗红色，量少，点滴状，间断性，3天后干净。于2016年10月14日我院盆腔B超示：宫腔少许分离，内未见异常血流信号。2016年10月17日我院宫颈HC2 HPV：阳性。宫颈DNA：DNA指数大于2.5的细胞数314个。宫颈TBS：鳞状细胞癌。2016年10月25日我院行阴道镜活检术，阴道镜拟诊：可疑宫颈浸润癌。2016年10月27日宫颈活检回报：（宫颈6、12点组织活检）慢性宫颈炎，CIN2-3累腺。门诊以CIN3收入院。	2016.10.25：我院行阴道镜活检术，阴道镜拟诊：可疑宫颈浸润癌。2016.10.27：宫颈活检回报：（宫颈6、12点组织活检）慢性宫颈炎，CIN2-3累腺。	CIN2-3	2016-10-25	2016-10-30	5	1	2	CIN3	高级别CIN病人	LEEP	1	2016.11.1：慢性宫颈炎伴纳氏囊肿，CIN3级累腺，病变呈多灶性，切缘鳞状上皮增生。	CIN3	0	阴性
627	胡玉荣	1963-12-17	汉	武汉市青山区	52	7	698089	2B2088	2016-10-30	2016-11-10	吴绪峰，高晗	绝经2年，发现宫颈病变10天。 患者2014年绝经，绝经后有间断性阴道出血和接触性出血，量少，呈点滴状，暗红色，持续1天后出血可自行停止，未处理。患者2016年10月18日于香洲区人民医院行阴道镜检，拟诊：1.阴道炎？2.宫颈化生上皮？2016年10月20日在广州金域医学中心行宫颈TCT提示HSIL（CIN3），查HPV结果未回，未行处理。门诊以宫颈病变收入院。	同房出血	阴道/同房出血					HSIL	是	高级别	0	16,7/30,22岁，G3P3，2年前绝经。	3	1至3次	2	3	≥3次	3	宫颈轻度糜烂	轻度	1	0	绝经2年，发现宫颈病变10天。 患者2014年绝经，绝经后有间断性阴道出血和接触性出血，量少，呈点滴状，暗红色，持续1天后出血可自行停止，未处理。患者2016年10月18日于香洲区人民医院行阴道镜检，拟诊：1.阴道炎？2.宫颈化生上皮？2016年10月20日在广州金域医学中心行宫颈TCT提示HSIL（CIN3），查HPV结果未回，未行处理。门诊以宫颈病变收入院。	CIN3	CIN3	2016-10-18	2016-10-31	13	1	3	CIN3	高级别CIN病人	LEEP	1	2016.11.1：术后病检：（宫颈Leep组织）慢性宫颈炎伴纳氏囊肿，部分区呈高级别鳞状上皮内病变（CIN3级）累及腺体，锥底切缘可见CIN3级累及腺体。	CIN3	0	CIN3
628	闫小明	1987-07-16	汉	武汉市武昌区	29	2	698428	2B2084	2016-10-30	2016-11-07	WY,ZQ	妇科检查发现CIN2-3累腺5天。 患者于2016年8月28日在我院足月自然分娩1女婴，产后44天到陆总医院检查，TBS诊断意见：高度上皮内病变。B超示：1.产后子宫声像图改变。2.宫腔分离。于21号到我院行阴道镜+活检，术后诊断：（宫颈3、6、9、12点组织活检）鳞状上皮呈CIN2-3累腺。门诊以CIN2-3累腺收入院。	体检发现	体检发现					HSIL	是	高级别	1	13,7/28,28岁，G2P1A1。	2	1至3次	2	1	1至2次	2	宫颈轻度糜烂	轻度	1	0	妇科检查发现CIN2-3累腺5天。 患者于2016年8月28日在我院足月自然分娩1女婴，产后44天到陆总医院检查，TBS诊断意见：高度上皮内病变。B超示：1.产后子宫声像图改变。2.宫腔分离。于21号到我院行阴道镜+活检，术后诊断：（宫颈3、6、9、12点组织活检）鳞状上皮呈CIN2-3累腺。门诊以CIN2-3累腺收入院。	2016.10.25：:我院行阴道镜+活检，术后诊断：慢性宫颈炎伴鳞化，（宫颈3、6、9、12点组织活检）鳞状上皮呈CIN2-3累腺。	CIN2-3	2016-10-25	2016-11-01	7	1	2	CIN3	高级别CIN病人	LEEP	1	2016.11.4：慢性宫颈炎伴鳞化，鳞状上皮呈CIN2-3累腺，病变呈多灶性，切缘未见病变累及。	CIN3	0	阴性
629	胡进	1981-01-30	汉	武汉市天鹅湖	35	4	698021	2B2091	2016-10-31	2016-11-03	吴绪峰，高晗	接触性出血3个月，发现宫颈病变2周。 患者2016年7月出现接触性出血1次，量少，点滴状，出血可自行停止。2016年10月14日于武汉汉纸医院检查宫颈TCT：LSIL。DNA倍体：大量DNA倍体异常细胞。HPV：18种高危型阳性。10月22日就诊于我院行阴道镜检示：低度CIN病变？行宫颈组织活检：宫颈3、4、6、8、12点慢性宫颈炎伴鳞化，局灶呈CIN2级。未处理。2016年10月8日于武汉市第一医院查盆腔超声示：宫颈前壁实性病灶；子宫直肠窝积液。门诊以CIN2收入院。	同房出血	阴道/同房出血	+	阳性			LSIL	是	低级别	0	13,5/27-28,24岁，G4P2A2。	4	≥4次	3	2	1至2次	2	右侧穹窿近穹窿顶端处见一黄豆大小赘生物，宫颈轻度糜烂。	轻度	1	0	接触性出血3个月，发现宫颈病变2周。 患者2016年7月出现接触性出血1次，量少，点滴状，出血可自行停止。2016年10月14日于武汉汉纸医院检查宫颈TCT：LSIL。DNA倍体：大量DNA倍体异常细胞。HPV：18种高危型阳性。10月22日就诊于我院行阴道镜检示：低度CIN病变？行宫颈组织活检：宫颈3、4、6、8、12点慢性宫颈炎伴鳞化，局灶呈CIN2级。未处理。2016年10月8日于武汉市第一医院查盆腔超声示：宫颈前壁实性病灶；子宫直肠窝积液。门诊以CIN2收入院。	2016.10.22：我院行阴道镜检示：低度CIN病变？行宫颈组织活检：宫颈3、4、6、8、12点慢性宫颈炎伴鳞化，局灶呈CIN2级。	CIN2	2016-10-22	2016-11-01	10	1	1	CIN2	高级别CIN病人	LEEP	1	2016.11.2：（宫颈Leep）：慢性宫颈炎伴纳氏囊肿及鳞化，局灶区CIN1级，切缘鳞状上皮增生。	慢性宫颈炎	1	阴性
630	彭洁	1988-11-02	汉	武汉市江夏区	27	2	698702	2B2080	2016-10-31	2016-11-10	DJ,YDM	体检发现宫颈病变14天。 患者既往月经规律，2016年10月17日于我院体检，TCT示：上皮内高度病变，2016年10月15日高危型HPV16阳性，行阴道镜+宫颈活检，术后病检：CIN2-3，门诊以CIN3收入院。	体检发现	体检发现	16+	阳性	16/18+		HSIL	是	高级别	0	13,7/30,23岁，G1P1A0	1	1至3次	2	1	1至2次	2	宫颈轻度糜烂。	轻度	1	0	体检发现宫颈病变14天。 患者既往月经规律，2016年10月17日于我院体检，TCT示：上皮内高度病变，2016年10月15日高危型HPV16阳性，行阴道镜+宫颈活检，术后病检：CIN2-3，门诊以CIN3收入院。	2016.10.26：阴道镜+活检：CIN2-3。	CIN2-3	2016-10-26	2016-11-02	7	1	2	CIN3	高级别CIN病人	LEEP	1	2016.11.5:1.慢性宫颈炎，鳞状上皮增生。2.子宫内膜呈增生样改变。	慢性宫颈炎	1	阴性
631	陈翠兰	1972-01-11	汉	武汉市洪山区	44	5	697152	2B2092	2016-11-05	2016-11-09	吴绪峰，高晗	发现宫颈病变1年余。 1年前，患者体检发现高危HPV16型阳性，于2015年11月30日我院行阴道镜检查，所见：原始鳞状上皮，化生鳞状上皮，纳氏囊肿，扁平醋酸白色上皮染色不着色，拟诊：低度CIN病变，宫颈组织活检示：慢性宫颈炎伴鳞化。2016年10月11日我院查HC2示：阳性，检测值24.65.2016年10月12日我院TBS、DNA定量未见异常。2016年10月19日我院阴道镜示：原始鳞状说那个皮，纳氏囊肿，厚粗白上皮，醋白出现速度快，袖口状腺开口隐窝，染色着色，拟诊：低度CIN，活检示：慢性宫颈炎，CIN2-3。门诊以CIN3收入院。	体检发现	体检发现	16/18+	阳性	16/18+		正常	否	正常	0	13,4/28,24岁，G3P2A1.	3	1至3次	2	2	1至2次	2	阴性	无	0	0	发现宫颈病变1年余。 1年前，患者体检发现高危HPV16型阳性，于2015年11月30日我院行阴道镜检查，所见：原始鳞状上皮，化生鳞状上皮，纳氏囊肿，扁平醋酸白色上皮染色不着色，拟诊：低度CIN病变，宫颈组织活检示：慢性宫颈炎伴鳞化。2016年10月11日我院查HC2示：阳性，检测值24.65.2016年10月12日我院TBS、DNA定量未见异常。2016年10月19日我院阴道镜示：原始鳞状说那个皮，纳氏囊肿，厚粗白上皮，醋白出现速度快，袖口状腺开口隐窝，染色着色，拟诊：低度CIN，活检示：慢性宫颈炎，CIN2-3。门诊以CIN3收入院。	2016.10.19：阴道镜活检：慢性宫颈炎，极小区呈CIN2-3。	CIN2-3	2016-10-19	2016-11-05	17	1	2	CIN3	高级别CIN病人	LEEP	1	2016.11.6：慢性宫颈炎伴纳氏囊肿及鳞化，鳞状上皮增生。	慢性宫颈炎	1	阴性
632	肖晓	1984-08-30	汉	武汉市武昌区	32	3	699700	2B2082	2016-11-05	2016-11-10	LY,JJ	宫颈活检发现 CIN2 50天。 既往月经规律，于2016年8月21日在外院体检发现HPV 18阳性，TCT结果示：未见恶性细胞和上皮内病变细胞。2016年9月16日在中南医院行阴道镜活检示：慢性宫颈炎，其内少许上皮呈CIN2。门诊以CIN2收入院。	体检发现	体检发现	18+	阳性	16/18+		正常	否	正常	0	15,7/30,25岁，G3P1A2。	3	1至3次	2	1	1至2次	2	宫颈中度糜烂，少量分泌物	中度	2	0	宫颈活检发现 CIN2 50天。 既往月经规律，于2016年8月21日在外院体检发现HPV 18阳性，TCT结果示：未见恶性细胞和上皮内病变细胞。2016年9月16日在中南医院行阴道镜活检示：慢性宫颈炎，其内少许上皮呈CIN2。门诊以CIN2收入院。	2016.9.16：中南医院，行阴道镜活检示：慢性宫颈炎，其内少许上皮呈CIN2。	CIN2	2016-09-15	2016-11-07	53	2	1	CIN2	高级别CIN病人	LEEP	1	2016.11.10：慢性宫颈炎伴纳氏囊肿，伴鳞化和乳头状糜烂。	慢性宫颈炎	1	阴性
633	凡爱清	1984-04-12	汉	武汉市汉南区	32	3	699734	2B2089	2016-11-07	2016-11-10	吴绪峰，高晗	白带异常4年余，发现宫颈病变2月余。 患者于2012年无明显诱因出现白带异常，量多，色黄，有异味，期间有接触性出血3次，量少，淡红色，未治疗。2016年8月12日我院查宫颈12+2HR-HPV检测：12种高危型，16、18型阳性。宫颈TBS：未见上皮内病变细胞或恶性细胞。宫颈DNA倍体示：未见异倍体细胞及异倍体峰。阴道镜拟诊：慢性宫颈炎，镜下取宫颈3、6、9、12点组织活检：慢性宫颈炎伴乳头状糜烂，局灶区呈高级别鳞状上皮内病变（CIN2-3）累及腺体。2016年8月29日我院盆腔B超：子宫增大，声像图改变。门诊以CIN3收入院。	白带异常	白带异常	16,18+	阳性	16/18+		正常	否	正常	1	13,7/28-32,22岁，G3P1A2。	3	1至3次	2	1	1至2次	2	宫颈中度糜烂。	中度	2	0	白带异常4年余，发现宫颈病变2月余。 患者于2012年无明显诱因出现白带异常，量多，色黄，有异味，期间有接触性出血3次，量少，淡红色，未治疗。2016年8月12日我院查宫颈12+2HR-HPV检测：12种高危型，16、18型阳性。宫颈TBS：未见上皮内病变细胞或恶性细胞。宫颈DNA倍体示：未见异倍体细胞及异倍体峰。阴道镜拟诊：慢性宫颈炎，镜下取宫颈3、6、9、12点组织活检：慢性宫颈炎伴乳头状糜烂，局灶区呈高级别鳞状上皮内病变（CIN2-3）累及腺体。2016年8月29日我院盆腔B超：子宫增大，声像图改变。门诊以CIN3收入院。	2016.8.12：阴道镜拟诊：慢性宫颈炎，镜下取宫颈3、6、9、12点组织活检：慢性宫颈炎伴乳头状糜烂，局灶区呈高级别鳞状上皮内病变（CIN2-3）累及腺体。	CIN2-3	2016-08-12	2016-11-08	88	2	2	CIN3	高级别CIN病人	LEEP	1	2016.11.9：（宫颈Leep）：慢性宫颈炎伴纳氏囊肿及鳞化，鳞状上皮增生。	慢性宫颈炎	1	阴性
634	胡海姣	1975-09-25	汉	青山	41	5	700277	2B2081	2016-11-07	2016-11-15	XQ,ZLL	接触性出血半年。 患者半年前开始出现同房出血，量少，色暗红，点滴状，持续1-2天出血自行停止，就诊我院。2016年10月11日我院HPV示：A9（+），TCT未见明显异常，10月15日我院阴道镜活检+宫颈赘生物摘除术，阴道镜拟诊：慢性宫颈炎，宫颈息肉，宫颈纳氏囊肿。术后行抗感染治疗，术后病检示：1.（宫颈赘生物）粘膜息肉伴广泛鳞化，部分区呈不成熟鳞化，鳞状上皮呈CIN2-3。免疫组化结果：P16（+），Ki67（Li：60%）；2.（宫颈3、6、9、12点）慢性宫颈炎，局灶区CIN2。门诊以CIN3，宫内节育器收入院。	同房出血	阴道/同房出血	A9（+）	阳性	16/18+		正常	否	正常	0	14,4-5/25,21岁，G4P1A3。	4	≥4次	3	1	1至2次	2	宫颈肥大，可见多个纳氏囊肿。	无	0	0	接触性出血半年。 患者半年前开始出现同房出血，量少，色暗红，点滴状，持续1-2天出血自行停止，就诊我院。2016年10月11日我院HPV示：A9（+），TCT未见明显异常，10月15日我院阴道镜活检+宫颈赘生物摘除术，阴道镜拟诊：慢性宫颈炎，宫颈息肉，宫颈纳氏囊肿。术后行抗感染治疗，术后病检示：1.（宫颈赘生物）粘膜息肉伴广泛鳞化，部分区呈不成熟鳞化，鳞状上皮呈CIN2-3。免疫组化结果：P16（+），Ki67（Li：60%）；2.（宫颈3、6、9、12点）慢性宫颈炎，局灶区CIN2。门诊以CIN3，宫内节育器收入院。	2016.10.15：宫颈活检：慢性宫颈炎，局灶区呈CIN2。宫颈赘生物摘除：粘膜息肉伴广泛鳞化，部分区呈不成熟鳞化，鳞状上皮呈CIN2-3。	CIN2-3	2016-10-15	2016-11-09	25	1	2	CIN3	高级别CIN病人	LEEP	1	2016.11.12：慢性宫颈炎伴广泛鳞化，纳氏囊肿及乳头状糜烂，极小区CIN2-3累腺，切缘鳞状上皮增生。	CIN3	0	阴性
635	李兰香	1954-06-02	汉	武汉市东湖	62	7	699677	2B2096	2016-11-07	2016-11-10	吴绪峰，高晗	绝经15年，白带异常2月，发现宫颈病变6天。 患者于2001年绝经。2016年9月开始无明显诱因出现白带带血丝，量少，持续1天，伴下腹隐痛及坠胀，未处理。2016年9月13日在武汉同济医院查宫颈TBS示：ASCUS，14种高危型HPV分型示：阴性。2016年10月30日再次无明显诱因出现白带带血丝，量少，于2016年11月1日湖北省中医院阴道镜下取宫颈2、5、9、12点活检：鳞状上皮乳头状增生，部分空泡样变形，（9、12点）局部CIN1-2级。门诊以CIN2收入院。	白带异常	白带异常	-	阴性	阴性	阴性	ASCUS	是	低级别	0	15,3/30,26岁，G5P2A3，绝经15年。	5	≥4次	3	2	1至2次	2	阴性。	无	0	0	绝经15年，白带异常2月，发现宫颈病变6天。 患者于2001年绝经。2016年9月开始无明显诱因出现白带带血丝，量少，持续1天，伴下腹隐痛及坠胀，未处理。2016年9月13日在武汉同济医院查宫颈TBS示：ASCUS，14种高危型HPV分型示：阴性。2016年10月30日再次无明显诱因出现白带带血丝，量少，于2016年11月1日湖北省中医院阴道镜下取宫颈2、5、9、12点活检：鳞状上皮乳头状增生，部分空泡样变形，（9、12点）局部CIN1-2级。门诊以CIN2收入院。	2016.11.1（外院）阴道镜下取宫颈2、5、9、12点活检：鳞状上皮乳头状增生，部分空泡样变形，（9、12点）局部CIN1-2级。	CIN2	2016-11-01	2016-11-08	7	1	1	CIN2	高级别CIN病人	LEEP	1	2016.11.9：慢性宫颈炎伴纳氏囊肿及鳞化，鳞状上皮增生。	慢性宫颈炎	1	阴性
636	葛靖	1977-05-25	汉	武汉市汉阳区	39	4	699955	2B2090	2016-11-08	2016-11-11	吴绪峰，高晗	体检发现宫颈病变1月余。 患者于2016年9月27日在武汉艾迪康医学检验所体检行宫颈DNA倍体检测示ASCUS，宫颈HPV示58HR-HPV阳性，于2016.10.20在我院行阴道镜检，拟诊：低度CIN（LSIL），镜下取宫颈2、4、8、12点活检：鳞状细胞原位癌累及腺体，未行处理。今门诊以CIN3收入院。	体检发现	体检发现	其它	阳性	其它+		ASCUS	是	低级别	1	12,7/30，23岁，G2P1A1。	2	1至3次	2	1	1至2次	2	宫颈肥大，呈糜烂杨改变。	轻度	1	0	体检发现宫颈病变1月余。 患者于2016年9月27日在武汉艾迪康医学检验所体检行宫颈DNA倍体检测示ASCUS，宫颈HPV示58HR-HPV阳性，于2016.10.20在我院行阴道镜检，拟诊：低度CIN（LSIL），镜下取宫颈2、4、8、12点活检：鳞状细胞原位癌累及腺体，未行处理。今门诊以CIN3收入院。	宫颈2、4、8、12点活检：鳞状细胞原位癌累及腺体	CIN3	2016-10-20	2016-11-09	20	1	3	CIN3	高级别CIN病人	LEEP	1	2016.11.10：（宫颈Leep组织）：慢性宫颈炎，鳞状上皮呈高级别上皮内病变（CIN3）累及腺体，切缘可见CIN3级。	CIN3	0	CIN3
637	韩明荣	1963-07-10	汉	武汉市武昌区	53	7	699746	2B2099	2016-11-09	2016-11-21	吴绪峰，高晗	绝经3年，发现宫颈病变10天。 患者绝经3年，绝经后患者每年有一次阴道出血，时间间隔大致相同，点滴状，褐色，持续2-3天，未行处理。患者于2016年10月26日在我院行宫颈HPV HC2示：阳性，检测值337.89.2016年10月27日我院TBS示：鳞状上皮高度病变，DNA指数大于2.5的细胞数11个。于2016年10月31日在我院行阴道镜检，拟诊：高度CIN病变，镜下取宫颈6、10、12点组织活检示：慢性宫颈炎，局灶区CIN2-3级。门诊以CIN3收住院。	阴道出血	阴道/同房出血	337.89	阳性		≥100	HSIL	是	高级别	0	13,5/30,22岁，G5P2A3，3年前绝经。	5	≥4次	3	2	1至2次	2	宫颈见点状充血	无	0	1	绝经3年，发现宫颈病变10天。 患者绝经3年，绝经后患者每年有一次阴道出血，时间间隔大致相同，点滴状，褐色，持续2-3天，未行处理。患者于2016年10月26日在我院行宫颈HPV HC2示：阳性，检测值337.89.2016年10月27日我院TBS示：鳞状上皮高度病变，DNA指数大于2.5的细胞数11个。于2016年10月31日在我院行阴道镜检，拟诊：高度CIN病变，镜下取宫颈6、10、12点组织活检示：慢性宫颈炎，局灶区CIN2-3级。门诊以CIN3收住院。	2016.10.31：行阴道镜检，拟诊：高度CIN病变，镜下取宫颈6、10、12点组织活检示：慢性宫颈炎，局灶区CIN2-3级。	CIN2-3	2016-10-31	2016-11-10	10	1	2	CIN3	高级别CIN病人	LEEP	1	2016.11.11：慢性宫颈炎伴纳氏囊肿，小区可见CIN2-3级累腺，切缘鳞状上皮增生。	CIN3	0	阴性
638	向军	1976-05-27	汉	湖北万众森林	40	5	700632	2B2124	2016-11-09	2016-11-19	WY,ZQ	月经不规则出血2次，发现宫颈病变27天。 患者既往月经规律。2016年10月12日我院TCT报告示：ASCUS，2016年10月14日13种高危型HPV A9阳性，行阴道镜+活检，术后病检报告：（宫颈3、6、9、12点组织活检）慢性宫颈炎，CIN2-3。2016年10月12日我院B超示：子宫肌瘤，左侧卵巢显示不清，左侧附件区囊性肿块，宫颈多发纳氏囊肿。期间伴腹痛、便秘病史，门诊以1.CIN3。2.附件包块收入院。	体检发现	体检发现	A9+	阳性	16/18+		ASCUS	是	低级别	0	12,7/20-30,20岁，G5P1A4。	5	≥4次	3	1	1至2次	2	宫颈肥大，纳氏囊肿。	无	0	0	月经不规则出血2次，发现宫颈病变27天。 患者既往月经规律。2016年10月12日我院TCT报告示：ASCUS，2016年10月14日13种高危型HPV A9阳性，行阴道镜+活检，术后病检报告：（宫颈3、6、9、12点组织活检）慢性宫颈炎，CIN2-3。2016年10月12日我院B超示：子宫肌瘤，左侧卵巢显示不清，左侧附件区囊性肿块，宫颈多发纳氏囊肿。期间伴腹痛、便秘病史，门诊以1.CIN3。2.附件包块收入院。	2016.10.14：阴道镜+活检：慢性宫颈炎，极小区呈CIN2-3。	CIN2-3	2016-10-14	2016-11-11	28	1	2	1.CIN3。2.附件包块。	高级别CIN病人	LEEP	1	2016.11.17：慢性宫颈炎伴纳氏囊肿及鳞化，小区呈CIN2-3，切缘鳞状上皮增生。	CIN3	0	阴性
639	熊文清	1966-09-08	汉	武汉市江夏区	50	7	700631	2B2125	2016-11-09	2016-11-19	DX,ZR	发现宫颈病变1月余。 患者于2016年9月因下腹不适来院就诊，行宫颈HC2 HPV DNA检测示：阳性。盆腔B超未见异常。9月30日进一步行阴道镜示：低度CIN（LSIL）。10月2日宫颈（3、6、9、12点）组织活检结果回报：慢性宫颈炎，CIN2-3累腺。期间伴阴道分泌物增多，色黄。门诊以CIN3累腺。	其它	其它	+	阳性						1	18,5/28,26岁，G5P4A1。	5	≥4次	3	4	≥3次	3	宫颈肥大。	无	0	0	发现宫颈病变1月余。 患者于2016年9月因下腹不适来院就诊，行宫颈HC2 HPV DNA检测示：阳性。盆腔B超未见异常。9月30日进一步行阴道镜示：低度CIN（LSIL）。10月2日宫颈（3、6、9、12点）组织活检结果回报：慢性宫颈炎，CIN2-3累腺。期间伴阴道分泌物增多，色黄。门诊以CIN3累腺。	2016.10.2：宫颈活检：慢性宫颈炎，CIN2-3累腺。	CIN2-3	2016-10-02	2016-11-10	39	2	2	CIN3	高级别CIN病人	LEEP	1	2016.11.13：锥切术病检：CIN3累腺，病变呈多灶性，切缘未见肿瘤累及。 2016.11.17：全宫术后病检：慢性宫颈炎，鳞状上皮增生，原锥切切口处可见出血，变性及炎症细胞浸润，子宫内膜呈增生样改变，双侧输卵管积水。	CIN3	0	阴性
640	明琰	1988-03-26	汉	武汉市南湖	28	2	701361	2B2128	2016-11-12	2016-11-20	WY,ZQ	发现宫颈病变1月余。 患者2016年9月30日于武大校医院查宫颈TBS示：ASC-H。2016年10月24日武大校医院查宫颈HPV示：HPV16阳性，余阴性。2016年11月1日我院行阴道镜+宫颈活检，阴道镜拟诊：高度CIN。（宫颈2、4、9、12点组织活检）：慢性宫颈炎伴乳头状糜烂，小区CIN1-2累腺。门诊以CIN2收入院。	体检发现	体检发现	16+	阳性	16/18+		ASC-H	是	高级别	1	13,5/30,25岁，G1P0A1。	1	1至3次	2	0	0次	1	宫颈轻度糜烂	轻度	1	0	发现宫颈病变1月余。 患者2016年9月30日于武大校医院查宫颈TBS示：ASC-H。2016年10月24日武大校医院查宫颈HPV示：HPV16阳性，余阴性。2016年11月1日我院行阴道镜+宫颈活检，阴道镜拟诊：高度CIN。（宫颈2、4、9、12点组织活检）：慢性宫颈炎伴乳头状糜烂，小区CIN1-2累腺。门诊以CIN2收入院。	2016.11.1：我院行阴道镜+宫颈活检，阴道镜拟诊：高度CIN。（宫颈2、4、9、12点组织活检）：慢性宫颈炎伴乳头状糜烂，小区CIN1-2累腺。	CIN2	2016-11-01	2016-11-14	13	1	1	CIN2	高级别CIN病人	LEEP	1	2016.11.16：慢性宫颈炎伴鳞化，鳞状上皮增生。	慢性宫颈炎	1	阴性
641	郑建红	1976-04-22	汉	武汉市新洲区	40	5	701375	2B2127	2016-11-12	2016-11-19	XQ,ZLL	体检发现宫颈病变17天。 患者2016年10月26日我院体检查宫颈HPV示：A7及A9型组阳性。宫颈TCT结果示：上皮内高度病变。2016年10月31日我院行阴道镜+宫颈活检，术后组织病检报告示：慢性宫颈炎伴鳞化，部分区CIN2累腺。门诊以CIN2收入院。	体检发现	体检发现	A7/A9+	阳性	其它+		HSIL	是	高级别	1	14,7/27,23,G8P2A6.	8	≥4次	3	2	1至2次	2		无	0	0	体检发现宫颈病变17天。 患者2016年10月26日我院体检查宫颈HPV示：A7及A9型组阳性。宫颈TCT结果示：上皮内高度病变。2016年10月31日我院行阴道镜+宫颈活检，术后组织病检报告示：慢性宫颈炎伴鳞化，部分区CIN2累腺。门诊以CIN2收入院。	2016.10.31：我院行阴道镜+宫颈活检，术后组织病检报告示：慢性宫颈炎伴鳞化，部分区CIN2累腺。	CIN2	2016-10-31	2016-11-14	14	1	1	CIN2	高级别CIN病人	LEEP	1	2016.11.16：术后病检：慢性宫颈炎伴纳氏囊肿及鳞化，部分区呈CIN2-3累腺，切缘鳞状上皮增生。	CIN3	0	阴性
642	朱玉竹	1966-07-04	汉	武汉市江夏区	50	7	701480	2B2097	2016-11-13	2016-11-17	吴绪峰，高晗	白带异常1年余，发现宫颈病变3天。 患者2015年6月9日因白带色黄伴外因瘙痒于陆总医院就诊，行宫颈TBS检查示：ASC-US；HPV分型示58型（+），子宫附件超声未见异常。宫颈3、6、9、12点活检示：慢性宫颈炎。给予安达芬治疗3月后分别于2015年9月22日及12月17日复查宫颈TBS示：未见上皮内病变或恶性肿瘤细胞，轻度炎症。HPV均示58型（+）。其后继续使用安达芬栓阴道上药。2016年4月12日来我院就诊，查宫颈HPV：12种高危型HPV（+），16（-），18（-），给予辛复宁治疗3月。2016年7月19日复查宫颈HPV：12种高危型HPV（+）、16（-）、18（-）。继续辛复宁治疗后仍感白带色黄，外阴瘙痒，于2016年11月8日来我院复查宫颈HC 2 HPV阳性，11,32.TBS ASCUS，DNA指数大于2.5的细胞数17个。于2016年11月10日宫颈活检示（宫颈…	白带异常	白带异常	58+	阳性	其它+		ASCUS	是	低级别	1	16,4/30,19岁,G7P6A1.	7	≥4次	3	6	≥3次	3	阴性	无	0	0	白带异常1年余，发现宫颈病变3天。 患者2015年6月9日因白带色黄伴外因瘙痒于陆总医院就诊，行宫颈TBS检查示：ASC-US；HPV分型示58型（+），子宫附件超声未见异常。宫颈3、6、9、12点活检示：慢性宫颈炎。给予安达芬治疗3月后分别于2015年9月22日及12月17日复查宫颈TBS示：未见上皮内病变或恶性肿瘤细胞，轻度炎症。HPV均示58型（+）。其后继续使用安达芬栓阴道上药。2016年4月12日来我院就诊，查宫颈HPV：12种高危型HPV（+），16（-），18（-），给予辛复宁治疗3月。2016年7月19日复查宫颈HPV：12种高危型HPV（+）、16（-）、18（-）。继续辛复宁治疗后仍感白带色黄，外阴瘙痒，于2016年11月8日来我院复查宫颈HC 2 HPV阳性，11,32.TBS ASCUS，DNA指数大于2.5的细胞数17个。于2016年11月10日宫颈活检示（宫颈…	2016.11.10：宫颈活检示（宫颈3、6、9、12点组织活检）慢性宫颈炎，CIN2-3累腺。	CIN2-3	2016-11-10	2016-11-14	4	1	2	CIN3	高级别CIN病人	LEEP	1	2016.11.15：慢性宫颈炎伴纳氏囊肿，极小区鳞状上皮呈CIN2-3累腺，切缘鳞状上皮增生。	CIN3	0	阴性
643	汪慧	1973-08-17	汉	武汉市洪山区	43	5	701974	2B2126	2016-11-15	2016-11-23	LY,JJ	发现宫颈病变1月余。 患者2016年9月23日于汉阳妇幼保健院体检查宫颈HPV（25型）示：33型阳性。宫颈TCT：未见上皮内病变细胞或恶性细胞。2016年10月8日我院行阴道镜检拟诊：低度CIN。2016年10月10日我院宫颈（3、6、9、12点组织活检）：慢性宫颈炎、CIN3累计腺体。2016年10月15日我院盆腔B超示：子宫声像图未见明显异常。门诊以CIN3累腺收入院。	体检发现	体检发现	33+	阳性	其它+		正常	否	正常	1	14,6/30,36岁，G1P1A0。	1	1至3次	2	1	1至2次	2	阴性	无	0	0	发现宫颈病变1月余。 患者2016年9月23日于汉阳妇幼保健院体检查宫颈HPV（25型）示：33型阳性。宫颈TCT：未见上皮内病变细胞或恶性细胞。2016年10月8日我院行阴道镜检拟诊：低度CIN。2016年10月10日我院宫颈（3、6、9、12点组织活检）：慢性宫颈炎、CIN3累计腺体。2016年10月15日我院盆腔B超示：子宫声像图未见明显异常。门诊以CIN3累腺收入院。	2016.10.8：我院行阴道镜检拟诊：低度CIN，宫颈（3、6、9、12点组织活检）：慢性宫颈炎、CIN3累计腺体。	CIN3	2016-10-08	2016-11-17	40	2	3	CIN3	高级别CIN病人	LEEP	1	2016.11.20：慢性宫颈炎伴纳氏囊肿及鳞化，局灶区呈CIN2-3累腺，切缘未见病变累及。	CIN3	0	阴性
644	熊邦芹	1972-05-07	汉	湖北省浠水县	44	5	702057	2B2106	2016-11-15	2016-11-29	ZQ,WY	体检发现宫颈病变6天。 患者既往月经规律，既往有同房后少许出血，白带带血丝，2016年10月15日在陆总医院行常规体检，2016年10月19日陆总医院结果示液基薄层细胞检测示：未见上皮内病变或恶性细胞，轻度炎症。2016年10月21日13种高危型HPV52阳性，2016年11月8日行阴道镜+宫颈活检，术后病检示：宫颈6、9点CIN2-3累腺，宫颈3、12点慢性宫颈炎，2016年11月15日就诊我院行病理切片会诊，结果示小区呈CIN2-3累腺，我院盆腔B超示：子宫小肌瘤，宫内节育器。门诊以CIN3收入院。	同房出血	阴道/同房出血	52+	阳性	其它+		正常	否	正常	1	13,7/28，离婚，G3P1A2。	3	1至3次	2	1	1至2次	2	宫颈中度糜烂，肥大。	中度	2	0	体检发现宫颈病变6天。 患者既往月经规律，既往有同房后少许出血，白带带血丝，2016年10月15日在陆总医院行常规体检，2016年10月19日陆总医院结果示液基薄层细胞检测示：未见上皮内病变或恶性细胞，轻度炎症。2016年10月21日13种高危型HPV52阳性，2016年11月8日行阴道镜+宫颈活检，术后病检示：宫颈6、9点CIN2-3累腺，宫颈3、12点慢性宫颈炎，2016年11月15日就诊我院行病理切片会诊，结果示小区呈CIN2-3累腺，我院盆腔B超示：子宫小肌瘤，宫内节育器。门诊以CIN3收入院。	2016.11.15：我院病理切片会诊：小区呈CIN2-3累腺。	CIN2-3	2016-11-15	2016-11-16	1	1	2	CIN3	高级别CIN病人	LEEP	1	2016.11.21：锥切术后病检：慢性宫颈炎伴纳氏囊肿及鳞化，鳞状上皮呈CIN2-3累腺，病变呈多灶性，切缘鳞状上皮增生。	CIN3	0	阴性
645	高晓梅	1984-08-19	汉	武汉市汉阳区	32	3	702215	2B2129	2016-11-16	2016-11-23	WY，ZQ	体检发现CIN2-3累腺1月余。 患者于2016年9月体检TCT：CIN1，LSIL。于10月20日到外院检查高危型HPV：16型阳性，10月27日在外院行阴道镜+宫颈活检，1.（1点）宫颈CIN1-2累腺。2.（3点）宫颈CIN2-3累腺。3.（6点）宫颈CIN2-3累腺。4.（9点）CIN2-3累腺。5.（颈管组织）宫颈CIN1-2。11月1日到我院行阴道镜+活检，3日回报：（宫颈2、4、8、11点组织活检）CIN2-3累腺。门诊以宫颈上皮内高度病变收入院。	体检发现	体检发现	16+	阳性	16/18+		LSIL	是	低级别	1	14,4-5/34,25岁，G1P1A0。	1	1至3次	2	1	1至2次	2	宫颈轻度糜烂	轻度	1	0	体检发现CIN2-3累腺1月余。 患者于2016年9月体检TCT：CIN1，LSIL。于10月20日到外院检查高危型HPV：16型阳性，10月27日在外院行阴道镜+宫颈活检，1.（1点）宫颈CIN1-2累腺。2.（3点）宫颈CIN2-3累腺。3.（6点）宫颈CIN2-3累腺。4.（9点）CIN2-3累腺。5.（颈管组织）宫颈CIN1-2。11月1日到我院行阴道镜+活检，3日回报：（宫颈2、4、8、11点组织活检）CIN2-3累腺。门诊以宫颈上皮内高度病变收入院。	2016.11.1：我院行阴道镜+活检，回报：（宫颈2、4、8、11点组织活检）CIN2-3累腺。	CIN2-3	2016-11-01	2016-11-17	16	1	2	CIN3	高级别CIN病人	LEEP	1	2016.11.20：慢性宫颈炎伴鳞化，部分区CIN2-3累腺，切缘鳞状上皮增生。	CIN3	0	阴性
646	喻青青	1987-04-08	汉族	武汉	29	2	700979	2B2100	2016-11-16	2016-11-19	吴绪峰，高晗	发现宫颈病变4年。 患者自诉分别于2012年、2014年、2015年4月在我院体检查宫颈HPV16型病毒阳性。于2016年9月30日在外院行宫颈TCT示ASCUS，于2016年11月2日在我院行阴道镜检，拟诊：低度CIN（LSIL），2016年11月4日在我院取宫颈活检示：宫颈4、6、7、12点组织，慢性宫颈炎伴鳞化，小区CIN2-3。门诊以CIN3收住院。	体检发现	体检发现	16+	阳性	16/18+		ASCUS	是	低级别	0	13,5/29-30，G1P0A1，未婚。	1	1至3次	2	0	0次	1	宫颈轻度糜烂	轻度	1	0	发现宫颈病变4年。 患者自诉分别于2012年、2014年、2015年4月在我院体检查宫颈HPV16型病毒阳性。于2016年9月30日在外院行宫颈TCT示ASCUS，于2016年11月2日在我院行阴道镜检，拟诊：低度CIN（LSIL），2016年11月4日在我院取宫颈活检示：宫颈4、6、7、12点组织，慢性宫颈炎伴鳞化，小区CIN2-3。门诊以CIN3收住院。	2016.11.4：我院取宫颈活检示：宫颈4、6、7、12点组织，慢性宫颈炎伴鳞化，小区CIN2-3。	CIN2-3	2016-11-04	2016-11-17	13	1	2	CIN3	高级别CIN病人	LEEP	1	2016.11.8：慢性宫颈炎伴纳氏囊肿及鳞化，鳞状上皮增生。	慢性宫颈炎	1	阴性
647	李静	1989-05-07	汉	湖北省利川市	27	2	702521	2B2109	2016-11-17	2016-11-26	XQ,ZLL	接触性出血1次，体检发现宫颈病变4月余。 患者2016年6月因同房出血1次，就诊于当地医院，2016年29日利川市民族妇幼保健院HPV示：16型（+），TCT示：良性反应性细胞改变（中度炎症）。行干扰素治疗2月余。2016年11月1日该院行阴道镜+宫颈活检，术后病检示：CIN3累腺，门诊以CIN3收入院。	同房出血	阴道/同房出血	16+	阳性	16/18+		正常	否	正常	1	12,5/27-28,20岁，G2P2A2。	2	1至3次	2	2	1至2次	2	宫颈中度糜烂	中度	2	0	接触性出血1次，体检发现宫颈病变4月余。 患者2016年6月因同房出血1次，就诊于当地医院，2016年29日利川市民族妇幼保健院HPV示：16型（+），TCT示：良性反应性细胞改变（中度炎症）。行干扰素治疗2月余。2016年11月1日该院行阴道镜+宫颈活检，术后病检示：CIN3累腺，门诊以CIN3收入院。	2016.11.1：该院行阴道镜+宫颈活检，术后病检示：CIN3累腺。	CIN3	2016-11-01	2016-11-21	20	1	3	CIN3	高级别CIN病人	LEEP	1	2016.11.24：慢性宫颈炎伴纳氏囊肿及鳞化，局灶区呈CIN2-3累腺，切缘鳞状上皮增生。	CIN3	0	阴性
648	张晓兰	1970-02-13	汉	湖北省黄冈市	46	6	703007	2B2107	2016-11-20	2016-12-05	WY，ZQ	外阴瘙痒1年，病检发现CIN3累腺9天。 患者诉2015年11月起觉外阴间断性瘙痒，到外院检查，给予阴道用药，2016年11月1日到我院门诊检查，TCT：上皮内低度病变，高危型HPV：阳性。外阴活检诊断：外阴慢性单纯性苔藓。11月8日行阴道镜+活检术，11月11日病理诊断：慢性宫颈炎，部分鳞状上皮呈CIN2-3累腺，免疫组化结果示：P16(+),Ki-67(li约40%）。门诊以CIN3累腺收入院。	其它	其它	+	阳性			LSIL	是	低级别	1	13,3/30,25岁，G4P2A2。	4	≥4次	3	2	1至2次	2	宫颈轻度糜烂，肥大，纳氏囊肿。	轻度	1	0	外阴瘙痒1年，病检发现CIN3累腺9天。 患者诉2015年11月起觉外阴间断性瘙痒，到外院检查，给予阴道用药，2016年11月1日到我院门诊检查，TCT：上皮内低度病变，高危型HPV：阳性。外阴活检诊断：外阴慢性单纯性苔藓。11月8日行阴道镜+活检术，11月11日病理诊断：慢性宫颈炎，部分鳞状上皮呈CIN2-3累腺，免疫组化结果示：P16(+),Ki-67(li约40%）。门诊以CIN3累腺收入院。	2016.11.11：慢性宫颈炎，部分鳞状上皮呈CIN2-3累腺	CIN2-3	2016-11-11	2016-11-21	10	1	2	CIN3	高级别CIN病人	LEEP	1	2016.11.26：慢性宫颈炎伴纳氏囊肿及鳞化，部分区呈CIN2-3累腺，切缘未见CIN病变。 2016.12.1：全宫术后病检：宫颈全取材，慢性宫颈炎伴鳞化，鳞状上皮增生，子宫肌壁平滑肌瘤2枚，内膜呈增生性改变。	CIN3	0	阴性
[truncated: 924 more rows]
[truncated: 34 more columns]

## Sheet: 数据分析
编码	姓名（基本信息）	联系方式（基本信息）	出生日期（基本信息）	民族（基本信息）	年龄	年龄分组	住院号（手术情况）+0	住院日期+0	主诉分类	主诉编码	HPV	HPV感染	HPV分型	HPV定量	细胞学	细胞学异常	细胞学分类	是否累腺	孕次	孕次分类	孕次分组	产次	产次分类	产次分组	宫颈糜烂	宫颈糜烂分组	触血	术前病理诊断+0	阴道镜活检	活检分类	阴道镜活检时间	锥切时间	间隔时间	间隔时间分组	锥切手术方式+0	手术方式	锥切术后病检	锥切结果	切缘	手术日期+0	全宫	术后病检+0	联系方式（基本信息）	随访情况	随访结果	截点	截点时间	3个月	6个月
[truncated: 1,572 more rows]
[truncated: 4 more columns]
